# Supplementary material for: Identification of prognostic and therapeutic biomarkers in type 2 papillary renal cell carcinoma
Source: World J Surg Oncol. 2023 Mar 16;21:98. doi: 10.1186/s12957-022-02836-3 (PMC10022194; doi:10.1186/s12957-022-02836-3)
Supplement: Supplementary file 2 — Additional file 2: Table S2. Detail clinical information of 92 sPRCC2 from FUSCC cohort. [file 12957_2022_2836_MOESM2_ESM.xlsx]

## Sheet: Sheet1
Table S2. Detail clinical information of 92 sPRCC2 from FUSCC cohort
Patient-ID	gender	tumor diameter (0:<4; 1≥4)	laterality	T stage	N stage	M stage	Stage	Furhman grade	OS	OS.time	PFS	PFS.time	IHC staining intensity (TPX2)	IHC staining extent (TPX2)	IHC score	risk group
FU1	male	1	left	3	0	0	3	3	0	128	0	128	1	1	1	low risk
FU2	male	1	right	1	0	0	1	3	1	120	1	108	1	1	1	low risk
FU3	male	1	left	1	0	0	1	3	0	88	0	88	1	1	1	low risk
FU4	female	0	left	1	0	1	1	2	0	60	0	60	1	1	1	low risk
FU5	female	0	right	1	0	0	1	3	0	59	0	59	1	1	1	low risk
FU6	male	0	right	1	NX	0	1	2	0	58	0	58	1	1	1	low risk
FU7	male	0	right	1	0	0	1	3	0	52	0	52	1	1	1	low risk
FU8	male	1	right	1	0	1	1	2	1	22	1	5	1	1	1	low risk
FU9	male	1	left	3	0	0	3	3	0	38	0	38	1	1	1	low risk
FU10	male	0	right	3	0	0	3	4	0	37	0	37	1	1	1	low risk
FU11	female	1	left	1	1	0	1	3	0	28	0	28	1	1	1	low risk
FU12	female	0	left	1	0	0	1	3	0	27	0	27	1	1	1	low risk
FU13	male	1	left	1	NX	0	1	2	1	18	1	15	1	1	1	low risk
FU14	male	1	left	1	0	0	1	2	0	3	0	3	1	1	1	low risk
FU15	male	1	right	2	0	MX	2	3	0	2	0	2	1	1	1	low risk
FU16	male	0	right	1	0	MX	1	2	1	101	1	92	2	1	2	low risk
FU17	male	0	left	1	0	MX	1	3	1	96	0	96	2	1	2	low risk
FU18	female	1	right	3	0	0	3	2	0	84	0	84	1	2	2	low risk
FU19	male	1	right	3	1	0	3	3	0	75	0	75	1	2	2	low risk
FU20	female	0	right	3	0	0	3	3	0	71	0	71	1	2	2	low risk
FU21	male	1	right	3	NX	1	3	3	1	25	1	6	1	2	2	low risk
FU22	female	0	left	1	0	0	1	3	0	63	0	63	2	1	2	low risk
FU23	female	1	left	1	0	1	1	3	0	60	0	60	2	1	2	low risk
FU24	male	0	left	1	0	0	1	3	0	59	0	59	1	2	2	low risk
FU25	male	0	left	1	0	MX	1	3	0	55	0	55	2	1	2	low risk
FU26	female	0	left	1	0	MX	1	3	0	55	0	55	1	2	2	low risk
FU27	female	0	right	1	0	1	1	2	1	30	1	7	1	2	2	low risk
FU28	male	0	right	1	0	MX	1	3	0	50	0	50	1	2	2	low risk
FU29	female	1	right	1	0	MX	1	2	0	48	0	48	1	2	2	low risk
FU30	female	1	left	1	0	0	1	2	0	46	0	46	1	2	2	low risk
FU31	male	1	left	1	NX	0	1	2	0	36	0	36	2	1	2	low risk
FU32	male	1	right	1	0	1	1	3	1	32	1	8	1	2	2	low risk
FU33	male	0	left	1	0	0	1	3	0	26	0	26	1	2	2	low risk
FU34	male	1	left	2	1	0	2	3	0	15	0	15	1	2	2	low risk
FU35	male	1	right	1	0	0	1	2	0	11	0	11	1	2	2	low risk
FU36	female	1	left	2	0	MX	2	3	1	78	0	78	1	3	3	low risk
FU37	female	0	left	1	0	0	1	3	0	125	0	125	3	1	3	low risk
FU38	female	0	right	1	0	0	1	3	0	94	0	94	1	3	3	low risk
FU39	male	1	left	1	0	0	1	3	0	86	0	86	3	1	3	low risk
FU40	male	0	right	1	0	0	1	3	0	84	0	84	1	3	3	low risk
FU41	male	1	left	3	0	1	3	3	1	18	0	18	3	1	3	low risk
FU42	male	0	left	1	0	0	1	2	0	42	0	42	1	3	3	low risk
FU43	female	0	right	1	0	0	1	3	0	41	0	41	3	1	3	low risk
FU44	male	0	right	1	0	MX	1	2	0	13	0	13	1	3	3	low risk
FU45	female	1	left	2	1	1	4	3	0	10	0	2	3	1	3	low risk
FU46	male	0	right	1	1	1	4	3	0	10	0	8	1	3	3	low risk
FU47	male	0	right	1	NX	0	1	3	1	26	1	10	3	1	3	low risk
FU48	male	1	left	3	1	1	4	2	1	26	1	10	1	3	3	low risk
FU49	male	1	left	1	NX	0	1	4	1	42	1	36	1	3	3	low risk
FU50	female	0	left	1	NX	0	1	2	0	62	0	62	2	2	4	high risk
FU51	male	1	left	1	0	0	1	2	0	75	0	75	2	2	4	high risk
FU52	male	0	left	1	0	0	1	2	0	45	0	45	2	2	4	high risk
FU53	female	1	left	1	0	MX	1	2	0	13	1	13	2	2	4	high risk
FU54	male	1	left	1	0	MX	1	2	0	3	0	3	2	2	4	high risk
FU55	male	1	left	3	1	MX	3	4	1	12	1	8	1	4	4	high risk
FU56	female	1	left	3	1	1	4	3	1	12	0	12	2	2	4	high risk
FU57	female	1	right	2	1	MX	3	3	0	73	0	73	2	3	6	high risk
FU58	male	0	left	1	0	MX	1	3	0	70	0	70	3	2	6	high risk
FU59	female	0	left	1	0	0	1	2	0	48	0	48	2	3	6	high risk
FU60	male	1	right	1	0	0	1	2	0	45	0	45	2	3	6	high risk
FU61	male	0	left	1	NX	0	1	2	0	44	0	44	3	2	6	high risk
FU62	female	0	left	1	0	0	1	3	0	3	0	3	3	2	6	high risk
FU63	female	1	left	3	1	0	4	3	1	10	1	6	2	3	6	high risk
FU64	female	1	right	1	1	0	3	3	1	15	1	9	2	3	6	high risk
FU65	male	1	right	3	0	1	4	4	1	15	1	7	3	2	6	high risk
FU66	male	1	right	3	1	1	4	2	1	20	1	5	2	3	6	high risk
FU67	female	1	left	2	1	MX	4	3	0	88	0	88	3	2	6	high risk
FU68	male	1	left	2	1	1	4	4	1	30	1	6	3	2	6	high risk
FU69	male	1	right	2	0	0	3	3	1	48	1	43	2	3	6	high risk
FU70	male	1	left	1	0	0	1	2	1	19	1	3	2	4	8	high risk
FU71	male	1	left	2	1	0	3	4	1	15	1	8	2	4	8	high risk
FU72	male	1	left	2	1	0	4	4	0	4	1	2	3	3	9	high risk
FU73	male	0	left	3	0	1	4	3	1	32	1	8	3	3	9	high risk
FU74	male	0	left	1	0	0	1	3	0	7	1	5	3	3	9	high risk
FU75	female	1	left	3	0	MX	4	3	1	18	1	11	3	3	9	high risk
FU76	male	1	left	3	1	0	4	4	0	22	1	18	3	3	9	high risk
FU77	male	1	left	1	1	0	3	3	1	10	1	7	3	3	9	high risk
FU78	male	0	right	1	NX	1	4	4	0	77	0	77	3	3	9	high risk
FU79	female	1	left	3	0	0	3	2	1	33	1	27	3	3	9	high risk
FU80	male	1	right	4	1	1	4	2	1	13	0	13	3	3	9	high risk
FU81	male	1	right	1	0	1	4	3	0	15	0	15	3	3	9	high risk
FU82	male	1	left	3	1	MX	3	3	1	16	1	12	3	3	9	high risk
FU83	male	1	right	1	1	MX	3	4	1	23	1	18	3	3	9	high risk
FU84	male	0	right	1	0	1	4	4	1	23	1	16	3	3	9	high risk
FU85	female	1	left	1	1	1	4	3	1	33	1	13	3	3	9	high risk
FU86	female	1	right	3	1	0	3	4	1	28	1	23	3	3	9	high risk
FU87	male	1	right	1	0	0	1	3	0	95	0	95	3	3	9	high risk
FU88	male	1	right	4	NX	0	4	3	0	4	1	7	3	4	12	high risk
FU89	male	1	right	3	1	1	4	3	0	32	0	32	3	4	12	high risk
FU90	female	1	left	1	0	1	4	3	1	18	1	8	3	4	12	high risk
FU91	male	1	right	4	1	1	4	4	0	29	1	14	3	4	12	high risk
FU92	male	1	right	1	0	1	4	4	1	20	1	9	3	4	12	high risk
