# Supplementary material for: Identification of prognostic and therapeutic biomarkers in type 2 papillary renal cell carcinoma
Source: World J Surg Oncol. 2023 Mar 16;21:98. doi: 10.1186/s12957-022-02836-3 (PMC10022194; doi:10.1186/s12957-022-02836-3)
Supplement: Supplementary file 3 — Additional file 3: Table S3. Estimation of drug effect in FUSCC cohort. [file 12957_2022_2836_MOESM3_ESM.xlsx]

## Sheet: Sheet1
Table S3. Estimation of drug effect in FUSCC cohort
Patient-ID	best overall response	best overall response	IHC staining intensity (TPX2)	IHC staining extent (TPX2)	IHC score	risk group	drug
FU8	PD	0.7	1	1	1	low risk	everolimus
FU21	PD	0.5	1	2	2	low risk	everolimus
FU27	PD	0.3	1	2	2	low risk	everolimus
FU48	PD	0.2	1	3	3	low risk	everolimus
FU32	SD	0.1	1	2	2	low risk	everolimus
FU41	PR	-0.3	3	1	3	low risk	everolimus
FU56	PD	0.6	2	2	4	high risk	everolimus
FU68	PD	0.25	3	2	6	high risk	sunitinib
FU84	PD	0.2	3	3	9	high risk	everolimus
FU90	SD	0.15	3	4	12	high risk	sunitinib
FU66	SD	0.1	2	3	6	high risk	sunitinib
FU73	SD	0.1	3	3	9	high risk	everolimus
FU65	SD	-0.1	3	2	6	high risk	sunitinib
FU92	SD	-0.1	3	4	12	high risk	everolimus
FU85	SD	-0.2	3	3	9	high risk	everolimus
FU80	PR	-0.3	3	3	9	high risk	sunitinib
FU81	PR	-0.3	3	3	9	high risk	everolimus
FU91	PR	-0.35	3	4	12	high risk	everolimus
