# Supplementary material for: Identification of prognostic and therapeutic biomarkers in type 2 papillary renal cell carcinoma
Source: World J Surg Oncol. 2023 Mar 16;21:98. doi: 10.1186/s12957-022-02836-3 (PMC10022194; doi:10.1186/s12957-022-02836-3)
Supplement: Supplementary file 4 — Additional file 4 . [file 12957_2022_2836_MOESM4_ESM.xlsx]

## Sheet: GO enrichment of DEGs
ONTOLOGY	ID	Description	GeneRatio	BgRatio	pvalue	p.adjust	qvalue	geneID	Count
BP	GO:0007059	chromosome segregation	49/642	321/18670	1.21861e-18	5.6373e-15	4.79492e-15	PTTG1/TOP2A/CDC20/TTK/CENPK/KIF14/CDCA5/CENPF/SKA3/CENPE/BRIP1/PLK1/CDC6/MAD2L1/PRC1/KIFC1/KIF18B/CDCA8/HASPIN/SGO2/OIP5/BIRC5/CDCA2/AURKB/KNL1/BUB1B/KIF4A/SPC25/SMC4/NUF2/KIF23/KIF2C/DLGAP5/HJURP/CCNB1/EME1/KIF18A/BUB1/NDC80/NCAPH/NEK2/SKA1/NCAPG/SYCP2/ESCO2/MKI67/SGO1/FAM83D/NUSAP1	49
BP	GO:0000280	nuclear division	55/642	407/18670	2.63381e-18	6.09201e-15	5.18168e-15	PTTG1/TOP2A/CDC20/TTK/CENPK/PDE3A/KIF14/RAD54L/RAD51/CDCA5/CENPF/CENPE/BRIP1/ANLN/PKMYT1/TPX2/FBXO43/PLK1/ASPM/CDC6/MAD2L1/PRC1/BRCA2/KIFC1/KIF18B/CDCA8/HASPIN/SGO2/BIRC5/AURKB/BUB1B/KIF4A/SMC4/NUF2/MND1/KIF23/KIF2C/DLGAP5/CCNB1/EME1/KIF11/UBE2C/KIF18A/MYBL2/BUB1/NDC80/NCAPH/NEK2/NCAPG/SYCP2/CDC25C/MKI67/SGO1/PDGFRB/NUSAP1	55
BP	GO:0000070	mitotic sister chromatid segregation	33/642	151/18670	1.05333e-17	1.62424e-14	1.38153e-14	PTTG1/CDC20/TTK/CENPK/KIF14/CDCA5/CENPF/CENPE/PLK1/CDC6/MAD2L1/PRC1/KIFC1/KIF18B/CDCA8/HASPIN/AURKB/BUB1B/KIF4A/SMC4/NUF2/KIF23/KIF2C/DLGAP5/CCNB1/KIF18A/BUB1/NDC80/NCAPH/NEK2/NCAPG/SGO1/NUSAP1	33
BP	GO:0140014	mitotic nuclear division	43/642	264/18670	1.44628e-17	1.67262e-14	1.42268e-14	PTTG1/CDC20/TTK/CENPK/KIF14/CDCA5/CENPF/CENPE/ANLN/PKMYT1/TPX2/PLK1/CDC6/MAD2L1/PRC1/KIFC1/KIF18B/CDCA8/HASPIN/BIRC5/AURKB/BUB1B/KIF4A/SMC4/NUF2/KIF23/KIF2C/DLGAP5/CCNB1/KIF11/UBE2C/KIF18A/MYBL2/BUB1/NDC80/NCAPH/NEK2/NCAPG/CDC25C/MKI67/SGO1/PDGFRB/NUSAP1	43
BP	GO:0000819	sister chromatid segregation	36/642	189/18670	3.8358e-17	3.54889e-14	3.01858e-14	PTTG1/TOP2A/CDC20/TTK/CENPK/KIF14/CDCA5/CENPF/CENPE/PLK1/CDC6/MAD2L1/PRC1/KIFC1/KIF18B/CDCA8/HASPIN/SGO2/AURKB/BUB1B/KIF4A/SMC4/NUF2/KIF23/KIF2C/DLGAP5/CCNB1/KIF18A/BUB1/NDC80/NCAPH/NEK2/NCAPG/ESCO2/SGO1/NUSAP1	36
BP	GO:0048285	organelle fission	55/642	449/18670	2.2184e-16	1.71038e-13	1.4548e-13	PTTG1/TOP2A/CDC20/TTK/CENPK/PDE3A/KIF14/RAD54L/RAD51/CDCA5/CENPF/CENPE/BRIP1/ANLN/PKMYT1/TPX2/FBXO43/PLK1/ASPM/CDC6/MAD2L1/PRC1/BRCA2/KIFC1/KIF18B/CDCA8/HASPIN/SGO2/BIRC5/AURKB/BUB1B/KIF4A/SMC4/NUF2/MND1/KIF23/KIF2C/DLGAP5/CCNB1/EME1/KIF11/UBE2C/KIF18A/MYBL2/BUB1/NDC80/NCAPH/NEK2/NCAPG/SYCP2/CDC25C/MKI67/SGO1/PDGFRB/NUSAP1	55
BP	GO:0098813	nuclear chromosome segregation	41/642	262/18670	3.57131e-16	2.11878e-13	1.80217e-13	PTTG1/TOP2A/CDC20/TTK/CENPK/KIF14/CDCA5/CENPF/CENPE/BRIP1/PLK1/CDC6/MAD2L1/PRC1/KIFC1/KIF18B/CDCA8/HASPIN/SGO2/AURKB/KNL1/BUB1B/KIF4A/SMC4/NUF2/KIF23/KIF2C/DLGAP5/CCNB1/EME1/KIF18A/BUB1/NDC80/NCAPH/NEK2/NCAPG/SYCP2/ESCO2/SGO1/FAM83D/NUSAP1	41
BP	GO:0030198	extracellular matrix organization	49/642	368/18670	3.66413e-16	2.11878e-13	1.80217e-13	COL1A1/LOXL2/OLFML2A/DDR2/COL11A1/SCUBE3/HAS2/MMP16/ITGA4/WT1/CDH1/COL7A1/IBSP/COL1A2/HAPLN1/MYH11/FOXF2/FBLN1/COL4A1/ACAN/ADAM19/ADAMTS4/FN1/GREM1/MMP15/FAP/LOX/CMA1/COL14A1/NID1/LAMA4/COL10A1/COMP/COL8A1/COL3A1/KLK7/COL5A2/COL6A3/ELN/ITGAD/NPHS1/COL6A2/COL15A1/FOXC2/COL5A3/IHH/CSGALNACT1/ADAM12/COL5A1	49
BP	GO:0043062	extracellular structure organization	52/642	422/18670	1.18574e-15	6.09471e-13	5.18397e-13	COL1A1/LOXL2/OLFML2A/DDR2/COL11A1/SCUBE3/MTTP/HAS2/MMP16/ITGA4/WT1/CDH1/COL7A1/IBSP/COL1A2/HAPLN1/MYH11/FOXF2/FBLN1/COL4A1/ACAN/ADAM19/ADAMTS4/MPO/FN1/GREM1/MMP15/FAP/LOX/CMA1/COL14A1/NID1/LAMA4/COL10A1/COMP/COL8A1/COL3A1/KLK7/COL5A2/COL6A3/ELN/ITGAD/NPHS1/COL6A2/COL15A1/CETP/FOXC2/COL5A3/IHH/CSGALNACT1/ADAM12/COL5A1	52
BP	GO:0061448	connective tissue development	36/642	273/18670	4.50646e-12	2.08469e-09	1.77317e-09	FOXD1/COL1A1/GLI2/PRRX1/ADAMTS12/LOXL2/MGP/STC1/BMPR1B/COL11A1/OSR2/SNAI2/WT1/GPR4/EVC/COL7A1/FOXA1/PTH1R/PTHLH/ACAN/GDF6/COL21A1/GREM1/HOXA11/LOX/COL14A1/SHOX2/ACTA2/COMP/COL6A3/COL6A2/FOXC2/IHH/CSGALNACT1/PDGFRB/COL5A1	36
BP	GO:1902850	microtubule cytoskeleton organization involved in mitosis	24/642	131/18670	1.71895e-11	7.22896e-09	6.14873e-09	CDC20/TTK/CENPE/SPRY1/TPX2/PLK1/MAD2L1/PRC1/KIFC1/BIRC5/AURKB/KIF4A/SPC25/NUF2/KIF23/WDR62/CCNB1/CENPA/KIF11/MYBL2/NDC80/NEK2/SAPCD2/NUSAP1	24
BP	GO:0048705	skeletal system morphogenesis	31/642	239/18670	2.14533e-10	8.27025e-08	7.03443e-08	COL1A1/PRRX1/HOXD10/MGP/STC1/TFAP2A/BMPR1B/RDH10/COL11A1/OSR2/HAS2/MMP16/COL7A1/GRHL2/SFRP4/LHX1/ACAN/COL21A1/GREM1/TWIST1/HOXA11/COL14A1/SHOX2/COMP/COL6A3/PAPPA2/TMEM119/COL6A2/FOXC2/IHH/CSGALNACT1	31
BP	GO:0030199	collagen fibril organization	15/642	54/18670	2.35806e-10	8.39105e-08	7.13718e-08	COL1A1/LOXL2/DDR2/COL11A1/COL1A2/ACAN/GREM1/LOX/COL14A1/COMP/COL3A1/COL5A2/FOXC2/COL5A3/COL5A1	15
BP	GO:0060349	bone morphogenesis	21/642	114/18670	2.85827e-10	9.44453e-08	8.03323e-08	COL1A1/STC1/TFAP2A/BMPR1B/OSR2/HAS2/MMP16/COL7A1/SFRP4/COL21A1/TWIST1/HOXA11/COL14A1/SHOX2/COMP/COL6A3/PAPPA2/TMEM119/COL6A2/IHH/CSGALNACT1	21
BP	GO:0002062	chondrocyte differentiation	21/642	123/18670	1.22888e-09	3.78987e-07	3.22355e-07	GLI2/ADAMTS12/LOXL2/BMPR1B/COL11A1/OSR2/SNAI2/COL7A1/PTH1R/PTHLH/ACAN/GDF6/COL21A1/GREM1/HOXA11/COL14A1/SHOX2/COMP/COL6A3/COL6A2/IHH	21
BP	GO:0051783	regulation of nuclear division	26/642	188/18670	1.55351e-09	4.45554e-07	3.78975e-07	PTTG1/CDC20/TTK/PDE3A/CDCA5/CENPF/CENPE/ANLN/PKMYT1/FBXO43/PLK1/CDC6/MAD2L1/AURKB/BUB1B/DLGAP5/CCNB1/KIF11/UBE2C/BUB1/NDC80/NEK2/CDC25C/MKI67/PDGFRB/NUSAP1	26
BP	GO:0000075	cell cycle checkpoint	28/642	216/18670	1.63736e-09	4.45554e-07	3.78975e-07	TOP2A/CDC20/TTK/CENPF/TICRR/BRIP1/PLK1/CDC6/MAD2L1/WDR76/CLSPN/DTL/AURKB/BUB1B/GTSE1/E2F8/ORC1/CCNB1/RAD9B/EME1/E2F7/BUB1/BLM/NDC80/CDC45/CDK1/CDKN2B/CDC25C	28
BP	GO:0007088	regulation of mitotic nuclear division	24/642	164/18670	2.09359e-09	5.38052e-07	4.57651e-07	PTTG1/CDC20/TTK/CDCA5/CENPF/CENPE/ANLN/PKMYT1/PLK1/CDC6/MAD2L1/AURKB/BUB1B/DLGAP5/CCNB1/KIF11/UBE2C/BUB1/NDC80/NEK2/CDC25C/MKI67/PDGFRB/NUSAP1	24
BP	GO:0007093	mitotic cell cycle checkpoint	24/642	165/18670	2.37212e-09	5.77549e-07	4.91246e-07	TOP2A/CDC20/TTK/CENPF/TICRR/PLK1/CDC6/MAD2L1/CLSPN/AURKB/BUB1B/GTSE1/E2F8/ORC1/CCNB1/RAD9B/EME1/E2F7/BUB1/BLM/NDC80/CDK1/CDKN2B/CDC25C	24
BP	GO:0060537	muscle tissue development	40/642	408/18670	2.78445e-09	6.44043e-07	5.47803e-07	ZFPM2/HOXD10/XK/CENPF/CAV1/COL11A1/PLN/VEGFA/CDON/GATA4/GJC1/WT1/ACTN2/DKK1/TP73/MYL3/RGS4/FZD7/NEB/MYH11/LEF1/CHRNA1/DLL4/CCNB1/GREM1/TWIST1/HEYL/LOX/SHOX2/RBP4/COL3A1/ERBB4/ELN/NPHS1/SEMA3C/CDK1/FOXC2/IHH/CSRP2/PDGFRB	40
BP	GO:0007052	mitotic spindle organization	19/642	106/18670	3.25557e-09	7.17156e-07	6.09991e-07	CDC20/TTK/CENPE/TPX2/PLK1/PRC1/KIFC1/BIRC5/AURKB/KIF4A/SPC25/NUF2/KIF23/WDR62/CCNB1/KIF11/MYBL2/NDC80/NEK2	19
BP	GO:0051216	cartilage development	27/642	209/18670	3.45704e-09	7.26922e-07	6.18298e-07	COL1A1/GLI2/PRRX1/ADAMTS12/LOXL2/MGP/STC1/BMPR1B/COL11A1/OSR2/SNAI2/EVC/COL7A1/PTH1R/PTHLH/ACAN/GDF6/COL21A1/GREM1/HOXA11/COL14A1/SHOX2/COMP/COL6A3/COL6A2/IHH/CSGALNACT1	27
BP	GO:0010965	regulation of mitotic sister chromatid separation	14/642	57/18670	5.50746e-09	1.10772e-06	9.42191e-07	PTTG1/CDC20/TTK/CENPF/CENPE/PLK1/CDC6/MAD2L1/AURKB/BUB1B/DLGAP5/CCNB1/BUB1/NDC80	14
BP	GO:0060485	mesenchyme development	31/642	278/18670	8.86049e-09	1.70786e-06	1.45265e-06	FOXD1/COL1A1/ZFPM2/EPHA3/ACTG2/CRB2/DLL3/LOXL2/FOXA2/RDH10/SPRY1/HAS2/SNAI2/GATA4/WT1/AMH/FOXA1/EDNRA/LEF1/FOXF2/HEY1/FN1/GREM1/TWIST1/HEYL/ACTA2/ERBB4/SEMA3C/FOXC2/FAM83D/PDGFRB	31
BP	GO:0051304	chromosome separation	17/642	90/18670	9.60016e-09	1.77641e-06	1.51096e-06	PTTG1/TOP2A/CDC20/TTK/CENPF/CENPE/PLK1/CDC6/MAD2L1/AURKB/BUB1B/DLGAP5/CCNB1/EME1/BUB1/NDC80/NCAPH	17
BP	GO:0051306	mitotic sister chromatid separation	14/642	60/18670	1.12867e-08	1.91051e-06	1.62502e-06	PTTG1/CDC20/TTK/CENPF/CENPE/PLK1/CDC6/MAD2L1/AURKB/BUB1B/DLGAP5/CCNB1/BUB1/NDC80	14
BP	GO:0030071	regulation of mitotic metaphase/anaphase transition	13/642	51/18670	1.1911e-08	1.91051e-06	1.62502e-06	CDC20/TTK/CENPF/CENPE/PLK1/CDC6/MAD2L1/AURKB/BUB1B/DLGAP5/CCNB1/BUB1/NDC80	13
BP	GO:0048736	appendage development	24/642	179/18670	1.23132e-08	1.91051e-06	1.62502e-06	GLI2/PRRX1/HOXD10/TFAP2A/BMPR1B/RDH10/OSR2/SLC7A11/DKK1/ASPH/GRHL2/LRP4/LEF1/KREMEN2/GREM1/TWIST1/HOXA11/SHOX2/COMP/SALL4/SEMA3C/IHH/HOXC13/EN1	24
BP	GO:0060173	limb development	24/642	179/18670	1.23132e-08	1.91051e-06	1.62502e-06	GLI2/PRRX1/HOXD10/TFAP2A/BMPR1B/RDH10/OSR2/SLC7A11/DKK1/ASPH/GRHL2/LRP4/LEF1/KREMEN2/GREM1/TWIST1/HOXA11/SHOX2/COMP/SALL4/SEMA3C/IHH/HOXC13/EN1	24
BP	GO:0001655	urogenital system development	34/642	330/18670	1.27823e-08	1.91051e-06	1.62502e-06	FOXD1/GLI2/ANGPT2/CENPF/TFAP2A/RDH10/OSR2/VEGFA/SPRY1/HAS2/WT1/AMH/GPR4/TP73/FOXA1/LHX1/LRP4/PYGO1/NOTCH3/IRX1/COL4A1/ALOX15B/CEP55/HEYL/HOXA11/ANGPT1/NID1/ACTA2/RBP4/TBX18/NPHS1/FOXC2/HOXD11/PDGFRB	34
BP	GO:0051983	regulation of chromosome segregation	18/642	103/18670	1.28028e-08	1.91051e-06	1.62502e-06	PTTG1/CDC20/TTK/CDCA5/CENPF/CENPE/PLK1/CDC6/MAD2L1/AURKB/BUB1B/KIF2C/DLGAP5/CCNB1/BUB1/NDC80/NEK2/MKI67	18
BP	GO:1905818	regulation of chromosome separation	14/642	62/18670	1.77568e-08	2.56697e-06	2.18339e-06	PTTG1/CDC20/TTK/CENPF/CENPE/PLK1/CDC6/MAD2L1/AURKB/BUB1B/DLGAP5/CCNB1/BUB1/NDC80	14
BP	GO:1902099	regulation of metaphase/anaphase transition of cell cycle	13/642	53/18670	1.97522e-08	2.7689e-06	2.35514e-06	CDC20/TTK/CENPF/CENPE/PLK1/CDC6/MAD2L1/AURKB/BUB1B/DLGAP5/CCNB1/BUB1/NDC80	13
BP	GO:0060350	endochondral bone morphogenesis	15/642	73/18670	2.16235e-08	2.94207e-06	2.50244e-06	COL1A1/STC1/BMPR1B/MMP16/COL7A1/COL21A1/HOXA11/COL14A1/SHOX2/COMP/COL6A3/TMEM119/COL6A2/IHH/CSGALNACT1	15
BP	GO:0007091	metaphase/anaphase transition of mitotic cell cycle	13/642	54/18670	2.52049e-08	3.29856e-06	2.80566e-06	CDC20/TTK/CENPF/CENPE/PLK1/CDC6/MAD2L1/AURKB/BUB1B/DLGAP5/CCNB1/BUB1/NDC80	13
BP	GO:0140013	meiotic nuclear division	23/642	172/18670	2.6055e-08	3.29856e-06	2.80566e-06	PTTG1/TOP2A/CDC20/TTK/PDE3A/RAD54L/RAD51/BRIP1/FBXO43/PLK1/ASPM/BRCA2/SGO2/BUB1B/SMC4/NUF2/MND1/EME1/KIF18A/BUB1/NCAPH/SYCP2/SGO1	23
BP	GO:0014706	striated muscle tissue development	37/642	390/18670	2.63828e-08	3.29856e-06	2.80566e-06	ZFPM2/HOXD10/XK/CENPF/CAV1/COL11A1/PLN/VEGFA/CDON/GATA4/GJC1/WT1/ACTN2/DKK1/TP73/MYL3/RGS4/FZD7/NEB/MYH11/LEF1/CHRNA1/DLL4/CCNB1/GREM1/TWIST1/HEYL/LOX/SHOX2/RBP4/ERBB4/ELN/NPHS1/SEMA3C/CDK1/FOXC2/PDGFRB	37
BP	GO:0072001	renal system development	31/642	293/18670	3.05008e-08	3.71307e-06	3.15823e-06	FOXD1/GLI2/ANGPT2/CENPF/TFAP2A/RDH10/OSR2/VEGFA/SPRY1/HAS2/WT1/GPR4/TP73/LHX1/LRP4/PYGO1/NOTCH3/IRX1/COL4A1/CEP55/HEYL/HOXA11/ANGPT1/NID1/ACTA2/RBP4/TBX18/NPHS1/FOXC2/HOXD11/PDGFRB	31
BP	GO:1903046	meiotic cell cycle process	24/642	188/18670	3.24098e-08	3.77699e-06	3.2126e-06	PTTG1/TOP2A/CDC20/TTK/PDE3A/RAD54L/RAD51/BRIP1/FBXO43/PLK1/ASPM/BRCA2/SGO2/BUB1B/SMC4/NUF2/MND1/EME1/KIF18A/BUB1/NCAPH/SYCP2/CDC25C/SGO1	24
BP	GO:0060348	bone development	26/642	217/18670	3.26588e-08	3.77699e-06	3.2126e-06	COL1A1/PLS3/STC1/TFAP2A/BMPR1B/OSR2/HAS2/MMP16/COL7A1/SFRP4/LRRC17/PHEX/COL21A1/GREM1/TWIST1/HOXA11/LOX/COL14A1/SHOX2/COMP/COL6A3/PAPPA2/TMEM119/COL6A2/IHH/CSGALNACT1	26
BP	GO:0051321	meiotic cell cycle	28/642	249/18670	3.88333e-08	4.38153e-06	3.7268e-06	PTTG1/TOP2A/CDC20/TTK/PDE3A/RAD54L/RAD51/BRIP1/PKMYT1/FBXO43/PLK1/ASPM/BRCA2/SGO2/BUB1B/XRCC2/SMC4/NUF2/MND1/EME1/KIF18A/BUB1/NCAPH/NEK2/SYCP2/CDC25C/EXO1/SGO1	28
BP	GO:0044784	metaphase/anaphase transition of cell cycle	13/642	56/18670	4.03499e-08	4.44425e-06	3.78015e-06	CDC20/TTK/CENPF/CENPE/PLK1/CDC6/MAD2L1/AURKB/BUB1B/DLGAP5/CCNB1/BUB1/NDC80	13
BP	GO:0001503	ossification	37/642	398/18670	4.47794e-08	4.81743e-06	4.09756e-06	COL1A1/GLI2/IGFBP3/MGP/STC1/DDR2/TFAP2A/BMPR1B/COL11A1/OSR2/MMP16/SNAI2/DKK1/CDH11/PTH1R/IBSP/CTHRC1/LRP4/PTHLH/COL1A2/LEF1/PHEX/TPM4/KREMEN2/TWIST2/GREM1/TWIST1/IFITM1/LOX/SHOX2/COMP/COL5A2/TMEM119/ASPN/FOXC2/IHH/CSGALNACT1	37
BP	GO:2000816	negative regulation of mitotic sister chromatid separation	11/642	39/18670	5.08735e-08	5.34866e-06	4.54941e-06	PTTG1/CDC20/TTK/CENPF/PLK1/MAD2L1/AURKB/BUB1B/CCNB1/BUB1/NDC80	11
BP	GO:0003002	regionalization	34/642	351/18670	5.88545e-08	6.05025e-06	5.14616e-06	FOXD1/GLI2/HES2/CRB2/DLL3/HOXD10/FOXA2/BMPR1B/CDON/SPRY1/GATA4/WT1/DKK1/FOXA1/NRARP/LHX1/LRP4/IRX1/LEF1/XRCC2/HEY1/DLL4/PCSK6/GPR161/GREM1/SOSTDC1/HEYL/HOXA11/TBX18/SEMA3C/FOXC2/HOXC13/HOXD11/EN1	34
BP	GO:0033047	regulation of mitotic sister chromatid segregation	14/642	68/18670	6.22017e-08	6.25533e-06	5.3206e-06	PTTG1/CDC20/TTK/CENPF/CENPE/PLK1/CDC6/MAD2L1/AURKB/BUB1B/DLGAP5/CCNB1/BUB1/NDC80	14
BP	GO:1905819	negative regulation of chromosome separation	11/642	40/18670	6.80066e-08	6.69358e-06	5.69336e-06	PTTG1/CDC20/TTK/CENPF/PLK1/MAD2L1/AURKB/BUB1B/CCNB1/BUB1/NDC80	11
BP	GO:0001763	morphogenesis of a branching structure	24/642	196/18670	7.26671e-08	7.00329e-06	5.95679e-06	FOXD1/GLI2/ST14/RDH10/VEGFA/SPRY1/SNAI2/WT1/GRHL2/FOXA1/NRARP/EDNRA/LHX1/LEF1/COL4A1/DLL4/FGF7/HOXA11/SHOX2/SEMA3C/FOXC2/IHH/RSPO3/HOXD11	24
BP	GO:0061138	morphogenesis of a branching epithelium	23/642	182/18670	7.5648e-08	7.14179e-06	6.07459e-06	FOXD1/GLI2/ST14/RDH10/VEGFA/SPRY1/SNAI2/WT1/GRHL2/FOXA1/NRARP/EDNRA/LHX1/LEF1/COL4A1/DLL4/FGF7/HOXA11/SEMA3C/FOXC2/IHH/RSPO3/HOXD11	23
BP	GO:0033045	regulation of sister chromatid segregation	15/642	80/18670	7.89591e-08	7.3053e-06	6.21367e-06	PTTG1/CDC20/TTK/CDCA5/CENPF/CENPE/PLK1/CDC6/MAD2L1/AURKB/BUB1B/DLGAP5/CCNB1/BUB1/NDC80	15
BP	GO:0007389	pattern specification process	39/642	446/18670	9.95012e-08	9.02535e-06	7.67669e-06	FOXD1/GLI2/HES2/LEFTY1/CRB2/DLL3/HOXD10/STC1/FOXA2/BMPR1B/CDON/SPRY1/GATA4/WT1/DKK1/ASPH/FOXA1/NRARP/LHX1/LRP4/IRX1/LEF1/XRCC2/HEY1/DLL4/PCSK6/GPR161/GREM1/SOSTDC1/HEYL/HOXA11/TBX18/ERBB4/SEMA3C/FOXC2/IHH/HOXC13/HOXD11/EN1	39
BP	GO:0033048	negative regulation of mitotic sister chromatid segregation	11/642	42/18670	1.18278e-07	1.05222e-05	8.94987e-06	PTTG1/CDC20/TTK/CENPF/PLK1/MAD2L1/AURKB/BUB1B/CCNB1/BUB1/NDC80	11
BP	GO:0007094	mitotic spindle assembly checkpoint	10/642	34/18670	1.3395e-07	1.10652e-05	9.41172e-06	CDC20/TTK/CENPF/PLK1/MAD2L1/AURKB/BUB1B/CCNB1/BUB1/NDC80	10
BP	GO:0031577	spindle checkpoint	10/642	34/18670	1.3395e-07	1.10652e-05	9.41172e-06	CDC20/TTK/CENPF/PLK1/MAD2L1/AURKB/BUB1B/CCNB1/BUB1/NDC80	10
BP	GO:0071173	spindle assembly checkpoint	10/642	34/18670	1.3395e-07	1.10652e-05	9.41172e-06	CDC20/TTK/CENPF/PLK1/MAD2L1/AURKB/BUB1B/CCNB1/BUB1/NDC80	10
BP	GO:0071174	mitotic spindle checkpoint	10/642	34/18670	1.3395e-07	1.10652e-05	9.41172e-06	CDC20/TTK/CENPF/PLK1/MAD2L1/AURKB/BUB1B/CCNB1/BUB1/NDC80	10
BP	GO:0033046	negative regulation of sister chromatid segregation	11/642	44/18670	1.99056e-07	1.6155e-05	1.3741e-05	PTTG1/CDC20/TTK/CENPF/PLK1/MAD2L1/AURKB/BUB1B/CCNB1/BUB1/NDC80	11
BP	GO:0045841	negative regulation of mitotic metaphase/anaphase transition	10/642	36/18670	2.44e-07	1.94611e-05	1.6553e-05	CDC20/TTK/CENPF/PLK1/MAD2L1/AURKB/BUB1B/CCNB1/BUB1/NDC80	10
BP	GO:0051985	negative regulation of chromosome segregation	11/642	45/18670	2.55342e-07	2.00205e-05	1.70288e-05	PTTG1/CDC20/TTK/CENPF/PLK1/MAD2L1/AURKB/BUB1B/CCNB1/BUB1/NDC80	11
BP	GO:0007517	muscle organ development	36/642	410/18670	2.81039e-07	2.16681e-05	1.84302e-05	ZFPM2/HOXD10/XK/CENPF/CAV1/COL11A1/CDON/WT1/DKK1/MKX/EVC/TP73/JPH1/MYL3/RGS4/FZD7/NEB/LEF1/CAVIN4/CHRNA1/DLL4/CCNB1/GREM1/TWIST1/HEYL/LOX/SHOX2/CXCL10/RBP4/COL3A1/ERBB4/COL6A3/ELN/NPHS1/CDK1/FOXC2	36
BP	GO:1902100	negative regulation of metaphase/anaphase transition of cell cycle	10/642	37/18670	3.24137e-07	2.45813e-05	2.09081e-05	CDC20/TTK/CENPF/PLK1/MAD2L1/AURKB/BUB1B/CCNB1/BUB1/NDC80	10
BP	GO:0060351	cartilage development involved in endochondral bone morphogenesis	11/642	47/18670	4.11565e-07	3.07081e-05	2.61194e-05	COL1A1/STC1/COL7A1/COL21A1/HOXA11/COL14A1/SHOX2/COMP/COL6A3/COL6A2/IHH	11
BP	GO:0051310	metaphase plate congression	12/642	57/18670	4.2287e-07	3.10508e-05	2.64109e-05	KIF14/CDCA5/CENPF/CENPE/KIFC1/CDCA8/NUF2/KIF2C/CCNB1/KIF18A/NDC80/FAM83D	12
BP	GO:0002063	chondrocyte development	11/642	48/18670	5.17486e-07	3.74045e-05	3.18152e-05	BMPR1B/COL11A1/COL7A1/PTHLH/ACAN/COL21A1/COL14A1/SHOX2/COMP/COL6A3/COL6A2	11
BP	GO:0051784	negative regulation of nuclear division	12/642	60/18670	7.61373e-07	5.41863e-05	4.60893e-05	PTTG1/CDC20/TTK/CENPF/FBXO43/PLK1/MAD2L1/AURKB/BUB1B/CCNB1/BUB1/NDC80	12
BP	GO:0035107	appendage morphogenesis	19/642	148/18670	7.99533e-07	5.46717e-05	4.65022e-05	GLI2/PRRX1/HOXD10/TFAP2A/BMPR1B/RDH10/OSR2/DKK1/ASPH/GRHL2/LRP4/LEF1/TWIST1/HOXA11/SHOX2/SALL4/SEMA3C/IHH/EN1	19
BP	GO:0035108	limb morphogenesis	19/642	148/18670	7.99533e-07	5.46717e-05	4.65022e-05	GLI2/PRRX1/HOXD10/TFAP2A/BMPR1B/RDH10/OSR2/DKK1/ASPH/GRHL2/LRP4/LEF1/TWIST1/HOXA11/SHOX2/SALL4/SEMA3C/IHH/EN1	19
BP	GO:0001706	endoderm formation	11/642	50/18670	8.03649e-07	5.46717e-05	4.65022e-05	COL11A1/ITGA4/DKK1/COL7A1/LHX1/FN1/MMP15/COL8A1/COL5A2/INHBA/COL5A1	11
BP	GO:0001704	formation of primary germ layer	17/642	121/18670	8.42791e-07	5.65037e-05	4.80603e-05	CRB2/COL11A1/ITGA4/DKK1/COL7A1/LHX1/FZD7/LEF1/FN1/MMP15/HOXA11/COL8A1/COL5A2/FOXC2/INHBA/TXNRD1/COL5A1	17
BP	GO:0008608	attachment of spindle microtubules to kinetochore	9/642	32/18670	8.77163e-07	5.79679e-05	4.93058e-05	CENPE/AURKB/KNL1/NUF2/KIF2C/CCNB1/NDC80/NEK2/SGO1	9
BP	GO:0048608	reproductive structure development	36/642	431/18670	9.31236e-07	6.06746e-05	5.1608e-05	ZFPM2/GLI2/ST14/HSD17B2/STC1/BMPR1B/RDH10/VEGFA/BRIP1/GATA4/WT1/AMH/ASPM/GRHL2/FOXA1/BRCA2/LHX1/STC2/INHBB/LEF1/FOXF2/E2F8/GJB5/HEY1/ALOX15B/ADAM19/E2F7/KIF18A/HOXA11/PTGIS/RBP4/CCNF/SYCP2/INHBA/RSPO3/PDGFRB	36
BP	GO:0006260	DNA replication	27/642	274/18670	9.75602e-07	6.26824e-05	5.33158e-05	GLI2/RAD51/TICRR/BRIP1/CDC6/BRCA2/POLQ/RRM2/CLSPN/AICDA/MCM10/DTL/ORC6/E2F8/CHAF1B/PIF1/PCLAF/ORC1/RAD9B/EME1/E2F7/BLM/CCNA2/CDC45/CDK1/ESCO2/EXO1	27
BP	GO:0061458	reproductive system development	36/642	434/18670	1.09645e-06	6.89991e-05	5.86886e-05	ZFPM2/GLI2/ST14/HSD17B2/STC1/BMPR1B/RDH10/VEGFA/BRIP1/GATA4/WT1/AMH/ASPM/GRHL2/FOXA1/BRCA2/LHX1/STC2/INHBB/LEF1/FOXF2/E2F8/GJB5/HEY1/ALOX15B/ADAM19/E2F7/KIF18A/HOXA11/PTGIS/RBP4/CCNF/SYCP2/INHBA/RSPO3/PDGFRB	36
BP	GO:0032835	glomerulus development	12/642	62/18670	1.10375e-06	6.89991e-05	5.86886e-05	ANGPT2/WT1/GPR4/LHX1/NOTCH3/HEYL/ANGPT1/NID1/ACTA2/NPHS1/FOXC2/PDGFRB	12
BP	GO:0051146	striated muscle cell differentiation	28/642	293/18670	1.1399e-06	7.03092e-05	5.98029e-05	CXCL9/AVPR1A/XK/VEGFA/CDON/GATA4/WT1/ACTN2/DKK1/TMOD1/TNNT1/RGS4/FZD7/NEB/MYH11/LMOD1/CCNB1/GREM1/LOX/SHOX2/CXCL10/COMP/TMEM119/NPHS1/CDK1/ADAM12/CSRP2/PDGFRB	28
BP	GO:0072012	glomerulus vasculature development	8/642	25/18670	1.20525e-06	7.33454e-05	6.23854e-05	ANGPT2/WT1/GPR4/NOTCH3/ANGPT1/ACTA2/FOXC2/PDGFRB	8
BP	GO:0045839	negative regulation of mitotic nuclear division	11/642	52/18670	1.22084e-06	7.33454e-05	6.23854e-05	PTTG1/CDC20/TTK/CENPF/PLK1/MAD2L1/AURKB/BUB1B/CCNB1/BUB1/NDC80	11
BP	GO:0001822	kidney development	27/642	278/18670	1.29332e-06	7.67036e-05	6.52418e-05	FOXD1/GLI2/ANGPT2/CENPF/TFAP2A/RDH10/OSR2/VEGFA/SPRY1/HAS2/WT1/GPR4/TP73/LHX1/LRP4/PYGO1/NOTCH3/IRX1/HEYL/HOXA11/ANGPT1/NID1/ACTA2/NPHS1/FOXC2/HOXD11/PDGFRB	27
BP	GO:0051303	establishment of chromosome localization	13/642	75/18670	1.48336e-06	8.68609e-05	7.38813e-05	KIF14/CDCA5/CENPF/CENPE/KIFC1/CDCA8/NUF2/KIF2C/DLGAP5/CCNB1/KIF18A/NDC80/FAM83D	13
BP	GO:0007369	gastrulation	21/642	185/18670	1.66084e-06	9.54673e-05	8.12016e-05	CRB2/FOXA2/COL11A1/ITGA4/DKK1/COL7A1/LHX1/FZD7/LEF1/APLNR/APLN/FN1/UGDH/MMP15/HOXA11/COL8A1/COL5A2/FOXC2/INHBA/TXNRD1/COL5A1	21
BP	GO:0007051	spindle organization	20/642	170/18670	1.67161e-06	9.54673e-05	8.12016e-05	CDC20/TTK/CENPE/TPX2/PLK1/ASPM/PRC1/KIFC1/BIRC5/AURKB/KIF4A/SPC25/NUF2/KIF23/WDR62/CCNB1/KIF11/MYBL2/NDC80/NEK2	20
BP	GO:0050000	chromosome localization	13/642	76/18670	1.73391e-06	9.78177e-05	8.32008e-05	KIF14/CDCA5/CENPF/CENPE/KIFC1/CDCA8/NUF2/KIF2C/DLGAP5/CCNB1/KIF18A/NDC80/FAM83D	13
BP	GO:0030282	bone mineralization	16/642	114/18670	1.79009e-06	9.97707e-05	8.4862e-05	MGP/DDR2/TFAP2A/BMPR1B/OSR2/PTH1R/IBSP/PTHLH/COL1A2/PHEX/GREM1/TWIST1/LOX/COMP/TMEM119/ASPN	16
BP	GO:0007080	mitotic metaphase plate congression	10/642	44/18670	1.85786e-06	0.000102315	8.70262e-05	KIF14/CDCA5/CENPE/KIFC1/CDCA8/NUF2/KIF2C/CCNB1/KIF18A/NDC80	10
BP	GO:0031570	DNA integrity checkpoint	19/642	157/18670	1.97749e-06	0.000107622	9.15398e-05	TOP2A/TICRR/BRIP1/PLK1/CDC6/WDR76/CLSPN/DTL/GTSE1/E2F8/ORC1/CCNB1/RAD9B/EME1/E2F7/BLM/CDC45/CDK1/CDC25C	19
BP	GO:0009952	anterior/posterior pattern specification	23/642	219/18670	2.09112e-06	0.000112483	9.56745e-05	GLI2/HES2/CRB2/DLL3/HOXD10/FOXA2/CDON/GATA4/WT1/DKK1/NRARP/LHX1/LEF1/XRCC2/HEY1/PCSK6/HEYL/HOXA11/TBX18/SEMA3C/FOXC2/HOXC13/EN1	23
BP	GO:0035265	organ growth	22/642	204/18670	2.23821e-06	0.000118328	0.000100646	ZFPM2/STC1/DDR2/GATA4/WT1/EVC/TP73/COL7A1/NLGN4X/RGS4/FGF7/CCNB1/COL21A1/COL14A1/RBP4/COMP/ERBB4/COL6A3/COL6A2/CDK1/FOXC2/PDGFRB	22
BP	GO:0045132	meiotic chromosome segregation	14/642	90/18670	2.27225e-06	0.000118328	0.000100646	PTTG1/TOP2A/TTK/BRIP1/PLK1/SGO2/BUB1B/SMC4/NUF2/EME1/BUB1/NCAPH/SYCP2/SGO1	14
BP	GO:0035987	endodermal cell differentiation	10/642	45/18670	2.31573e-06	0.000118328	0.000100646	COL11A1/ITGA4/DKK1/COL7A1/FN1/MMP15/COL8A1/COL5A2/INHBA/COL5A1	10
BP	GO:0061437	renal system vasculature development	8/642	27/18670	2.32768e-06	0.000118328	0.000100646	ANGPT2/WT1/GPR4/NOTCH3/ANGPT1/ACTA2/FOXC2/PDGFRB	8
BP	GO:0061440	kidney vasculature development	8/642	27/18670	2.32768e-06	0.000118328	0.000100646	ANGPT2/WT1/GPR4/NOTCH3/ANGPT1/ACTA2/FOXC2/PDGFRB	8
BP	GO:0090307	mitotic spindle assembly	11/642	56/18670	2.65617e-06	0.000133559	0.000113601	CDC20/TPX2/PLK1/KIFC1/BIRC5/AURKB/KIF4A/KIF23/KIF11/MYBL2/NEK2	11
BP	GO:0006936	muscle contraction	31/642	360/18670	2.83705e-06	0.00014112	0.000120033	KCNE4/KCNJ5/ACTG2/STC1/F2R/CAV1/PLN/ABAT/GATA4/GJC1/ACTN2/ASPH/TMOD1/TNNT1/MYL3/PTGER3/EDNRA/CALCRL/GNAO1/KCNJ8/NEB/MYH11/CHRNA1/LMOD1/STAC/TPM4/HTR1D/CACNB2/ADRA1B/ACTA2/COMP	31
BP	GO:0031214	biomineral tissue development	19/642	163/18670	3.47591e-06	0.000171059	0.000145498	COL1A1/MGP/DDR2/TFAP2A/BMPR1B/OSR2/PTH1R/IBSP/PTHLH/COL1A2/HEY1/PHEX/GREM1/TWIST1/LOX/COMP/TMEM119/ASPN/FAM20A	19
BP	GO:0051383	kinetochore organization	7/642	21/18670	4.20008e-06	0.000202391	0.000172148	CENPK/CENPF/CENPE/SMC4/NUF2/CENPA/NDC80	7
BP	GO:0071459	protein localization to chromosome, centromeric region	7/642	21/18670	4.20008e-06	0.000202391	0.000172148	TTK/HASPIN/AURKB/KNL1/CENPA/NDC80/CDK1	7
BP	GO:0048738	cardiac muscle tissue development	23/642	233/18670	5.97205e-06	0.000284811	0.000242252	ZFPM2/COL11A1/PLN/VEGFA/GATA4/GJC1/WT1/ACTN2/DKK1/TP73/MYL3/RGS4/FZD7/NEB/MYH11/DLL4/CCNB1/GREM1/RBP4/ERBB4/CDK1/FOXC2/PDGFRB	23
BP	GO:0030326	embryonic limb morphogenesis	16/642	125/18670	6.09697e-06	0.000284895	0.000242323	GLI2/PRRX1/HOXD10/TFAP2A/RDH10/OSR2/DKK1/GRHL2/LRP4/LEF1/TWIST1/HOXA11/SHOX2/SALL4/IHH/EN1	16
BP	GO:0035113	embryonic appendage morphogenesis	16/642	125/18670	6.09697e-06	0.000284895	0.000242323	GLI2/PRRX1/HOXD10/TFAP2A/RDH10/OSR2/DKK1/GRHL2/LRP4/LEF1/TWIST1/HOXA11/SHOX2/SALL4/IHH/EN1	16
BP	GO:0048706	embryonic skeletal system development	16/642	126/18670	6.76534e-06	0.000312964	0.000266198	COL1A1/PRRX1/HOXD10/TFAP2A/RDH10/COL11A1/OSR2/MMP16/GRHL2/LHX1/TWIST1/HOXA11/SHOX2/RBP4/FOXC2/IHH	16
BP	GO:0048762	mesenchymal cell differentiation	22/642	219/18670	7.15647e-06	0.000327781	0.0002788	COL1A1/EPHA3/CRB2/LOXL2/FOXA2/RDH10/SPRY1/HAS2/SNAI2/FOXA1/EDNRA/LEF1/FOXF2/HEY1/FN1/GREM1/TWIST1/HEYL/ERBB4/SEMA3C/FOXC2/FAM83D	22
BP	GO:0019933	cAMP-mediated signaling	20/642	187/18670	7.27831e-06	0.000330093	0.000280767	CXCL9/OR51E2/PDE3A/PDE10A/PLN/ADGRL4/PTH1R/PTGER3/RASD2/CALCRL/ADGRG2/PTHLH/APLNR/CXCL11/RAPGEF4/GPR161/CRHR1/ADRA1B/CXCL10/APLP1	20
BP	GO:0072006	nephron development	17/642	142/18670	7.8593e-06	0.000352982	0.000300236	FOXD1/ANGPT2/VEGFA/WT1/GPR4/LHX1/NOTCH3/IRX1/HEYL/HOXA11/ANGPT1/NID1/ACTA2/NPHS1/FOXC2/HOXD11/PDGFRB	17
BP	GO:0032330	regulation of chondrocyte differentiation	10/642	52/18670	9.24451e-06	0.000411203	0.000349757	GLI2/ADAMTS12/LOXL2/BMPR1B/SNAI2/PTHLH/GDF6/GREM1/HOXA11/SHOX2	10
BP	GO:0001569	branching involved in blood vessel morphogenesis	8/642	32/18670	9.47177e-06	0.000417299	0.000354942	VEGFA/NRARP/EDNRA/LEF1/COL4A1/DLL4/FOXC2/IHH	8
BP	GO:0007492	endoderm development	12/642	76/18670	1.02182e-05	0.000445936	0.000379299	COL11A1/GATA4/ITGA4/DKK1/COL7A1/LHX1/FN1/MMP15/COL8A1/COL5A2/INHBA/COL5A1	12
BP	GO:0070252	actin-mediated cell contraction	15/642	116/18670	1.0444e-05	0.000451531	0.000384058	KCNE4/KCNJ5/STC1/CAV1/PLN/GATA4/GJC1/ACTN2/TMOD1/TNNT1/MYL3/KCNJ8/NEB/TPM4/CACNB2	15
BP	GO:0048568	embryonic organ development	33/642	428/18670	1.42728e-05	0.000607746	0.00051693	ZFPM2/GLI2/ST14/PRRX1/CRB2/HOXD10/RNF112/TFAP2A/RDH10/COL11A1/OSR2/VEGFA/MMP16/GATA4/GRHL2/CTHRC1/LHX1/LEF1/FOXF2/E2F8/GJB5/HEY1/TWIST1/E2F7/HOXA11/SHOX2/RBP4/COL5A2/MYO3B/FOXC2/IHH/RSPO3/EN1	33
BP	GO:0034501	protein localization to kinetochore	6/642	17/18670	1.44514e-05	0.000607746	0.00051693	TTK/HASPIN/AURKB/KNL1/NDC80/CDK1	6
BP	GO:0035988	chondrocyte proliferation	6/642	17/18670	1.44514e-05	0.000607746	0.00051693	STC1/DDR2/BMPR1B/MMP16/COMP/IHH	6
BP	GO:0003416	endochondral bone growth	9/642	44/18670	1.53305e-05	0.000638908	0.000543436	STC1/DDR2/EVC/COL7A1/COL21A1/COL14A1/COMP/COL6A3/COL6A2	9
BP	GO:0000086	G2/M transition of mitotic cell cycle	23/642	247/18670	1.55634e-05	0.000642825	0.000546768	KIF14/CCNB2/CENPF/TICRR/PKMYT1/TPX2/PLK1/CDC6/CLSPN/DTL/AURKB/MELK/ORC1/PHLDA1/CCNB1/BLM/CCNA2/NEK2/HMMR/CDK1/CDKN2B/CDC25C/FOXM1	23
BP	GO:0044774	mitotic DNA integrity checkpoint	14/642	106/18670	1.60297e-05	0.000656225	0.000558165	TOP2A/TICRR/CDC6/CLSPN/GTSE1/E2F8/ORC1/CCNB1/RAD9B/EME1/E2F7/BLM/CDK1/CDC25C	14
BP	GO:0048754	branching morphogenesis of an epithelial tube	17/642	150/18670	1.63469e-05	0.000663342	0.000564219	FOXD1/GLI2/RDH10/VEGFA/SPRY1/WT1/FOXA1/NRARP/EDNRA/LHX1/LEF1/COL4A1/DLL4/HOXA11/FOXC2/IHH/HOXD11	17
BP	GO:0007204	positive regulation of cytosolic calcium ion concentration	27/642	319/18670	1.68078e-05	0.000676113	0.000575082	CXCL9/AVPR1A/THY1/CCR9/F2RL2/F2R/CAV1/PLN/GPR4/CXCL13/JPH1/PTH1R/PTGER3/EDNRA/KISS1/TRPC6/FAM155A/APLNR/CXCL11/CCL19/CACNB2/CRHR1/ADRA1B/CEMIP/CXCL10/S1PR3/JPH3	27
BP	GO:0048704	embryonic skeletal system morphogenesis	13/642	93/18670	1.72558e-05	0.000684548	0.000582256	PRRX1/HOXD10/TFAP2A/RDH10/COL11A1/OSR2/MMP16/GRHL2/LHX1/TWIST1/HOXA11/SHOX2/FOXC2	13
BP	GO:0044839	cell cycle G2/M phase transition	24/642	266/18670	1.73135e-05	0.000684548	0.000582256	KIF14/CCNB2/CENPF/TICRR/PKMYT1/TPX2/PLK1/CDC6/CLSPN/DTL/AURKB/MELK/GTSE1/ORC1/PHLDA1/CCNB1/BLM/CCNA2/NEK2/HMMR/CDK1/CDKN2B/CDC25C/FOXM1	24
BP	GO:0051480	regulation of cytosolic calcium ion concentration	29/642	357/18670	1.7964e-05	0.000704249	0.000599013	CXCL9/AVPR1A/THY1/CCR9/F2RL2/F2R/CAV1/PLN/TRPC4/GPR4/CXCL13/JPH1/PTH1R/PTGER3/EDNRA/KCNK3/KISS1/TRPC6/FAM155A/APLNR/CXCL11/CCL19/CACNB2/CRHR1/ADRA1B/CEMIP/CXCL10/S1PR3/JPH3	29
BP	GO:0034508	centromere complex assembly	10/642	56/18670	1.83853e-05	0.000714707	0.000607909	CENPU/CENPK/CENPF/CENPE/OIP5/KNL1/CENPM/HJURP/CENPA/CENPI	10
BP	GO:0060562	epithelial tube morphogenesis	27/642	322/18670	1.98608e-05	0.000765633	0.000651225	FOXD1/GLI2/ST14/ADAMTS12/RDH10/VEGFA/SPRY1/GATA4/WT1/GRHL2/FOXA1/NRARP/CTHRC1/EDNRA/LHX1/IRX1/LEF1/COL4A1/DLL4/SOSTDC1/TWIST1/HOXA11/CXCL10/SALL4/FOXC2/IHH/HOXD11	27
BP	GO:0051782	negative regulation of cell division	6/642	18/18670	2.10481e-05	0.000804697	0.000684451	ASPM/AURKB/ORC6/E2F8/E2F7/BLM	6
BP	GO:0034502	protein localization to chromosome	12/642	82/18670	2.26167e-05	0.000857582	0.000729434	TTK/CDCA5/PLK1/TERT/BRCA2/HASPIN/AURKB/KNL1/CENPA/NDC80/CDK1/ESCO2	12
BP	GO:0051924	regulation of calcium ion transport	23/642	254/18670	2.43592e-05	0.000916144	0.000779244	CXCL9/THY1/STC1/F2R/CAV1/SPINK1/PLN/CAMK2B/JPH1/STC2/GNAO1/RGS4/TRPC6/APLNR/CXCL11/STAC/CACNB2/CRHR1/CEMIP/CXCL10/LILRA2/JPH3/PDGFRB	23
BP	GO:0001837	epithelial to mesenchymal transition	16/642	140/18670	2.59564e-05	0.000968342	0.000823642	COL1A1/EPHA3/CRB2/LOXL2/FOXA2/SPRY1/HAS2/SNAI2/FOXA1/LEF1/FOXF2/HEY1/GREM1/TWIST1/HEYL/FAM83D	16
BP	GO:0007188	adenylate cyclase-modulating G protein-coupled receptor signaling pathway	21/642	221/18670	2.67166e-05	0.000986772	0.000839319	CXCL9/PLN/ADGRL4/PTH1R/PTGER3/EDNRA/MARCO/CALCRL/ADGRG2/GNAO1/PTHLH/CXCL11/HTR1D/GPR161/CRHR1/ADRA1B/GRIK3/CXCL10/APLP1/S1PR3/NPR3	21
BP	GO:0098868	bone growth	9/642	47/18670	2.68771e-05	0.000986772	0.000839319	STC1/DDR2/EVC/COL7A1/COL21A1/COL14A1/COMP/COL6A3/COL6A2	9
BP	GO:0050886	endocrine process	12/642	84/18670	2.89757e-05	0.00105545	0.000897731	FOXD1/AVPR1A/OR51E2/F2R/CES1/INHBB/KISS1/APLN/CRHR1/CMA1/SUCNR1/INHBA	12
BP	GO:0003422	growth plate cartilage morphogenesis	6/642	19/18670	2.98705e-05	0.00107365	0.000913213	STC1/COL7A1/COL21A1/COL14A1/COL6A3/COL6A2	6
BP	GO:1901990	regulation of mitotic cell cycle phase transition	33/642	444/18670	2.99396e-05	0.00107365	0.000913213	CDC20/TTK/KIF14/CDCA5/CENPF/CENPE/TICRR/ANLN/TPX2/PLK1/CDC6/MAD2L1/TERT/CLSPN/DTL/AURKB/BUB1B/GTSE1/E2F8/ORC1/DLGAP5/CCNB1/E2F7/UBE2C/BUB1/BLM/NDC80/NEK2/HMMR/CDC45/CDK1/CDKN2B/CDC25C	33
BP	GO:0007178	transmembrane receptor protein serine/threonine kinase signaling pathway	28/642	349/18670	3.12171e-05	0.00111085	0.000944856	FOXD1/TTK/LTBP2/LEFTY1/CRB2/RASL11B/CAV1/BMPR1B/GATA4/AMH/DKK1/SFRP4/INHBB/LTBP1/COL1A2/LEF1/GDF6/PCSK6/GREM1/SOSTDC1/LOX/COMP/COL3A1/CDKN2B/ASPN/INHBA/HTRA3/HTRA4	28
BP	GO:0035282	segmentation	13/642	100/18670	3.79405e-05	0.00133979	0.00113959	CRB2/DLL3/WT1/DKK1/NRARP/LHX1/IRX1/LEF1/XRCC2/PCSK6/TBX18/SEMA3C/FOXC2	13
BP	GO:2001251	negative regulation of chromosome organization	16/642	146/18670	4.36225e-05	0.00152609	0.00129805	PTTG1/TOP2A/CDC20/TTK/ATAD2/CENPF/PLK1/MAD2L1/AICDA/AURKB/BUB1B/PIF1/CCNB1/TWIST1/BUB1/NDC80	16
BP	GO:0010959	regulation of metal ion transport	30/642	394/18670	4.38759e-05	0.00152609	0.00129805	KCNE4/CXCL9/IFNG/THY1/STC1/F2R/CAV1/SPINK1/PLN/CAMK2B/ACTN2/KCNG1/JPH1/NETO2/STC2/GNAO1/RGS4/TRPC6/DPP10/APLNR/CXCL11/STAC/CACNB2/CRHR1/NKAIN3/CEMIP/CXCL10/LILRA2/JPH3/PDGFRB	30
BP	GO:0060536	cartilage morphogenesis	7/642	29/18670	4.43557e-05	0.00153127	0.00130245	STC1/SNAI2/COL7A1/COL21A1/COL14A1/COL6A3/COL6A2	7
BP	GO:0045930	negative regulation of mitotic cell cycle	27/642	338/18670	4.63951e-05	0.00158981	0.00135224	PTTG1/TOP2A/CDC20/TTK/CENPF/TICRR/PLK1/CDC6/MAD2L1/CLSPN/AURKB/BUB1B/GTSE1/E2F8/ORC1/CCNB1/RAD9B/EME1/E2F7/FAP/DDIAS/BUB1/BLM/NDC80/CDK1/CDKN2B/CDC25C	27
BP	GO:0045931	positive regulation of mitotic cell cycle	17/642	163/18670	4.80128e-05	0.00163314	0.0013891	MEIS2/CDCA5/CDC6/MAD2L1/TERT/FOXA1/BRCA2/DTL/DLGAP5/CCNB1/UBE2C/NDC80/CDC45/CDK1/CDC25C/PDGFRB/NUSAP1	17
BP	GO:0042310	vasoconstriction	11/642	76/18670	5.48099e-05	0.00185074	0.00157418	AVPR1A/KCNMB4/F2R/CAV1/EDNRA/APLN/KCNMB2/HTR1D/ADRA1B/ACTA2/COMP	11
BP	GO:0019935	cyclic-nucleotide-mediated signaling	20/642	215/18670	5.5779e-05	0.00186981	0.0015904	CXCL9/OR51E2/PDE3A/PDE10A/PLN/ADGRL4/PTH1R/PTGER3/RASD2/CALCRL/ADGRG2/PTHLH/APLNR/CXCL11/RAPGEF4/GPR161/CRHR1/ADRA1B/CXCL10/APLP1	20
BP	GO:0010948	negative regulation of cell cycle process	28/642	361/18670	5.67565e-05	0.00188889	0.00160663	PTTG1/CDC20/TTK/RAD51/CENPF/TICRR/FBXO43/PLK1/CDC6/MAD2L1/RRM2/CLSPN/DTL/AURKB/BUB1B/GTSE1/E2F8/ORC1/CCNB1/E2F7/BUB1/BLM/NDC80/NEK2/CCNF/CDK1/CDKN2B/CDC25C	28
BP	GO:0009953	dorsal/ventral pattern formation	12/642	90/18670	5.82312e-05	0.00192413	0.0016366	GLI2/BMPR1B/FOXA1/LHX1/LRP4/DLL4/GPR161/GREM1/SOSTDC1/HOXA11/HOXD11/EN1	12
BP	GO:1901987	regulation of cell cycle phase transition	34/642	480/18670	5.98485e-05	0.00196354	0.00167013	CDC20/TTK/KIF14/CDCA5/CENPF/CENPE/TICRR/ANLN/TPX2/PLK1/CDC6/MAD2L1/TERT/CLSPN/DTL/AURKB/BUB1B/GTSE1/E2F8/ORC1/DLGAP5/CCNB1/E2F7/UBE2C/BUB1/BLM/NDC80/NEK2/HMMR/CDC45/CDK1/CDKN2B/CDC25C/FAM83D	34
BP	GO:0010721	negative regulation of cell development	27/642	344/18670	6.26893e-05	0.00204142	0.00173637	DLL3/KIAA0319/THY1/VEGFA/DKK1/ASPM/TP73/TERT/STMN2/LRP4/NOTCH3/RGS4/PTHLH/TRPC6/RTN4RL2/LINGO1/FBLN1/EFNA5/HEY1/KLK8/DPYSL3/COL3A1/ERBB4/SEMA3C/DNM3/S1PR3/GBP1	27
BP	GO:0002040	sprouting angiogenesis	18/642	183/18670	6.31049e-05	0.00204142	0.00173637	LOXL2/FLT1/ESM1/VEGFA/NRARP/LEF1/APLNR/E2F8/DLL4/CDH13/GREM1/E2F7/ANGPT1/SRPX2/FOXC2/RSPO3/ADGRA2/E2F2	18
BP	GO:0035136	forelimb morphogenesis	8/642	41/18670	6.54812e-05	0.00210358	0.00178925	HOXD10/TFAP2A/RDH10/OSR2/TWIST1/HOXA11/SHOX2/EN1	8
BP	GO:0071103	DNA conformation change	26/642	327/18670	6.89201e-05	0.00219879	0.00187022	TOP2A/CENPU/CENPK/RAD54L/RAD51/CDCA5/BRIP1/POLQ/OIP5/KNL1/SMC4/CHAF1B/PIF1/CENPM/HJURP/CCNB1/ASF1B/CENPA/ERCC6L/BLM/NCAPH/CDC45/CENPI/NCAPG/CDK1/NUSAP1	26
BP	GO:0051302	regulation of cell division	17/642	168/18670	7.03092e-05	0.00222377	0.00189147	KIF14/VEGFA/PLK1/ASPM/CDC6/PRC1/BRCA2/KIF18B/AURKB/ORC6/E2F8/THBS4/KIF23/FGF7/E2F7/BLM/KIF20A	17
BP	GO:0042692	muscle cell differentiation	29/642	385/18670	7.09698e-05	0.00222377	0.00189147	CXCL9/AVPR1A/XK/VEGFA/CDON/GATA4/WT1/ACTN2/DKK1/TMOD1/TNNT1/RGS4/FZD7/NEB/MYH11/HEY1/LMOD1/CCNB1/GREM1/LOX/SHOX2/CXCL10/COMP/TMEM119/NPHS1/CDK1/ADAM12/CSRP2/PDGFRB	29
BP	GO:0016202	regulation of striated muscle tissue development	16/642	152/18670	7.11454e-05	0.00222377	0.00189147	ZFPM2/CENPF/CDON/DKK1/TP73/RGS4/FZD7/LEF1/CCNB1/GREM1/TWIST1/LOX/SHOX2/RBP4/ERBB4/CDK1	16
BP	GO:0003012	muscle system process	33/642	465/18670	7.38603e-05	0.00229314	0.00195048	KCNE4/KCNJ5/ACTG2/STC1/F2R/CAV1/PLN/ABAT/GATA4/GJC1/CAMK2B/ACTN2/ASPH/TMOD1/TNNT1/MYL3/PTGER3/EDNRA/CALCRL/GNAO1/KCNJ8/RGS4/NEB/MYH11/CHRNA1/LMOD1/STAC/TPM4/HTR1D/CACNB2/ADRA1B/ACTA2/COMP	33
BP	GO:0030048	actin filament-based movement	15/642	138/18670	8.24042e-05	0.00254134	0.00216159	KCNE4/KCNJ5/STC1/CAV1/PLN/GATA4/GJC1/ACTN2/TMOD1/TNNT1/MYL3/KCNJ8/NEB/TPM4/CACNB2	15
BP	GO:0006336	DNA replication-independent nucleosome assembly	9/642	54/18670	8.46593e-05	0.0025936	0.00220604	CENPU/CENPK/OIP5/KNL1/CENPM/HJURP/ASF1B/CENPA/CENPI	9
BP	GO:0051928	positive regulation of calcium ion transport	14/642	123/18670	8.56393e-05	0.00260636	0.00221689	CXCL9/THY1/STC1/F2R/CAV1/TRPC6/APLNR/CXCL11/STAC/CACNB2/CEMIP/CXCL10/LILRA2/PDGFRB	14
BP	GO:1901861	regulation of muscle tissue development	16/642	155/18670	8.99122e-05	0.00271852	0.00231229	ZFPM2/CENPF/CDON/DKK1/TP73/RGS4/FZD7/LEF1/CCNB1/GREM1/TWIST1/LOX/SHOX2/RBP4/ERBB4/CDK1	16
BP	GO:0055074	calcium ion homeostasis	33/642	471/18670	9.43161e-05	0.00280471	0.0023856	CXCL9/AVPR1A/THY1/CCR9/XK/F2RL2/STC1/F2R/CAV1/PLN/TRPC4/GPR4/CXCL13/JPH1/PTH1R/PTGER3/EDNRA/KCNK3/STC2/KISS1/TRPC6/FAM155A/APLNR/CXCL11/CCL19/CACNB2/CRHR1/ADRA1B/CEMIP/CXCL10/S1PR3/FAM20A/JPH3	33
BP	GO:0090092	regulation of transmembrane receptor protein serine/threonine kinase signaling pathway	21/642	241/18670	9.44834e-05	0.00280471	0.0023856	FOXD1/TTK/LEFTY1/CRB2/RASL11B/CAV1/GATA4/DKK1/SFRP4/INHBB/LTBP1/GDF6/PCSK6/GREM1/SOSTDC1/LOX/CDKN2B/ASPN/INHBA/HTRA3/HTRA4	21
BP	GO:0003007	heart morphogenesis	22/642	259/18670	9.45817e-05	0.00280471	0.0023856	ZFPM2/LEFTY1/COL11A1/VEGFA/SPRY1/HAS2/SNAI2/GATA4/DKK1/GRHL2/MYL3/HEY1/DLL4/TWIST1/HEYL/SHOX2/RBP4/ELN/SEMA3C/FOXC2/IHH/COL5A1	22
BP	GO:0048634	regulation of muscle organ development	16/642	156/18670	9.70658e-05	0.00286004	0.00243267	ZFPM2/CENPF/CDON/DKK1/TP73/RGS4/FZD7/LEF1/CCNB1/GREM1/TWIST1/LOX/SHOX2/RBP4/ERBB4/CDK1	16
BP	GO:0034724	DNA replication-independent nucleosome organization	9/642	55/18670	9.81755e-05	0.00287443	0.0024449	CENPU/CENPK/OIP5/KNL1/CENPM/HJURP/ASF1B/CENPA/CENPI	9
BP	GO:0055002	striated muscle cell development	17/642	173/18670	0.000101269	0.00294635	0.00250608	XK/VEGFA/GATA4/ACTN2/TMOD1/TNNT1/RGS4/NEB/MYH11/LMOD1/CCNB1/LOX/SHOX2/COMP/CDK1/CSRP2/PDGFRB	17
BP	GO:0001649	osteoblast differentiation	20/642	225/18670	0.000104904	0.00303305	0.00257982	COL1A1/GLI2/IGFBP3/DDR2/BMPR1B/SNAI2/PTH1R/IBSP/CTHRC1/PTHLH/LEF1/TPM4/TWIST2/GREM1/TWIST1/IFITM1/LOX/SHOX2/TMEM119/IHH	20
BP	GO:0090068	positive regulation of cell cycle process	24/642	298/18670	0.00010648	0.00305737	0.00260051	KIF14/CDCA5/RNF112/CDC6/TP73/MAD2L1/TERT/DTL/AURKB/GTSE1/E2F8/KIF23/DLGAP5/CCNB1/E2F7/FAP/UBE2C/NDC80/CDC45/CDK1/CDC25C/FAM83D/PDGFRB/NUSAP1	24
BP	GO:0035115	embryonic forelimb morphogenesis	7/642	33/18670	0.000107728	0.00305737	0.00260051	TFAP2A/RDH10/OSR2/TWIST1/HOXA11/SHOX2/EN1	7
BP	GO:0040001	establishment of mitotic spindle localization	7/642	33/18670	0.000107728	0.00305737	0.00260051	SPRY1/PLK1/MAD2L1/CENPA/NDC80/SAPCD2/NUSAP1	7
BP	GO:0034080	CENP-A containing nucleosome assembly	8/642	44/18670	0.000110919	0.00310977	0.00264508	CENPU/CENPK/OIP5/KNL1/CENPM/HJURP/CENPA/CENPI	8
BP	GO:0061641	CENP-A containing chromatin organization	8/642	44/18670	0.000110919	0.00310977	0.00264508	CENPU/CENPK/OIP5/KNL1/CENPM/HJURP/CENPA/CENPI	8
BP	GO:0006874	cellular calcium ion homeostasis	32/642	458/18670	0.000126237	0.00351791	0.00299223	CXCL9/AVPR1A/THY1/CCR9/XK/F2RL2/STC1/F2R/CAV1/PLN/TRPC4/GPR4/CXCL13/JPH1/PTH1R/PTGER3/EDNRA/KCNK3/STC2/KISS1/TRPC6/FAM155A/APLNR/CXCL11/CCL19/CACNB2/CRHR1/ADRA1B/CEMIP/CXCL10/S1PR3/JPH3	32
BP	GO:0048701	embryonic cranial skeleton morphogenesis	8/642	45/18670	0.000130883	0.00362555	0.00308378	PRRX1/TFAP2A/RDH10/MMP16/GRHL2/LHX1/TWIST1/FOXC2	8
BP	GO:0001756	somitogenesis	10/642	70/18670	0.000132982	0.00366175	0.00311457	CRB2/DLL3/DKK1/NRARP/LHX1/LEF1/XRCC2/TBX18/SEMA3C/FOXC2	10
BP	GO:0097756	negative regulation of blood vessel diameter	11/642	84/18670	0.000138687	0.00379624	0.00322897	AVPR1A/KCNMB4/F2R/CAV1/EDNRA/APLN/KCNMB2/HTR1D/ADRA1B/ACTA2/COMP	11
BP	GO:1901991	negative regulation of mitotic cell cycle phase transition	21/642	248/18670	0.000141457	0.00384928	0.00327409	CDC20/TTK/CENPF/TICRR/PLK1/CDC6/MAD2L1/CLSPN/AURKB/BUB1B/GTSE1/E2F8/ORC1/CCNB1/E2F7/BUB1/BLM/NDC80/CDK1/CDKN2B/CDC25C	21
BP	GO:0001654	eye development	27/642	362/18670	0.000146852	0.00395552	0.00336445	MEIS2/THY1/TFAP2A/BMPR1B/RDH10/OSR2/VEGFA/CDON/SLC7A11/WT1/CABP4/TMOD1/GRHL2/LHX1/FOXF2/COL4A1/DLL4/BFSP1/TWIST1/RBP4/COL8A1/COL5A2/FOXC2/INHBA/IHH/PDGFRB/COL5A1	27
BP	GO:1901988	negative regulation of cell cycle phase transition	22/642	267/18670	0.000147071	0.00395552	0.00336445	CDC20/TTK/CENPF/TICRR/PLK1/CDC6/MAD2L1/CLSPN/DTL/AURKB/BUB1B/GTSE1/E2F8/ORC1/CCNB1/E2F7/BUB1/BLM/NDC80/CDK1/CDKN2B/CDC25C	22
BP	GO:0000076	DNA replication checkpoint	5/642	16/18670	0.000150806	0.00400935	0.00341023	TICRR/CDC6/CLSPN/ORC1/CDC45	5
BP	GO:0072109	glomerular mesangium development	5/642	16/18670	0.000150806	0.00400935	0.00341023	WT1/GPR4/ACTA2/FOXC2/PDGFRB	5
BP	GO:0007200	phospholipase C-activating G protein-coupled receptor signaling pathway	12/642	100/18670	0.000163487	0.00432166	0.00367587	ANO1/F2RL2/F2R/ACTN2/GPR4/PTH1R/PTGER3/KISS1/CRHR1/ADRA1B/BICD1/NPR3	12
BP	GO:0061035	regulation of cartilage development	10/642	72/18670	0.000169015	0.0044424	0.00377858	GLI2/ADAMTS12/LOXL2/BMPR1B/SNAI2/PTHLH/GDF6/GREM1/HOXA11/SHOX2	10
BP	GO:0150063	visual system development	27/642	366/18670	0.000175671	0.00459128	0.0039052	MEIS2/THY1/TFAP2A/BMPR1B/RDH10/OSR2/VEGFA/CDON/SLC7A11/WT1/CABP4/TMOD1/GRHL2/LHX1/FOXF2/COL4A1/DLL4/BFSP1/TWIST1/RBP4/COL8A1/COL5A2/FOXC2/INHBA/IHH/PDGFRB/COL5A1	27
BP	GO:0030261	chromosome condensation	8/642	47/18670	0.00017974	0.00467121	0.0039732	TOP2A/CDCA5/SMC4/CCNB1/NCAPH/NCAPG/CDK1/NUSAP1	8
BP	GO:0042476	odontogenesis	14/642	132/18670	0.000183122	0.00473253	0.00402535	COL1A1/GLI2/TFAP2A/OSR2/LRP4/GNAO1/COL1A2/LEF1/PHEX/SOSTDC1/TWIST1/ASPN/INHBA/FAM20A	14
BP	GO:0003208	cardiac ventricle morphogenesis	10/642	73/18670	0.000189909	0.00488066	0.00415134	ZFPM2/COL11A1/GATA4/GRHL2/MYL3/HEY1/DLL4/HEYL/SEMA3C/FOXC2	10
BP	GO:0003417	growth plate cartilage development	7/642	36/18670	0.000192484	0.00491952	0.0041844	STC1/COL7A1/COL21A1/COL14A1/COMP/COL6A3/COL6A2	7
BP	GO:0042770	signal transduction in response to DNA damage	14/642	133/18670	0.000198337	0.00504125	0.00428794	SNAI2/PLK1/BRCA2/SPRED3/DTL/GTSE1/E2F8/CCNB1/TWIST1/E2F7/PMAIP1/CDK1/CDC25C/FOXM1	14
BP	GO:0090287	regulation of cellular response to growth factor stimulus	23/642	292/18670	0.00020402	0.00515735	0.00438669	FOXD1/CRB2/ADAMTS12/RASL11B/FLT1/CAV1/VEGFA/SPRY1/GATA4/DKK1/CXCL13/SFRP4/LTBP1/APLN/PCSK6/GREM1/SOSTDC1/LOX/CDKN2B/ASPN/HTRA3/ADGRA2/HTRA4	23
BP	GO:0045992	negative regulation of embryonic development	6/642	26/18670	0.000206393	0.00517695	0.00440336	DKK1/NRARP/FZD7/GPR161/COL5A2/COL5A1	6
BP	GO:0007076	mitotic chromosome condensation	5/642	17/18670	0.00020762	0.00517695	0.00440336	CDCA5/SMC4/NCAPH/NCAPG/NUSAP1	5
BP	GO:0031055	chromatin remodeling at centromere	8/642	48/18670	0.000209272	0.00517695	0.00440336	CENPU/CENPK/OIP5/KNL1/CENPM/HJURP/CENPA/CENPI	8
BP	GO:0051653	spindle localization	8/642	48/18670	0.000209272	0.00517695	0.00440336	SPRY1/PLK1/ASPM/MAD2L1/CENPA/NDC80/SAPCD2/NUSAP1	8
BP	GO:0035051	cardiocyte differentiation	16/642	167/18670	0.000215257	0.0052967	0.00450521	VEGFA/SPRY1/GATA4/WT1/ACTN2/DKK1/RGS4/FZD7/NEB/MYH11/CCNB1/GREM1/TWIST1/SEMA3C/CDK1/PDGFRB	16
BP	GO:0048880	sensory system development	27/642	371/18670	0.000218715	0.00533726	0.00453971	MEIS2/THY1/TFAP2A/BMPR1B/RDH10/OSR2/VEGFA/CDON/SLC7A11/WT1/CABP4/TMOD1/GRHL2/LHX1/FOXF2/COL4A1/DLL4/BFSP1/TWIST1/RBP4/COL8A1/COL5A2/FOXC2/INHBA/IHH/PDGFRB/COL5A1	27
BP	GO:0007187	G protein-coupled receptor signaling pathway, coupled to cyclic nucleotide second messenger	21/642	256/18670	0.000219456	0.00533726	0.00453971	CXCL9/PLN/ADGRL4/PTH1R/PTGER3/EDNRA/MARCO/CALCRL/ADGRG2/GNAO1/PTHLH/CXCL11/HTR1D/GPR161/CRHR1/ADRA1B/GRIK3/CXCL10/APLP1/S1PR3/NPR3	21
BP	GO:0072503	cellular divalent inorganic cation homeostasis	33/642	493/18670	0.000220367	0.00533726	0.00453971	CXCL9/AVPR1A/SLC30A3/THY1/CCR9/XK/F2RL2/STC1/F2R/CAV1/PLN/TRPC4/GPR4/CXCL13/JPH1/PTH1R/PTGER3/EDNRA/KCNK3/STC2/KISS1/TRPC6/FAM155A/APLNR/CXCL11/CCL19/CACNB2/CRHR1/ADRA1B/CEMIP/CXCL10/S1PR3/JPH3	33
BP	GO:1905314	semi-lunar valve development	7/642	37/18670	0.000230428	0.00555187	0.00472226	SNAI2/GATA4/HEY1/DLL4/TWIST1/HEYL/ELN	7
BP	GO:0061053	somite development	11/642	89/18670	0.00023356	0.00559817	0.00476164	CRB2/DLL3/DKK1/NRARP/LHX1/LEF1/XRCC2/TBX18/SEMA3C/FOXC2/IHH	11
BP	GO:0043010	camera-type eye development	24/642	314/18670	0.000235034	0.00560448	0.004767	THY1/TFAP2A/BMPR1B/RDH10/OSR2/VEGFA/CDON/SLC7A11/WT1/CABP4/TMOD1/GRHL2/LHX1/FOXF2/COL4A1/DLL4/BFSP1/TWIST1/RBP4/COL8A1/FOXC2/INHBA/IHH/PDGFRB	24
BP	GO:0001701	in utero embryonic development	27/642	373/18670	0.000238403	0.00565564	0.00481052	ZFPM2/GLI2/ST14/HSD17B2/CCNB2/RDH10/VEGFA/GRHL2/BRCA2/PTH1R/EDNRA/LEF1/XRCC2/E2F8/GJB5/HEY1/CCNB1/ASF1B/TWIST1/E2F7/ANGPT1/PTPRR/NEK2/SALL4/TM4SF1/IHH/RSPO3	27
BP	GO:0055001	muscle cell development	17/642	186/18670	0.000243691	0.00567484	0.00482685	XK/VEGFA/GATA4/ACTN2/TMOD1/TNNT1/RGS4/NEB/MYH11/LMOD1/CCNB1/LOX/SHOX2/COMP/CDK1/CSRP2/PDGFRB	17
BP	GO:0050673	epithelial cell proliferation	30/642	434/18670	0.000244535	0.00567484	0.00482685	IGFBP3/OR51E2/LOXL2/FLT1/CAV1/OSR2/VEGFA/SCG2/HAS2/SNAI2/ITGA4/PLXNB3/BRCA2/NRARP/FZD7/APLNR/APLN/THBS4/UHRF1/DLL4/CDH13/KLK8/FGF7/TWIST1/FAP/EPPK1/COL8A1/CDKN2B/IHH/IQGAP3	30
BP	GO:0033314	mitotic DNA replication checkpoint	4/642	10/18670	0.000246502	0.00567484	0.00482685	TICRR/CDC6/CLSPN/ORC1	4
BP	GO:0051231	spindle elongation	4/642	10/18670	0.000246502	0.00567484	0.00482685	PRC1/AURKB/KIF4A/KIF23	4
BP	GO:0060033	anatomical structure regression	4/642	10/18670	0.000246502	0.00567484	0.00482685	GLI2/AMH/LEF1/CD248	4
BP	GO:0031589	cell-substrate adhesion	26/642	354/18670	0.000246572	0.00567484	0.00482685	COL1A1/EPHA3/ANGPT2/ADAMTS12/KIF14/THY1/DDR2/VEGFA/MSLN/HAS2/ITGA4/AJAP1/ACTN2/OTOA/FZD7/FBLN1/EFNA5/L1CAM/CDH13/FN1/ANGPT1/NID1/COL8A1/COL3A1/COL5A3/GBP1	26
BP	GO:0007292	female gamete generation	14/642	136/18670	0.000250695	0.00574117	0.00488327	TOP2A/TTK/PDE3A/BMPR1B/PLK1/AMH/ASPM/BRCA2/INHBB/CCNB1/NCAPH/SYCP2/INHBA/IHH	14
BP	GO:0071772	response to BMP	16/642	170/18670	0.000263864	0.0059835	0.00508938	FOXD1/CRB2/ADAMTS12/BMPR1B/GATA4/AMH/DKK1/SFRP4/LEF1/GDF6/PCSK6/GREM1/SOSTDC1/HEYL/COMP/HTRA3	16
BP	GO:0071773	cellular response to BMP stimulus	16/642	170/18670	0.000263864	0.0059835	0.00508938	FOXD1/CRB2/ADAMTS12/BMPR1B/GATA4/AMH/DKK1/SFRP4/LEF1/GDF6/PCSK6/GREM1/SOSTDC1/HEYL/COMP/HTRA3	16
BP	GO:0003414	chondrocyte morphogenesis involved in endochondral bone morphogenesis	5/642	18/18670	0.000279378	0.0062435	0.00531053	COL7A1/COL21A1/COL14A1/COL6A3/COL6A2	5
BP	GO:0003429	growth plate cartilage chondrocyte morphogenesis	5/642	18/18670	0.000279378	0.0062435	0.00531053	COL7A1/COL21A1/COL14A1/COL6A3/COL6A2	5
BP	GO:0090171	chondrocyte morphogenesis	5/642	18/18670	0.000279378	0.0062435	0.00531053	COL7A1/COL21A1/COL14A1/COL6A3/COL6A2	5
BP	GO:0007062	sister chromatid cohesion	9/642	63/18670	0.000286269	0.00636673	0.00541535	CDC20/CDCA5/PLK1/HASPIN/SGO2/BUB1B/BUB1/ESCO2/SGO1	9
BP	GO:0019932	second-messenger-mediated signaling	30/642	439/18670	0.000297048	0.00657486	0.00559238	CXCL9/AVPR1A/OR51E2/PDE3A/CCR9/NR5A2/SPINK1/PDE10A/PLN/ADGRL4/VEGFA/JPH1/PTH1R/PTGER3/RASD2/CALCRL/ADGRG2/PTHLH/APLNR/CXCL11/RAPGEF4/CDH13/GPR161/CRHR1/ADRA1B/CXCL10/APLP1/NCALD/JPH3/GBP1	30
BP	GO:0030330	DNA damage response, signal transduction by p53 class mediator	12/642	107/18670	0.000310266	0.00683471	0.0058134	SNAI2/BRCA2/SPRED3/GTSE1/E2F8/CCNB1/TWIST1/E2F7/PMAIP1/CDK1/CDC25C/FOXM1	12
BP	GO:0007189	adenylate cyclase-activating G protein-coupled receptor signaling pathway	14/642	139/18670	0.000314513	0.00689543	0.00586505	CXCL9/PLN/ADGRL4/PTH1R/PTGER3/CALCRL/ADGRG2/PTHLH/CXCL11/GPR161/CRHR1/ADRA1B/CXCL10/APLP1	14
BP	GO:0003180	aortic valve morphogenesis	6/642	28/18670	0.000318536	0.00695069	0.00591205	SNAI2/GATA4/DLL4/TWIST1/HEYL/ELN	6
BP	GO:0051225	spindle assembly	12/642	108/18670	0.000338362	0.00734865	0.00625054	CDC20/TPX2/PLK1/ASPM/KIFC1/BIRC5/AURKB/KIF4A/KIF23/KIF11/MYBL2/NEK2	12
BP	GO:0033044	regulation of chromosome organization	25/642	342/18670	0.000345975	0.00747887	0.0063613	PTTG1/TOP2A/CDC20/TTK/ATAD2/CDCA5/CENPF/CENPE/VEGFA/SNAI2/PLK1/CDC6/MAD2L1/AICDA/AURKB/BUB1B/PIF1/DLGAP5/CCNB1/TWIST1/BUB1/NDC80/NEK2/CDC45/MKI67	25
BP	GO:0006323	DNA packaging	18/642	210/18670	0.000357213	0.00768589	0.00653739	TOP2A/CENPU/CENPK/CDCA5/OIP5/KNL1/SMC4/CHAF1B/CENPM/HJURP/CCNB1/ASF1B/CENPA/NCAPH/CENPI/NCAPG/CDK1/NUSAP1	18
BP	GO:0001991	regulation of systemic arterial blood pressure by circulatory renin-angiotensin	5/642	19/18670	0.000368488	0.00788566	0.00670731	OR51E2/F2R/CES1/CMA1/SUCNR1	5
BP	GO:0072132	mesenchyme morphogenesis	8/642	52/18670	0.000369907	0.00788566	0.00670731	ACTG2/SNAI2/LEF1/HEY1/TWIST1/HEYL/ACTA2/FOXC2	8
BP	GO:0061314	Notch signaling involved in heart development	4/642	11/18670	0.000376841	0.00799072	0.00679667	SNAI2/HEY1/DLL4/HEYL	4
BP	GO:0070167	regulation of biomineral tissue development	11/642	94/18670	0.00037829	0.00799072	0.00679667	MGP/DDR2/TFAP2A/BMPR1B/OSR2/HEY1/GREM1/TWIST1/COMP/TMEM119/ASPN	11
BP	GO:0051281	positive regulation of release of sequestered calcium ion into cytosol	7/642	40/18670	0.000381625	0.00802454	0.00682543	CXCL9/THY1/F2R/APLNR/CXCL11/CEMIP/CXCL10	7
BP	GO:0000132	establishment of mitotic spindle orientation	6/642	29/18670	0.000390061	0.00816481	0.00694474	SPRY1/PLK1/MAD2L1/CENPA/NDC80/SAPCD2	6
BP	GO:1904888	cranial skeletal system development	9/642	66/18670	0.000408605	0.00851444	0.00724212	PRRX1/TFAP2A/RDH10/MMP16/GRHL2/LHX1/CEP55/TWIST1/FOXC2	9
BP	GO:0110110	positive regulation of animal organ morphogenesis	10/642	81/18670	0.000449027	0.00927624	0.00789009	TFAP2A/VEGFA/SPRY1/WT1/DKK1/LHX1/FGF7/TWIST1/HOXA11/SEMA3C	10
BP	GO:0007548	sex differentiation	21/642	270/18670	0.000449174	0.00927624	0.00789009	ZFPM2/CBX2/BMPR1B/RDH10/VEGFA/BRIP1/GATA4/WT1/AMH/ASPM/BRCA2/LHX1/INHBB/FOXF2/KIF18A/HOXA11/RBP4/CENPI/SYCP2/INHBA/PDGFRB	21
BP	GO:0045787	positive regulation of cell cycle	27/642	389/18670	0.000461487	0.00948817	0.00807036	MEIS2/KIF14/CDCA5/RNF112/CDC6/TP73/MAD2L1/TERT/FOXA1/BRCA2/DTL/AURKB/GTSE1/E2F8/KIF23/DLGAP5/CCNB1/E2F7/FAP/UBE2C/NDC80/CDC45/CDK1/CDC25C/FAM83D/PDGFRB/NUSAP1	27
BP	GO:0003413	chondrocyte differentiation involved in endochondral bone morphogenesis	6/642	30/18670	0.000473539	0.00965017	0.00820815	COL7A1/COL21A1/COL14A1/COL6A3/COL6A2/IHH	6
BP	GO:0044818	mitotic G2/M transition checkpoint	6/642	30/18670	0.000473539	0.00965017	0.00820815	TICRR/CDC6/CLSPN/ORC1/BLM/CDK1	6
BP	GO:0010524	positive regulation of calcium ion transport into cytosol	8/642	54/18670	0.000481533	0.00977004	0.0083101	CXCL9/THY1/F2R/CAV1/APLNR/CXCL11/CEMIP/CXCL10	8
BP	GO:0000077	DNA damage checkpoint	14/642	145/18670	0.000484677	0.0097909	0.00832784	BRIP1/PLK1/WDR76/CLSPN/DTL/GTSE1/E2F8/CCNB1/RAD9B/EME1/E2F7/BLM/CDK1/CDC25C	14
BP	GO:0051279	regulation of release of sequestered calcium ion into cytosol	10/642	82/18670	0.000495941	0.00997489	0.00848434	CXCL9/THY1/F2R/PLN/JPH1/APLNR/CXCL11/CEMIP/CXCL10/JPH3	10
BP	GO:0010470	regulation of gastrulation	7/642	42/18670	0.000520361	0.0104207	0.00886357	CRB2/FOXA2/DKK1/LHX1/FZD7/COL5A2/COL5A1	7
BP	GO:0006816	calcium ion transport	29/642	434/18670	0.000535685	0.0106814	0.00908526	PKD2L1/CXCL9/THY1/STC1/F2R/CAV1/SPINK1/PLN/TRPC4/CAMK2B/JPH1/STC2/ASIC1/CALCRL/GNAO1/RGS4/TRPC6/FAM155A/APLNR/CXCL11/STAC/CCL19/CACNB2/CRHR1/CEMIP/CXCL10/LILRA2/JPH3/PDGFRB	29
BP	GO:0007077	mitotic nuclear envelope disassembly	4/642	12/18670	0.000549929	0.0108717	0.00924711	CCNB2/PLK1/CCNB1/CDK1	4
BP	GO:0070601	centromeric sister chromatid cohesion	4/642	12/18670	0.000549929	0.0108717	0.00924711	SGO2/BUB1B/BUB1/SGO1	4
BP	GO:0009954	proximal/distal pattern formation	6/642	31/18670	0.000570294	0.0111462	0.00948059	GLI2/HOXD10/LRP4/IRX1/HOXA11/EN1	6
BP	GO:0045880	positive regulation of smoothened signaling pathway	6/642	31/18670	0.000570294	0.0111462	0.00948059	PRRX1/SCUBE3/EVC/FOXA1/SHOX2/IHH	6
BP	GO:0086003	cardiac muscle cell contraction	9/642	69/18670	0.000571042	0.0111462	0.00948059	KCNE4/KCNJ5/STC1/CAV1/PLN/GATA4/GJC1/KCNJ8/CACNB2	9
BP	GO:0090596	sensory organ morphogenesis	20/642	256/18670	0.000575222	0.0111806	0.00950987	GLI2/PRRX1/THY1/TFAP2A/COL11A1/OSR2/VEGFA/CDON/CABP4/CTHRC1/LHX1/FOXF2/TWIST1/RBP4/COL8A1/COL5A2/MYO3B/IHH/HOXC13/COL5A1	20
BP	GO:0051293	establishment of spindle localization	7/642	43/18670	0.000603355	0.0116783	0.00993323	SPRY1/PLK1/MAD2L1/CENPA/NDC80/SAPCD2/NUSAP1	7
BP	GO:0060713	labyrinthine layer morphogenesis	5/642	21/18670	0.000609123	0.0117408	0.00998641	ST14/GRHL2/LEF1/GJB5/RSPO3	5
BP	GO:0055007	cardiac muscle cell differentiation	13/642	132/18670	0.000631542	0.0121047	0.0102959	VEGFA/GATA4/WT1/ACTN2/DKK1/RGS4/FZD7/NEB/MYH11/CCNB1/GREM1/CDK1/PDGFRB	13
BP	GO:0033002	muscle cell proliferation	19/642	239/18670	0.000633232	0.0121047	0.0102959	ZFPM2/IFNG/IGFBP3/PDE1A/TP73/TERT/CALCRL/NOTCH3/APLN/CDH13/CCNB1/ANGPT1/RBP4/ERBB4/ELN/CDK1/FOXC2/PDGFRB/NPR3	19
BP	GO:1903522	regulation of blood circulation	22/642	297/18670	0.000643503	0.012224	0.0103973	KCNE4/AVPR1A/OR51E2/KCNJ5/CYP2J2/STC1/KCNMB4/F2R/CAV1/PLN/GATA4/GJC1/ASPH/MYL3/KCNK3/GNAO1/RGS4/APLN/KCNMB2/CACNB2/ADRA1B/ATP1A3	22
BP	GO:0060840	artery development	11/642	100/18670	0.000644757	0.012224	0.0103973	PRRX1/VEGFA/NOTCH3/LTBP1/HEY1/DLL4/LOX/COMP/COL3A1/FOXC2/PDGFRB	11
BP	GO:0003176	aortic valve development	6/642	32/18670	0.000681719	0.0128197	0.010904	SNAI2/GATA4/DLL4/TWIST1/HEYL/ELN	6
BP	GO:0060317	cardiac epithelial to mesenchymal transition	6/642	32/18670	0.000681719	0.0128197	0.010904	SPRY1/HAS2/SNAI2/HEY1/TWIST1/HEYL	6
BP	GO:0070838	divalent metal ion transport	31/642	483/18670	0.000686169	0.0128511	0.0109308	PKD2L1/CXCL9/IFNG/SLC30A3/THY1/STC1/F2R/CAV1/SPINK1/PLN/TRPC4/CAMK2B/JPH1/STC2/ASIC1/CALCRL/GNAO1/RGS4/TRPC6/FAM155A/APLNR/CXCL11/STAC/CCL19/CACNB2/CRHR1/CEMIP/CXCL10/LILRA2/JPH3/PDGFRB	31
BP	GO:0044060	regulation of endocrine process	7/642	44/18670	0.000696518	0.0129401	0.0110065	OR51E2/F2R/INHBB/KISS1/APLN/CRHR1/INHBA	7
BP	GO:0044331	cell-cell adhesion mediated by cadherin	7/642	44/18670	0.000696518	0.0129401	0.0110065	FOXA2/VEGFA/CDH1/CDH11/FOXA1/CDH13/ADAM19	7
BP	GO:1904427	positive regulation of calcium ion transmembrane transport	9/642	71/18670	0.000706162	0.0130668	0.0111142	CXCL9/THY1/F2R/APLNR/CXCL11/STAC/CACNB2/CEMIP/CXCL10	9
BP	GO:0090130	tissue migration	25/642	360/18670	0.000733489	0.0135184	0.0114984	IFNG/ANGPT2/ACTG2/LOXL2/STC1/VEGFA/ANLN/SCG2/HAS2/DNAJA4/CXCL13/GRHL2/DLL4/CDH13/FGF7/GREM1/FAP/ANGPT1/PTPRR/SRPX2/ACTA2/EPPK1/FOXC2/ADGRA2/EPB41L4B	25
BP	GO:0000079	regulation of cyclin-dependent protein serine/threonine kinase activity	11/642	102/18670	0.000762504	0.0139421	0.0118587	CCNB2/PKMYT1/PLK1/CDC6/CDKN3/CCNB1/BLM/CCNA2/CCNF/CDKN2B/CDC25C	11
BP	GO:0010522	regulation of calcium ion transport into cytosol	11/642	102/18670	0.000762504	0.0139421	0.0118587	CXCL9/THY1/F2R/CAV1/PLN/JPH1/APLNR/CXCL11/CEMIP/CXCL10/JPH3	11
BP	GO:0051315	attachment of mitotic spindle microtubules to kinetochore	4/642	13/18670	0.000772821	0.0140199	0.0119249	CENPE/NUF2/KIF2C/NDC80	4
BP	GO:0061029	eyelid development in camera-type eye	4/642	13/18670	0.000772821	0.0140199	0.0119249	TFAP2A/OSR2/TWIST1/INHBA	4
BP	GO:0001890	placenta development	14/642	152/18670	0.000776762	0.0140363	0.0119389	ST14/HSD17B2/STC1/GRHL2/STC2/LEF1/E2F8/GJB5/HEY1/ADAM19/E2F7/PTGIS/CCNF/RSPO3	14
BP	GO:0006261	DNA-dependent DNA replication	14/642	153/18670	0.000828661	0.0149159	0.012687	RAD51/TICRR/CDC6/BRCA2/POLQ/AICDA/MCM10/ORC6/E2F8/ORC1/EME1/E2F7/BLM/CDC45	14
BP	GO:0072511	divalent inorganic cation transport	31/642	489/18670	0.000839682	0.0150557	0.0128059	PKD2L1/CXCL9/IFNG/SLC30A3/THY1/STC1/F2R/CAV1/SPINK1/PLN/TRPC4/CAMK2B/JPH1/STC2/ASIC1/CALCRL/GNAO1/RGS4/TRPC6/FAM155A/APLNR/CXCL11/STAC/CCL19/CACNB2/CRHR1/CEMIP/CXCL10/LILRA2/JPH3/PDGFRB	31
BP	GO:0042326	negative regulation of phosphorylation	30/642	468/18670	0.000848704	0.0151289	0.0128682	IFNG/TRIB3/IGFBP3/PIP5KL1/THY1/DUSP9/MECOM/FOXA2/NLRP6/CAV1/SPINK1/SPRY1/IRS2/PLK1/DKK1/PBK/SPRED3/CAMK2N2/RGS4/FBLN1/DUSP4/CCNB1/GREM1/TWIST1/ANGPT1/PTPRR/CDKN2B/INHBA/FOXM1/GBP1	30
BP	GO:0000910	cytokinesis	15/642	171/18670	0.000850305	0.0151289	0.0128682	KIF14/ANLN/PLK1/CDC6/PRC1/BRCA2/AURKB/KIF4A/E2F8/KIF23/CEP55/CENPA/E2F7/KIF20A/NUSAP1	15
BP	GO:0000281	mitotic cytokinesis	9/642	73/18670	0.000866286	0.0153542	0.0130598	ANLN/PLK1/BRCA2/KIF4A/KIF23/CEP55/CENPA/KIF20A/NUSAP1	9
BP	GO:0032465	regulation of cytokinesis	10/642	89/18670	0.000951304	0.0167368	0.0142358	KIF14/PLK1/CDC6/PRC1/BRCA2/AURKB/E2F8/KIF23/E2F7/KIF20A	10
BP	GO:0032331	negative regulation of chondrocyte differentiation	5/642	23/18670	0.000951529	0.0167368	0.0142358	GLI2/ADAMTS12/SNAI2/PTHLH/GREM1	5
BP	GO:0003018	vascular process in circulatory system	15/642	173/18670	0.00095792	0.0167854	0.0142771	AVPR1A/PDE3A/KCNMB4/F2R/CAV1/VEGFA/EDNRA/APLN/KCNMB2/HTR1D/ADRA1B/ANGPT1/ACTA2/COMP/FOXC2	15
BP	GO:0072331	signal transduction by p53 class mediator	20/642	267/18670	0.000971256	0.0169548	0.0144213	BRIP1/TPX2/SNAI2/TP73/BRCA2/SPRED3/AURKB/GTSE1/E2F8/CCNB1/RAD9B/TWIST1/E2F7/PMAIP1/BLM/CDK1/CDC25C/FOXM1/EXO1/E2F2	20
BP	GO:0043486	histone exchange	8/642	60/18670	0.000988669	0.0171939	0.0146246	CENPU/CENPK/OIP5/KNL1/CENPM/HJURP/CENPA/CENPI	8
BP	GO:0048562	embryonic organ morphogenesis	21/642	288/18670	0.00103316	0.0179004	0.0152256	GLI2/PRRX1/CRB2/HOXD10/TFAP2A/RDH10/COL11A1/OSR2/MMP16/GATA4/GRHL2/CTHRC1/LHX1/FOXF2/TWIST1/HOXA11/SHOX2/RBP4/MYO3B/FOXC2/IHH	21
BP	GO:0001656	metanephros development	10/642	90/18670	0.00103797	0.0179032	0.0152279	FOXD1/RDH10/OSR2/SPRY1/WT1/LHX1/IRX1/HOXA11/FOXC2/PDGFRB	10
BP	GO:1901989	positive regulation of cell cycle phase transition	11/642	106/18670	0.00105184	0.0179032	0.0152279	CDCA5/CDC6/TERT/DTL/DLGAP5/CCNB1/UBE2C/CDC45/CDK1/CDC25C/FAM83D	11
BP	GO:1904029	regulation of cyclin-dependent protein kinase activity	11/642	106/18670	0.00105184	0.0179032	0.0152279	CCNB2/PKMYT1/PLK1/CDC6/CDKN3/CCNB1/BLM/CCNA2/CCNF/CDKN2B/CDC25C	11
BP	GO:0051547	regulation of keratinocyte migration	4/642	14/18670	0.00105267	0.0179032	0.0152279	HAS2/FGF7/EPPK1/EPB41L4B	4
BP	GO:0072498	embryonic skeletal joint development	4/642	14/18670	0.00105267	0.0179032	0.0152279	OSR2/HOXA11/SHOX2/IHH	4
BP	GO:0007219	Notch signaling pathway	16/642	193/18670	0.00106395	0.0179404	0.0152596	SUSD5/DLL3/CFD/PLN/SNAI2/NEURL1B/FOXA1/NRARP/NOTCH3/TSPAN5/HEY1/DLL4/DLGAP5/HEYL/FOXC2/S1PR3	16
BP	GO:0030509	BMP signaling pathway	14/642	157/18670	0.0010665	0.0179404	0.0152596	FOXD1/CRB2/BMPR1B/GATA4/AMH/DKK1/SFRP4/LEF1/GDF6/PCSK6/GREM1/SOSTDC1/COMP/HTRA3	14
BP	GO:0043271	negative regulation of ion transport	14/642	157/18670	0.0010665	0.0179404	0.0152596	KCNE4/GABRE/STC1/CAV1/SPINK1/PLN/ABAT/IRS2/ACTN2/SFRP4/GNAO1/RGS4/CRHR1/TWIST1	14
BP	GO:0003170	heart valve development	8/642	61/18670	0.00110425	0.0185082	0.0157425	SNAI2/GATA4/HEY1/DLL4/TWIST1/HEYL/SHOX2/ELN	8
BP	GO:0051294	establishment of spindle orientation	6/642	35/18670	0.0011189	0.018686	0.0158938	SPRY1/PLK1/MAD2L1/CENPA/NDC80/SAPCD2	6
BP	GO:1901992	positive regulation of mitotic cell cycle phase transition	10/642	91/18670	0.00113099	0.018779	0.0159728	CDCA5/CDC6/TERT/DTL/DLGAP5/CCNB1/UBE2C/CDC45/CDK1/CDC25C	10
BP	GO:0042391	regulation of membrane potential	28/642	434/18670	0.00113258	0.018779	0.0159728	KCNE4/INSYN1/GABRE/PIP5KL1/KCNJ5/CHRNA5/GRID1/KCNMB4/CAV1/PLN/GABRD/ABAT/GJC1/ACTN2/KCNK3/ASIC1/NLGN4X/KCNJ8/RGS4/KCNK12/KCNMB2/CHRNA1/CACNB2/GRIK3/PMAIP1/PYCR1/SCN9A/ATP1A3	28
BP	GO:1902749	regulation of cell cycle G2/M phase transition	17/642	213/18670	0.00114676	0.0189461	0.0161149	KIF14/CENPF/TICRR/TPX2/PLK1/CDC6/CLSPN/DTL/AURKB/GTSE1/ORC1/CCNB1/BLM/NEK2/HMMR/CDK1/CDC25C	17
BP	GO:0030500	regulation of bone mineralization	9/642	76/18670	0.00116067	0.0189627	0.0161291	MGP/DDR2/TFAP2A/BMPR1B/OSR2/GREM1/TWIST1/COMP/TMEM119	9
BP	GO:0048844	artery morphogenesis	9/642	76/18670	0.00116067	0.0189627	0.0161291	PRRX1/VEGFA/NOTCH3/HEY1/DLL4/COMP/COL3A1/FOXC2/PDGFRB	9
BP	GO:0002092	positive regulation of receptor internalization	5/642	24/18670	0.00116826	0.0189627	0.0161291	VEGFA/SFRP4/APLN/GREM1/ANGPT1	5
BP	GO:0003418	growth plate cartilage chondrocyte differentiation	5/642	24/18670	0.00116826	0.0189627	0.0161291	COL7A1/COL21A1/COL14A1/COL6A3/COL6A2	5
BP	GO:0003433	chondrocyte development involved in endochondral bone morphogenesis	5/642	24/18670	0.00116826	0.0189627	0.0161291	COL7A1/COL21A1/COL14A1/COL6A3/COL6A2	5
BP	GO:0006275	regulation of DNA replication	11/642	108/18670	0.00122736	0.0198524	0.0168858	GLI2/TICRR/CDC6/BRCA2/AICDA/E2F8/E2F7/BLM/CCNA2/CDK1/ESCO2	11
BP	GO:2000027	regulation of animal organ morphogenesis	19/642	253/18670	0.00124891	0.0201043	0.0171001	TFAP2A/VEGFA/SPRY1/SNAI2/WT1/AJAP1/DKK1/CTHRC1/LHX1/FZD7/FGF7/GREM1/TWIST1/HOXA11/SEMA3C/ASPN/FOXC2/RSPO3/SAPCD2	19
BP	GO:0010389	regulation of G2/M transition of mitotic cell cycle	16/642	196/18670	0.00125163	0.0201043	0.0171001	KIF14/CENPF/TICRR/TPX2/PLK1/CDC6/CLSPN/DTL/AURKB/ORC1/CCNB1/BLM/NEK2/HMMR/CDK1/CDC25C	16
BP	GO:0003044	regulation of systemic arterial blood pressure mediated by a chemical signal	7/642	49/18670	0.00134633	0.0214762	0.018267	AVPR1A/OR51E2/F2R/CES1/ADRA1B/CMA1/SUCNR1	7
BP	GO:0060042	retina morphogenesis in camera-type eye	7/642	49/18670	0.00134633	0.0214762	0.018267	THY1/TFAP2A/CDON/CABP4/LHX1/RBP4/IHH	7
BP	GO:0001667	ameboidal-type cell migration	29/642	461/18670	0.00137098	0.0217944	0.0185377	IFNG/ANGPT2/CRB2/LOXL2/STC1/DDR2/VEGFA/ANLN/SCG2/HAS2/ITGA4/DNAJA4/CXCL13/DLL4/CDH13/FGF7/FN1/GREM1/TWIST1/FAP/ANGPT1/PTPRR/SRPX2/EPPK1/ERBB4/SEMA3C/FOXC2/ADGRA2/EPB41L4B	29
BP	GO:0032274	gonadotropin secretion	4/642	15/18670	0.00139667	0.0220947	0.0187931	FOXD1/INHBB/KISS1/INHBA	4
BP	GO:0071804	cellular potassium ion transport	17/642	217/18670	0.0014042	0.0220947	0.0187931	PKD2L1/KCNE4/ABCC8/KCNJ5/KCNMB4/CAV1/ACTN2/KCNG1/NETO2/KCNK3/KCNJ8/RGS4/DPP10/KCNK12/KCNN3/KCNMB2/ATP1A3	17
BP	GO:0071805	potassium ion transmembrane transport	17/642	217/18670	0.0014042	0.0220947	0.0187931	PKD2L1/KCNE4/ABCC8/KCNJ5/KCNMB4/CAV1/ACTN2/KCNG1/NETO2/KCNK3/KCNJ8/RGS4/DPP10/KCNK12/KCNN3/KCNMB2/ATP1A3	17
BP	GO:0002053	positive regulation of mesenchymal cell proliferation	5/642	25/18670	0.00141946	0.0221854	0.0188702	PRRX1/VEGFA/IRS2/SHOX2/IHH	5
BP	GO:0030534	adult behavior	13/642	144/18670	0.00141956	0.0221854	0.0188702	CHRNA5/HOXD10/PREX2/PCDH17/FOXA2/ABAT/SLC7A11/TMOD1/CHL1/NLGN4X/CRHR1/LGI4/EN1	13
BP	GO:0006939	smooth muscle contraction	11/642	110/18670	0.00142628	0.0222154	0.0188957	F2R/CAV1/ABAT/PTGER3/EDNRA/CALCRL/MYH11/HTR1D/ADRA1B/ACTA2/COMP	11
BP	GO:0006270	DNA replication initiation	6/642	37/18670	0.00151201	0.0234716	0.0199642	TICRR/CDC6/MCM10/ORC6/ORC1/CDC45	6
BP	GO:0001570	vasculogenesis	9/642	79/18670	0.00153104	0.0236876	0.020148	ZFPM2/CAV1/VEGFA/HAS2/GJC1/WT1/APLNR/HEY1/PDGFRB	9
BP	GO:0055006	cardiac cell development	10/642	95/18670	0.00157365	0.0242658	0.0206397	VEGFA/SPRY1/GATA4/ACTN2/RGS4/NEB/MYH11/CCNB1/CDK1/PDGFRB	10
BP	GO:0048593	camera-type eye morphogenesis	11/642	112/18670	0.00165087	0.0253526	0.0215642	THY1/TFAP2A/VEGFA/CDON/CABP4/LHX1/FOXF2/TWIST1/RBP4/COL8A1/IHH	11
BP	GO:0003206	cardiac chamber morphogenesis	12/642	129/18670	0.0016551	0.0253526	0.0215642	ZFPM2/COL11A1/GATA4/GRHL2/MYL3/HEY1/DLL4/HEYL/SHOX2/RBP4/SEMA3C/FOXC2	12
BP	GO:0048663	neuron fate commitment	8/642	65/18670	0.00167876	0.0255458	0.0217285	GLI2/PRRX1/HOXD10/ZNF521/FOXA1/NOTCH3/DLL4/IHH	8
BP	GO:0070192	chromosome organization involved in meiotic cell cycle	8/642	65/18670	0.00167876	0.0255458	0.0217285	RAD51/BRIP1/SGO2/BUB1B/SMC4/BUB1/NCAPH/SYCP2	8
BP	GO:0003081	regulation of systemic arterial blood pressure by renin-angiotensin	5/642	26/18670	0.00170828	0.0256053	0.0217791	OR51E2/F2R/CES1/CMA1/SUCNR1	5
BP	GO:0060669	embryonic placenta morphogenesis	5/642	26/18670	0.00170828	0.0256053	0.0217791	ST14/GRHL2/LEF1/GJB5/RSPO3	5
BP	GO:0060706	cell differentiation involved in embryonic placenta development	5/642	26/18670	0.00170828	0.0256053	0.0217791	ST14/GRHL2/E2F8/GJB5/E2F7	5
BP	GO:0043949	regulation of cAMP-mediated signaling	7/642	51/18670	0.00171034	0.0256053	0.0217791	OR51E2/PDE3A/PDE10A/RASD2/APLNR/CRHR1/APLP1	7
BP	GO:0048260	positive regulation of receptor-mediated endocytosis	7/642	51/18670	0.00171034	0.0256053	0.0217791	VEGFA/SFRP4/APLN/CCL19/GREM1/ANGPT1/BICD1	7
BP	GO:0060047	heart contraction	20/642	280/18670	0.00172215	0.025699	0.0218588	KCNE4/AVPR1A/KCNJ5/CYP2J2/STC1/CAV1/PLN/GATA4/GJC1/ASPH/TNNT1/MYL3/KCNK3/GNAO1/KCNJ8/RGS4/APLN/CACNB2/ADRA1B/ATP1A3	20
BP	GO:0016572	histone phosphorylation	6/642	38/18670	0.0017441	0.0259428	0.0220662	HASPIN/AURKB/CCNB1/TWIST1/CCNA2/CDK1	6
BP	GO:0003231	cardiac ventricle development	12/642	130/18670	0.00176791	0.0262126	0.0222957	ZFPM2/COL11A1/GATA4/GRHL2/MYL3/LTBP1/HEY1/DLL4/HEYL/SALL4/SEMA3C/FOXC2	12
BP	GO:0030278	regulation of ossification	16/642	203/18670	0.00180063	0.026428	0.0224788	MGP/DDR2/TFAP2A/BMPR1B/OSR2/SNAI2/DKK1/CTHRC1/LRP4/KREMEN2/TWIST2/GREM1/TWIST1/IFITM1/COMP/TMEM119	16
BP	GO:0018108	peptidyl-tyrosine phosphorylation	24/642	363/18670	0.00180223	0.026428	0.0224788	IFNG/EPHA3/TTK/THY1/FLT1/DDR2/CAV1/SPINK1/VEGFA/EPHA10/LRP4/AFAP1L2/MELK/GPRC5B/EFNA5/THBS4/FGF7/GREM1/ANGPT1/STYK1/ERBB4/EPHA6/IL12RB2/PDGFRB	24
BP	GO:0030397	membrane disassembly	4/642	16/18670	0.00181195	0.026428	0.0224788	CCNB2/PLK1/CCNB1/CDK1	4
BP	GO:0051081	nuclear envelope disassembly	4/642	16/18670	0.00181195	0.026428	0.0224788	CCNB2/PLK1/CCNB1/CDK1	4
BP	GO:0051382	kinetochore assembly	4/642	16/18670	0.00181195	0.026428	0.0224788	CENPK/CENPF/CENPE/CENPA	4
BP	GO:0090288	negative regulation of cellular response to growth factor stimulus	14/642	166/18670	0.00181671	0.026428	0.0224788	ADAMTS12/RASL11B/CAV1/SPRY1/DKK1/CXCL13/LTBP1/APLN/GREM1/SOSTDC1/ASPN/HTRA3/ADGRA2/HTRA4	14
BP	GO:0031145	anaphase-promoting complex-dependent catabolic process	9/642	81/18670	0.00182675	0.0264908	0.0225322	PTTG1/CDC20/PLK1/MAD2L1/AURKB/BUB1B/CCNB1/UBE2C/CDK1	9
BP	GO:0044773	mitotic DNA damage checkpoint	10/642	97/18670	0.00184256	0.0266365	0.0226562	CLSPN/GTSE1/E2F8/CCNB1/RAD9B/EME1/E2F7/BLM/CDK1/CDC25C	10
BP	GO:0003179	heart valve morphogenesis	7/642	52/18670	0.00191885	0.027653	0.0235208	SNAI2/GATA4/HEY1/DLL4/TWIST1/HEYL/ELN	7
BP	GO:0048592	eye morphogenesis	13/642	149/18670	0.0019309	0.0277402	0.023595	THY1/TFAP2A/VEGFA/CDON/CABP4/LHX1/FOXF2/TWIST1/RBP4/COL8A1/COL5A2/IHH/COL5A1	13
BP	GO:0001933	negative regulation of protein phosphorylation	27/642	429/18670	0.00196272	0.0281101	0.0239096	IFNG/TRIB3/IGFBP3/PIP5KL1/THY1/DUSP9/MECOM/NLRP6/CAV1/SPINK1/SPRY1/PLK1/DKK1/PBK/SPRED3/CAMK2N2/RGS4/FBLN1/DUSP4/CCNB1/GREM1/TWIST1/ANGPT1/PTPRR/CDKN2B/FOXM1/GBP1	27
BP	GO:0071158	positive regulation of cell cycle arrest	9/642	82/18670	0.00199082	0.0283835	0.0241421	RNF112/TP73/GTSE1/E2F8/CCNB1/E2F7/FAP/CDK1/CDC25C	9
BP	GO:0030049	muscle filament sliding	6/642	39/18670	0.00200224	0.0283835	0.0241421	ACTN2/TMOD1/TNNT1/MYL3/NEB/TPM4	6
BP	GO:0033275	actin-myosin filament sliding	6/642	39/18670	0.00200224	0.0283835	0.0241421	ACTN2/TMOD1/TNNT1/MYL3/NEB/TPM4	6
BP	GO:0018212	peptidyl-tyrosine modification	24/642	366/18670	0.00200833	0.0283835	0.0241421	IFNG/EPHA3/TTK/THY1/FLT1/DDR2/CAV1/SPINK1/VEGFA/EPHA10/LRP4/AFAP1L2/MELK/GPRC5B/EFNA5/THBS4/FGF7/GREM1/ANGPT1/STYK1/ERBB4/EPHA6/IL12RB2/PDGFRB	24
BP	GO:0045995	regulation of embryonic development	12/642	132/18670	0.00201249	0.0283835	0.0241421	CRB2/FOXA2/DKK1/NRARP/LHX1/FZD7/GPR161/LAMA4/TBX18/COL5A2/CDK1/COL5A1	12
BP	GO:0000188	inactivation of MAPK activity	5/642	27/18670	0.00203796	0.0286143	0.0243385	DUSP9/CAV1/SPRED3/RGS4/DUSP4	5
BP	GO:0032963	collagen metabolic process	11/642	115/18670	0.00204123	0.0286143	0.0243385	COL1A1/F2R/MMP16/KLK6/COL1A2/MMP15/FAP/COL15A1/IHH/PDGFRB/COL5A1	11
BP	GO:0007160	cell-matrix adhesion	17/642	225/18670	0.00206741	0.0288938	0.0245762	EPHA3/ADAMTS12/THY1/DDR2/VEGFA/MSLN/ITGA4/AJAP1/ACTN2/OTOA/EFNA5/L1CAM/CDH13/FN1/NID1/COL3A1/COL5A3	17
BP	GO:0050679	positive regulation of epithelial cell proliferation	16/642	206/18670	0.00209115	0.0291375	0.0247835	OSR2/VEGFA/SCG2/HAS2/ITGA4/PLXNB3/NRARP/FZD7/APLNR/APLN/THBS4/CDH13/FGF7/TWIST1/IHH/IQGAP3	16
BP	GO:0001708	cell fate specification	10/642	99/18670	0.00214742	0.0298318	0.025374	GLI2/HOXD10/FOXA2/CDON/DKK1/FOXA1/FZD7/HOXA11/TBX18/IHH	10
BP	GO:1903169	regulation of calcium ion transmembrane transport	13/642	151/18670	0.00217401	0.0301108	0.0256113	CXCL9/THY1/F2R/PLN/JPH1/APLNR/CXCL11/STAC/CACNB2/CRHR1/CEMIP/CXCL10/JPH3	13
BP	GO:0050918	positive chemotaxis	8/642	68/18670	0.00224743	0.0310347	0.0263972	ANGPT2/VEGFA/SCG2/PLXNB3/CDH13/FGF7/ANGPT1/CXCL10	8
BP	GO:0001990	regulation of systemic arterial blood pressure by hormone	6/642	40/18670	0.00228823	0.031504	0.0267963	AVPR1A/OR51E2/F2R/CES1/CMA1/SUCNR1	6
BP	GO:0055024	regulation of cardiac muscle tissue development	10/642	100/18670	0.00231439	0.0316756	0.0269423	ZFPM2/DKK1/TP73/RGS4/FZD7/CCNB1/GREM1/RBP4/ERBB4/CDK1	10
BP	GO:0061640	cytoskeleton-dependent cytokinesis	10/642	100/18670	0.00231439	0.0316756	0.0269423	ANLN/PLK1/BRCA2/AURKB/KIF4A/KIF23/CEP55/CENPA/KIF20A/NUSAP1	10
BP	GO:0003205	cardiac chamber development	14/642	171/18670	0.00239537	0.0326873	0.0278029	ZFPM2/COL11A1/GATA4/GRHL2/MYL3/LTBP1/HEY1/DLL4/HEYL/SHOX2/RBP4/SALL4/SEMA3C/FOXC2	14
BP	GO:0085029	extracellular matrix assembly	5/642	28/18670	0.00241174	0.0327177	0.0278287	HAS2/COL1A2/MYH11/LOX/IHH	5
BP	GO:1903792	negative regulation of anion transport	5/642	28/18670	0.00241174	0.0327177	0.0278287	GABRE/ABAT/IRS2/SFRP4/RGS4	5
BP	GO:0007498	mesoderm development	12/642	135/18670	0.00243074	0.032879	0.0279659	ZFPM2/CRB2/DLL3/VEGFA/AMH/DKK1/LHX1/LEF1/HOXA11/FOXC2/INHBA/TXNRD1	12
BP	GO:0014031	mesenchymal cell development	9/642	85/18670	0.0025546	0.0344536	0.0293052	RDH10/SNAI2/EDNRA/FN1/TWIST1/HEYL/ERBB4/SEMA3C/FOXC2	9
BP	GO:0003015	heart process	20/642	290/18670	0.00259314	0.0348717	0.0296608	KCNE4/AVPR1A/KCNJ5/CYP2J2/STC1/CAV1/PLN/GATA4/GJC1/ASPH/TNNT1/MYL3/KCNK3/GNAO1/KCNJ8/RGS4/APLN/CACNB2/ADRA1B/ATP1A3	20
BP	GO:0010639	negative regulation of organelle organization	25/642	395/18670	0.00263114	0.0352801	0.0300082	ESPN/PTTG1/TOP2A/CDC20/TTK/ATAD2/CENPF/FBXO43/PLK1/MAD2L1/TMOD1/STMN2/AICDA/AURKB/BUB1B/TMSB15A/PIF1/CLIP3/LMOD1/CCNB1/TWIST1/BUB1/NDC80/NEK2/CCNF	25
BP	GO:0061982	meiosis I cell cycle process	11/642	119/18670	0.00267513	0.0357663	0.0304217	PTTG1/TOP2A/RAD54L/RAD51/BRIP1/PLK1/BRCA2/MND1/EME1/SYCP2/CDC25C	11
BP	GO:0008016	regulation of heart contraction	18/642	251/18670	0.00274342	0.0365165	0.0310599	KCNE4/AVPR1A/KCNJ5/CYP2J2/STC1/CAV1/PLN/GATA4/GJC1/ASPH/MYL3/KCNK3/GNAO1/RGS4/APLN/CACNB2/ADRA1B/ATP1A3	18
BP	GO:0060048	cardiac muscle contraction	12/642	137/18670	0.00274703	0.0365165	0.0310599	KCNE4/KCNJ5/STC1/CAV1/PLN/GATA4/GJC1/TNNT1/MYL3/KCNJ8/CACNB2/ADRA1B	12
BP	GO:0090132	epithelium migration	23/642	354/18670	0.00276776	0.0366867	0.0312046	IFNG/ANGPT2/LOXL2/STC1/VEGFA/ANLN/SCG2/HAS2/DNAJA4/CXCL13/GRHL2/DLL4/CDH13/FGF7/GREM1/FAP/ANGPT1/PTPRR/SRPX2/EPPK1/FOXC2/ADGRA2/EPB41L4B	23
BP	GO:0006941	striated muscle contraction	14/642	174/18670	0.00281022	0.037143	0.0315927	KCNE4/KCNJ5/STC1/CAV1/PLN/GATA4/GJC1/TNNT1/MYL3/KCNJ8/CHRNA1/STAC/CACNB2/ADRA1B	14
BP	GO:0000083	regulation of transcription involved in G1/S transition of mitotic cell cycle	5/642	29/18670	0.00283293	0.0372305	0.0316671	CDC6/RRM2/ORC1/E2F7/CDC45	5
BP	GO:0035025	positive regulation of Rho protein signal transduction	5/642	29/18670	0.00283293	0.0372305	0.0316671	F2RL2/F2R/GPR4/COL3A1/PDGFRB	5
BP	GO:0071371	cellular response to gonadotropin stimulus	4/642	18/18670	0.00288452	0.0376943	0.0320616	WT1/EFNA5/CCNA2/INHBA	4
BP	GO:2000047	regulation of cell-cell adhesion mediated by cadherin	4/642	18/18670	0.00288452	0.0376943	0.0320616	FOXA2/VEGFA/FOXA1/ADAM19	4
BP	GO:0050678	regulation of epithelial cell proliferation	24/642	378/18670	0.00304589	0.039691	0.03376	FLT1/CAV1/OSR2/VEGFA/SCG2/HAS2/SNAI2/ITGA4/PLXNB3/BRCA2/NRARP/FZD7/APLNR/APLN/THBS4/UHRF1/DLL4/CDH13/FGF7/TWIST1/EPPK1/CDKN2B/IHH/IQGAP3	24
BP	GO:0051961	negative regulation of nervous system development	21/642	315/18670	0.00307082	0.0399035	0.0339407	DLL3/KIAA0319/THY1/DKK1/ASPM/TP73/TERT/STMN2/LRP4/NOTCH3/TRPC6/RTN4RL2/LINGO1/HEY1/KLK8/GPR161/DPYSL3/COL3A1/ERBB4/SEMA3C/DNM3	21
BP	GO:0050768	negative regulation of neurogenesis	20/642	295/18670	0.00315193	0.0408427	0.0347395	DLL3/KIAA0319/THY1/DKK1/ASPM/TP73/TERT/STMN2/LRP4/NOTCH3/TRPC6/RTN4RL2/LINGO1/HEY1/KLK8/DPYSL3/COL3A1/ERBB4/SEMA3C/DNM3	20
BP	GO:0010810	regulation of cell-substrate adhesion	16/642	215/18670	0.00320664	0.0413975	0.0352115	COL1A1/EPHA3/ANGPT2/THY1/DDR2/VEGFA/HAS2/AJAP1/FZD7/FBLN1/EFNA5/CDH13/FN1/NID1/COL8A1/GBP1	16
BP	GO:0043270	positive regulation of ion transport	19/642	275/18670	0.00321265	0.0413975	0.0352115	CXCL9/IFNG/AVPR1A/THY1/STC1/F2R/CAV1/ABAT/ACTN2/TRPC6/APLNR/CXCL11/FABP3/STAC/CACNB2/CEMIP/CXCL10/LILRA2/PDGFRB	19
BP	GO:0060402	calcium ion transport into cytosol	13/642	158/18670	0.00323102	0.0415187	0.0353145	CXCL9/THY1/F2R/CAV1/PLN/JPH1/FAM155A/APLNR/CXCL11/CCL19/CEMIP/CXCL10/JPH3	13
BP	GO:0048469	cell maturation	14/642	177/18670	0.00328231	0.0419587	0.0356888	C1QL1/PDE3A/KIF14/SPINK1/VEGFA/FOXA1/BRCA2/PTH1R/CCL19/CCNB1/BFSP1/LGI4/IHH/LHX6	14
BP	GO:0097553	calcium ion transmembrane import into cytosol	12/642	140/18670	0.00328341	0.0419587	0.0356888	CXCL9/THY1/F2R/PLN/JPH1/FAM155A/APLNR/CXCL11/CCL19/CEMIP/CXCL10/JPH3	12
BP	GO:0061037	negative regulation of cartilage development	5/642	30/18670	0.00330481	0.0421158	0.0358224	GLI2/ADAMTS12/SNAI2/PTHLH/GREM1	5
BP	GO:0043616	keratinocyte proliferation	6/642	43/18670	0.0033319	0.0423444	0.0360169	HAS2/SNAI2/CDH13/KLK8/FGF7/EPPK1	6
BP	GO:0007409	axonogenesis	28/642	468/18670	0.00336128	0.0426007	0.0362349	PLPPR4/FOXD1/GLI2/EPHA3/UNC5A/THY1/XK/BMPR1B/VEGFA/IRS2/ITGA4/PLXNB3/CDH11/CHL1/EPHA10/LHX1/LRP4/LINGO1/EFNA5/NPTX1/L1CAM/FN1/LRRC4C/UNC5C/SHOX2/EPHA6/SEMA3C/KIF5C	28
BP	GO:0022407	regulation of cell-cell adhesion	25/642	403/18670	0.00341793	0.0432004	0.036745	GLI2/IFNG/THY1/TNFRSF13C/FOXA2/CAV1/VEGFA/ABAT/HAS2/SNAI2/ITGA4/CDH1/IDO1/PLA2G2D/CXCL13/FOXA1/NRARP/LEF1/EFNA5/IL20RB/ADAM19/CCL19/CD70/TNFSF9/IHH	25
BP	GO:0055013	cardiac muscle cell development	9/642	89/18670	0.0034953	0.0438892	0.0373309	VEGFA/GATA4/ACTN2/RGS4/NEB/MYH11/CCNB1/CDK1/PDGFRB	9
BP	GO:0060021	roof of mouth development	9/642	89/18670	0.0034953	0.0438892	0.0373309	PRRX1/TFAP2A/OSR2/SNAI2/ASPH/LEF1/FOXF2/TWIST1/INHBA	9
BP	GO:0030239	myofibril assembly	8/642	73/18670	0.00351987	0.0438892	0.0373309	ACTN2/TMOD1/TNNT1/NEB/MYH11/LMOD1/CSRP2/PDGFRB	8
BP	GO:0072401	signal transduction involved in DNA integrity checkpoint	8/642	73/18670	0.00351987	0.0438892	0.0373309	PLK1/DTL/GTSE1/E2F8/CCNB1/E2F7/CDK1/CDC25C	8
BP	GO:0072422	signal transduction involved in DNA damage checkpoint	8/642	73/18670	0.00351987	0.0438892	0.0373309	PLK1/DTL/GTSE1/E2F8/CCNB1/E2F7/CDK1/CDC25C	8
BP	GO:0044843	cell cycle G1/S phase transition	20/642	298/18670	0.00353316	0.0439365	0.0373711	KIF14/CDC6/TERT/CDKN3/RRM2/MCM10/GTSE1/ORC6/E2F8/ORC1/CCNB1/E2F7/CCNA2/CDC45/CDK1/CDKN2B/CDC25C/INHBA/IQGAP3/FAM83D	20
BP	GO:0051546	keratinocyte migration	4/642	19/18670	0.00355546	0.0439774	0.0374058	HAS2/FGF7/EPPK1/EPB41L4B	4
BP	GO:0060973	cell migration involved in heart development	4/642	19/18670	0.00355546	0.0439774	0.0374058	SNAI2/TWIST1/SEMA3C/PDGFRB	4
BP	GO:0060541	respiratory system development	15/642	198/18670	0.00359645	0.0443659	0.0377363	ZFPM2/GLI2/RDH10/VEGFA/SPRY1/SLC7A11/WT1/GRHL2/FOXA1/LEF1/PHEX/FGF7/LOX/RBP4/PDGFRB	15
BP	GO:0019229	regulation of vasoconstriction	7/642	58/18670	0.00361329	0.044455	0.0378121	AVPR1A/KCNMB4/F2R/CAV1/APLN/KCNMB2/ADRA1B	7
BP	GO:0007098	centrosome cycle	11/642	124/18670	0.00368138	0.0450531	0.0383208	PLK1/BRCA2/SSX2IP/XRCC2/PCLAF/WDR62/KIF11/NEK2/CCNF/CDK1/SGO1	11
BP	GO:0051209	release of sequestered calcium ion into cytosol	11/642	124/18670	0.00368138	0.0450531	0.0383208	CXCL9/THY1/F2R/PLN/JPH1/APLNR/CXCL11/CCL19/CEMIP/CXCL10/JPH3	11
BP	GO:0010463	mesenchymal cell proliferation	6/642	44/18670	0.00374801	0.0456271	0.0388091	PRRX1/VEGFA/IRS2/FGF7/SHOX2/IHH	6
BP	GO:0035850	epithelial cell differentiation involved in kidney development	6/642	44/18670	0.00374801	0.0456271	0.0388091	WT1/GPR4/LHX1/ACTA2/NPHS1/FOXC2	6
BP	GO:0010717	regulation of epithelial to mesenchymal transition	9/642	90/18670	0.00376834	0.0457541	0.0389171	COL1A1/EPHA3/CRB2/LOXL2/FOXA2/FOXA1/LEF1/GREM1/TWIST1	9
BP	GO:1904062	regulation of cation transmembrane transport	22/642	342/18670	0.00380889	0.0459085	0.0390484	KCNE4/CXCL9/IFNG/THY1/F2R/CAV1/PLN/ACTN2/KCNG1/JPH1/NETO2/RGS4/DPP10/APLNR/CXCL11/STAC/CACNB2/CRHR1/TWIST1/CEMIP/CXCL10/JPH3	22
BP	GO:0072395	signal transduction involved in cell cycle checkpoint	8/642	74/18670	0.00383055	0.0459085	0.0390484	PLK1/DTL/GTSE1/E2F8/CCNB1/E2F7/CDK1/CDC25C	8
BP	GO:0007143	female meiotic nuclear division	5/642	31/18670	0.00383067	0.0459085	0.0390484	TOP2A/TTK/PLK1/NCAPH/SYCP2	5
BP	GO:0031572	G2 DNA damage checkpoint	5/642	31/18670	0.00383067	0.0459085	0.0390484	PLK1/CLSPN/DTL/BLM/CDK1	5
BP	GO:0033687	osteoblast proliferation	5/642	31/18670	0.00383067	0.0459085	0.0390484	OSR2/CTHRC1/GREM1/TMEM119/NPR3	5
BP	GO:0035296	regulation of tube diameter	12/642	143/18670	0.00390142	0.0463959	0.0394629	AVPR1A/KCNMB4/F2R/CAV1/EDNRA/APLN/KCNMB2/HTR1D/ADRA1B/ACTA2/COMP/FOXC2	12
BP	GO:0050880	regulation of blood vessel size	12/642	143/18670	0.00390142	0.0463959	0.0394629	AVPR1A/KCNMB4/F2R/CAV1/EDNRA/APLN/KCNMB2/HTR1D/ADRA1B/ACTA2/COMP/FOXC2	12
BP	GO:0097746	regulation of blood vessel diameter	12/642	143/18670	0.00390142	0.0463959	0.0394629	AVPR1A/KCNMB4/F2R/CAV1/EDNRA/APLN/KCNMB2/HTR1D/ADRA1B/ACTA2/COMP/FOXC2	12
BP	GO:0045843	negative regulation of striated muscle tissue development	7/642	59/18670	0.00398083	0.0469362	0.0399225	DKK1/TP73/RGS4/FZD7/LEF1/TWIST1/RBP4	7
BP	GO:0006813	potassium ion transport	17/642	240/18670	0.00402047	0.0469362	0.0399225	PKD2L1/KCNE4/ABCC8/KCNJ5/KCNMB4/CAV1/ACTN2/KCNG1/NETO2/KCNK3/KCNJ8/RGS4/DPP10/KCNK12/KCNN3/KCNMB2/ATP1A3	17
BP	GO:0007135	meiosis II	3/642	10/18670	0.00405264	0.0469362	0.0399225	SGO2/BUB1B/BUB1	3
BP	GO:0032836	glomerular basement membrane development	3/642	10/18670	0.00405264	0.0469362	0.0399225	WT1/NID1/NPHS1	3
BP	GO:0038063	collagen-activated tyrosine kinase receptor signaling pathway	3/642	10/18670	0.00405264	0.0469362	0.0399225	COL1A1/DDR2/COL4A1	3
BP	GO:0048703	embryonic viscerocranium morphogenesis	3/642	10/18670	0.00405264	0.0469362	0.0399225	RDH10/LHX1/FOXC2	3
BP	GO:0051255	spindle midzone assembly	3/642	10/18670	0.00405264	0.0469362	0.0399225	AURKB/KIF4A/KIF23	3
BP	GO:0061983	meiosis II cell cycle process	3/642	10/18670	0.00405264	0.0469362	0.0399225	SGO2/BUB1B/BUB1	3
BP	GO:2000049	positive regulation of cell-cell adhesion mediated by cadherin	3/642	10/18670	0.00405264	0.0469362	0.0399225	FOXA2/FOXA1/ADAM19	3
BP	GO:0030510	regulation of BMP signaling pathway	9/642	91/18670	0.0040578	0.0469362	0.0399225	FOXD1/CRB2/GATA4/DKK1/SFRP4/PCSK6/GREM1/SOSTDC1/HTRA3	9
BP	GO:0071156	regulation of cell cycle arrest	10/642	108/18670	0.00405847	0.0469362	0.0399225	RNF112/TP73/GTSE1/E2F8/CCNB1/E2F7/FAP/CDK1/CDC25C/FOXM1	10
BP	GO:0035150	regulation of tube size	12/642	144/18670	0.00412705	0.0476103	0.0404959	AVPR1A/KCNMB4/F2R/CAV1/EDNRA/APLN/KCNMB2/HTR1D/ADRA1B/ACTA2/COMP/FOXC2	12
BP	GO:0051283	negative regulation of sequestering of calcium ion	11/642	126/18670	0.00416007	0.0478719	0.0407184	CXCL9/THY1/F2R/PLN/JPH1/APLNR/CXCL11/CCL19/CEMIP/CXCL10/JPH3	11
BP	GO:0008217	regulation of blood pressure	14/642	182/18670	0.00421199	0.048349	0.0411242	AVPR1A/OR51E2/F2R/ABAT/EDNRA/CES1/COL1A2/APLN/ADRA1B/CMA1/ACTA2/SUCNR1/NCALD/NPR3	14
BP	GO:0001502	cartilage condensation	4/642	20/18670	0.00432494	0.0495119	0.0421133	MGP/BMPR1B/COL11A1/ACAN	4
BP	GO:0072009	nephron epithelium development	10/642	109/18670	0.0043347	0.0495119	0.0421133	FOXD1/VEGFA/WT1/LHX1/IRX1/HEYL/HOXA11/NPHS1/FOXC2/HOXD11	10
BP	GO:0048635	negative regulation of muscle organ development	7/642	60/18670	0.00437602	0.0498608	0.0424101	DKK1/TP73/RGS4/FZD7/LEF1/TWIST1/RBP4	7
BP	GO:0061311	cell surface receptor signaling pathway involved in heart development	5/642	32/18670	0.00441381	0.0501678	0.0426712	SNAI2/DKK1/HEY1/DLL4/HEYL	5
BP	GO:0045137	development of primary sexual characteristics	16/642	223/18670	0.00457332	0.0518534	0.044105	ZFPM2/CBX2/BMPR1B/RDH10/VEGFA/BRIP1/GATA4/WT1/AMH/ASPM/BRCA2/INHBB/KIF18A/HOXA11/INHBA/PDGFRB	16
BP	GO:2000241	regulation of reproductive process	12/642	146/18670	0.00460969	0.052138	0.044347	ZFPM2/CDC20/TTK/PDE3A/SPINK1/WT1/FBXO43/AMH/ASPM/INHBB/CDC25C/INHBA	12
BP	GO:0006024	glycosaminoglycan biosynthetic process	10/642	110/18670	0.00462554	0.0521897	0.044391	GALNT5/HAS2/CHST1/CHSY3/ACAN/UGDH/ANGPT1/CEMIP/CSGALNACT1/PDGFRB	10
BP	GO:0051282	regulation of sequestering of calcium ion	11/642	128/18670	0.00468706	0.0525789	0.044722	CXCL9/THY1/F2R/PLN/JPH1/APLNR/CXCL11/CCL19/CEMIP/CXCL10/JPH3	11
BP	GO:0033273	response to vitamin	9/642	93/18670	0.00468866	0.0525789	0.044722	COL1A1/STC1/BRIP1/SNAI2/GATA4/KYNU/STC2/PHEX/CXCL10	9
BP	GO:0060711	labyrinthine layer development	6/642	46/18670	0.00469414	0.0525789	0.044722	ST14/GRHL2/LEF1/GJB5/HEY1/RSPO3	6
BP	GO:0034764	positive regulation of transmembrane transport	15/642	204/18670	0.00474421	0.0528837	0.0449813	CXCL9/IFNG/THY1/F2R/IRS2/ACTN2/TERT/TRPC6/APLNR/CXCL11/CLIP3/STAC/CACNB2/CEMIP/CXCL10	15
BP	GO:0035637	multicellular organismal signaling	15/642	204/18670	0.00474421	0.0528837	0.0449813	KCNE4/AVPR1A/KCNJ5/KCNMB4/CAV1/PLN/GJC1/ASPH/OTOA/KCNK3/KCNMB2/CHRNA1/CACNB2/SCN9A/ATP1A3	15
BP	GO:0042733	embryonic digit morphogenesis	7/642	61/18670	0.00480014	0.0533785	0.0454022	GLI2/OSR2/GRHL2/LRP4/TWIST1/HOXA11/IHH	7
BP	GO:0050804	modulation of chemical synaptic transmission	26/642	436/18670	0.00481368	0.0534007	0.045421	SYT7/CDC20/CHRNA5/PCDH17/GRID1/KCNMB4/F2R/ABAT/SLC7A11/CDH1/CAMK2B/DKK1/CDH11/ASIC1/NLGN4X/RGS4/KISS1/NPTX1/ITPKA/TSHZ3/CACNB2/CRHR1/LRRC4C/NPTX2/GRIK3/JPH3	26
BP	GO:0060828	regulation of canonical Wnt signaling pathway	19/642	286/18670	0.00490414	0.054274	0.0461638	COL1A1/CAV1/SNAI2/DKK1/ASPM/SFRP4/NRARP/CTHRC1/LRP4/FZD7/GPRC5B/KREMEN2/LYPD6/GREM1/SOSTDC1/TBX18/TLE6/RSPO3/ADGRA2	19
BP	GO:0099177	regulation of trans-synaptic signaling	26/642	437/18670	0.00495744	0.054733	0.0465542	SYT7/CDC20/CHRNA5/PCDH17/GRID1/KCNMB4/F2R/ABAT/SLC7A11/CDH1/CAMK2B/DKK1/CDH11/ASIC1/NLGN4X/RGS4/KISS1/NPTX1/ITPKA/TSHZ3/CACNB2/CRHR1/LRRC4C/NPTX2/GRIK3/JPH3	26
BP	GO:0045665	negative regulation of neuron differentiation	16/642	225/18670	0.00498056	0.0548573	0.0466599	KIAA0319/THY1/DKK1/ASPM/TP73/STMN2/LRP4/NOTCH3/TRPC6/RTN4RL2/LINGO1/HEY1/KLK8/DPYSL3/SEMA3C/DNM3	16
BP	GO:0010464	regulation of mesenchymal cell proliferation	5/642	33/18670	0.00505748	0.0555722	0.0472681	PRRX1/VEGFA/IRS2/SHOX2/IHH	5
BP	GO:0010631	epithelial cell migration	22/642	351/18670	0.0051614	0.056478	0.0480385	IFNG/ANGPT2/LOXL2/STC1/VEGFA/ANLN/SCG2/HAS2/DNAJA4/CXCL13/DLL4/CDH13/FGF7/GREM1/FAP/ANGPT1/PTPRR/SRPX2/EPPK1/FOXC2/ADGRA2/EPB41L4B	22
BP	GO:0034765	regulation of ion transmembrane transport	28/642	483/18670	0.00516433	0.056478	0.0480385	KCNE4/CXCL9/IFNG/KCNJ5/THY1/F2R/CAV1/PLN/IRS2/ACTN2/KCNG1/JPH1/NETO2/KCNJ8/RGS4/TRPC6/DPP10/APLNR/CXCL11/KCNK12/STAC/CACNB2/CRHR1/TWIST1/CEMIP/CXCL10/SCN9A/JPH3	28
BP	GO:0032332	positive regulation of chondrocyte differentiation	4/642	21/18670	0.00519926	0.0565924	0.0481358	LOXL2/BMPR1B/GDF6/HOXA11	4
BP	GO:0098743	cell aggregation	4/642	21/18670	0.00519926	0.0565924	0.0481358	MGP/BMPR1B/COL11A1/ACAN	4
BP	GO:0060986	endocrine hormone secretion	6/642	47/18670	0.00522803	0.0566602	0.0481935	FOXD1/INHBB/KISS1/APLN/CRHR1/INHBA	6
BP	GO:0060419	heart growth	10/642	112/18670	0.00525315	0.0566602	0.0481935	ZFPM2/GATA4/WT1/TP73/RGS4/CCNB1/RBP4/ERBB4/CDK1/FOXC2	10
BP	GO:0060393	regulation of pathway-restricted SMAD protein phosphorylation	7/642	62/18670	0.00525448	0.0566602	0.0481935	TTK/LEFTY1/DKK1/INHBB/GDF6/GREM1/INHBA	7
BP	GO:1901862	negative regulation of muscle tissue development	7/642	62/18670	0.00525448	0.0566602	0.0481935	DKK1/TP73/RGS4/FZD7/LEF1/TWIST1/RBP4	7
BP	GO:0061333	renal tubule morphogenesis	8/642	78/18670	0.00528987	0.0567771	0.0482929	FOXD1/VEGFA/WT1/LHX1/IRX1/COL4A1/HOXA11/HOXD11	8
BP	GO:0072028	nephron morphogenesis	8/642	78/18670	0.00528987	0.0567771	0.0482929	FOXD1/VEGFA/WT1/LHX1/IRX1/HOXA11/HOXD11/PDGFRB	8
BP	GO:0061326	renal tubule development	9/642	95/18670	0.00539326	0.0577528	0.0491228	FOXD1/VEGFA/WT1/LHX1/IRX1/COL4A1/HEYL/HOXA11/HOXD11	9
BP	GO:0031652	positive regulation of heat generation	3/642	11/18670	0.00543107	0.0577566	0.049126	ABAT/PTGER3/APLN	3
BP	GO:0032276	regulation of gonadotropin secretion	3/642	11/18670	0.00543107	0.0577566	0.049126	INHBB/KISS1/INHBA	3
BP	GO:0060272	embryonic skeletal joint morphogenesis	3/642	11/18670	0.00543107	0.0577566	0.049126	OSR2/HOXA11/SHOX2	3
BP	GO:0007162	negative regulation of cell adhesion	19/642	289/18670	0.00547522	0.0580926	0.0494118	COL1A1/ANGPT2/VEGFA/ABAT/SNAI2/CDH1/IDO1/PLA2G2D/AJAP1/PLXNB3/NRARP/FZD7/FBLN1/EFNA5/IL20RB/CDH13/ANGPT1/IHH/GBP1	19
BP	GO:0051208	sequestering of calcium ion	11/642	131/18670	0.00557538	0.05902	0.0502006	CXCL9/THY1/F2R/PLN/JPH1/APLNR/CXCL11/CCL19/CEMIP/CXCL10/JPH3	11
BP	GO:0045165	cell fate commitment	18/642	270/18670	0.00586671	0.0619621	0.0527031	GLI2/PRRX1/HOXD10/ZNF521/FOXA2/CDON/WT1/DKK1/FOXA1/NOTCH3/FZD7/DLL4/SOSTDC1/HOXA11/TBX18/ERBB4/FOXC2/IHH	18
BP	GO:0007127	meiosis I	10/642	114/18670	0.00594553	0.0626515	0.0532895	PTTG1/TOP2A/RAD54L/RAD51/BRIP1/PLK1/BRCA2/MND1/EME1/SYCP2	10
BP	GO:0006310	DNA recombination	19/642	292/18670	0.00609976	0.0641306	0.0545476	TOP2A/RAD54L/RAD51/FANCB/BRIP1/EID3/RAD51AP1/BRCA2/POLQ/AICDA/LEF1/XRCC2/PIF1/MND1/EME1/PARPBP/BLM/CDC45/EXO1	19
BP	GO:0022617	extracellular matrix disassembly	8/642	80/18670	0.00616226	0.0644674	0.054834	DDR2/SCUBE3/MMP16/ADAMTS4/MMP15/FAP/CMA1/KLK7	8
BP	GO:0010771	negative regulation of cell morphogenesis involved in differentiation	9/642	97/18670	0.0061771	0.0644674	0.054834	THY1/LRP4/TRPC6/LINGO1/FBLN1/EFNA5/SEMA3C/DNM3/GBP1	9
BP	GO:1904666	regulation of ubiquitin protein ligase activity	4/642	22/18670	0.00618439	0.0644674	0.054834	CDC20/PLK1/MAD2L1/UBE2C	4
BP	GO:0060070	canonical Wnt signaling pathway	21/642	335/18670	0.00618753	0.0644674	0.054834	COL1A1/CAV1/SNAI2/DKK1/ASPM/SFRP4/NRARP/CTHRC1/LRP4/PYGO1/FZD7/LEF1/GPRC5B/KREMEN2/LYPD6/GREM1/SOSTDC1/TBX18/TLE6/RSPO3/ADGRA2	21
BP	GO:0031023	microtubule organizing center organization	11/642	133/18670	0.0062378	0.0648451	0.0551553	PLK1/BRCA2/SSX2IP/XRCC2/PCLAF/WDR62/KIF11/NEK2/CCNF/CDK1/SGO1	11
BP	GO:0022412	cellular process involved in reproduction in multicellular organism	22/642	357/18670	0.00626744	0.0649425	0.0552382	TOP2A/TTK/ANGPT2/PDE3A/SPINK1/BMPR1B/BRIP1/WT1/PLK1/AMH/ASPM/BRCA2/PYGO1/INHBB/KNL1/CCNB1/KIF18A/NCAPH/TMEM119/SYCP2/INHBA/IHH	22
BP	GO:0060401	cytosolic calcium ion transport	13/642	171/18670	0.00628509	0.0649425	0.0552382	CXCL9/THY1/F2R/CAV1/PLN/JPH1/FAM155A/APLNR/CXCL11/CCL19/CEMIP/CXCL10/JPH3	13
BP	GO:0006023	aminoglycan biosynthetic process	10/642	115/18670	0.00631737	0.0649425	0.0552382	GALNT5/HAS2/CHST1/CHSY3/ACAN/UGDH/ANGPT1/CEMIP/CSGALNACT1/PDGFRB	10
BP	GO:0010927	cellular component assembly involved in morphogenesis	10/642	115/18670	0.00631737	0.0649425	0.0552382	ACTN2/TMOD1/TNNT1/KNL1/NEB/MYH11/LMOD1/IHH/CSRP2/PDGFRB	10
BP	GO:0046660	female sex differentiation	10/642	115/18670	0.00631737	0.0649425	0.0552382	ZFPM2/BMPR1B/VEGFA/WT1/AMH/BRCA2/LHX1/INHBB/RBP4/INHBA	10
BP	GO:0051445	regulation of meiotic cell cycle	6/642	49/18670	0.00642724	0.0659255	0.0560743	CDC20/TTK/PDE3A/FBXO43/ASPM/CDC25C	6
BP	GO:0030324	lung development	13/642	172/18670	0.0065923	0.067469	0.0573871	ZFPM2/GLI2/RDH10/VEGFA/SPRY1/SLC7A11/GRHL2/FOXA1/PHEX/FGF7/LOX/RBP4/PDGFRB	13
BP	GO:0014032	neural crest cell development	8/642	81/18670	0.00663739	0.0676312	0.057525	RDH10/SNAI2/EDNRA/FN1/TWIST1/ERBB4/SEMA3C/FOXC2	8
BP	GO:0014855	striated muscle cell proliferation	8/642	81/18670	0.00663739	0.0676312	0.057525	ZFPM2/TP73/CCNB1/ANGPT1/RBP4/ERBB4/CDK1/FOXC2	8
BP	GO:0045785	positive regulation of cell adhesion	24/642	403/18670	0.00670007	0.0681198	0.0579407	GLI2/IFNG/THY1/TNFRSF13C/FOXA2/CAV1/VEGFA/HAS2/ITGA4/CXCL13/FOXA1/IBSP/CDH13/ADAM19/CCL19/FN1/ANGPT1/NID1/CD70/COL8A1/FOXC2/TNFSF9/IHH/EPB41L4B	24
BP	GO:0060389	pathway-restricted SMAD protein phosphorylation	7/642	65/18670	0.00681178	0.0691037	0.0587775	TTK/LEFTY1/DKK1/INHBB/GDF6/GREM1/INHBA	7
BP	GO:0051549	positive regulation of keratinocyte migration	3/642	12/18670	0.00705812	0.0708261	0.0602426	HAS2/FGF7/EPB41L4B	3
BP	GO:0060670	branching involved in labyrinthine layer morphogenesis	3/642	12/18670	0.00705812	0.0708261	0.0602426	ST14/GRHL2/RSPO3	3
BP	GO:0060707	trophoblast giant cell differentiation	3/642	12/18670	0.00705812	0.0708261	0.0602426	E2F8/GJB5/E2F7	3
BP	GO:0072697	protein localization to cell cortex	3/642	12/18670	0.00705812	0.0708261	0.0602426	ANLN/PLK1/SAPCD2	3
BP	GO:1904668	positive regulation of ubiquitin protein ligase activity	3/642	12/18670	0.00705812	0.0708261	0.0602426	CDC20/PLK1/UBE2C	3
BP	GO:0010171	body morphogenesis	6/642	50/18670	0.00709643	0.0710564	0.0604385	COL1A1/CDON/DKK1/ASPH/LEF1/IHH	6
BP	GO:0007064	mitotic sister chromatid cohesion	4/642	23/18670	0.00728604	0.0727975	0.0619194	CDC20/CDCA5/HASPIN/SGO1	4
BP	GO:0010977	negative regulation of neuron projection development	12/642	155/18670	0.00736792	0.0734568	0.0624802	KIAA0319/THY1/DKK1/STMN2/LRP4/TRPC6/RTN4RL2/LINGO1/KLK8/DPYSL3/SEMA3C/DNM3	12
BP	GO:0051052	regulation of DNA metabolic process	25/642	429/18670	0.0074668	0.0742826	0.0631825	GLI2/RAD51/FANCB/TICRR/WT1/CDC6/GRHL2/RAD51AP1/BRCA2/POLQ/AICDA/AURKB/E2F8/PIF1/GREM1/TWIST1/PARPBP/E2F7/BLM/CCNA2/NEK2/CDK1/ESCO2/FOXM1/PDGFRB	25
BP	GO:0030111	regulation of Wnt signaling pathway	22/642	363/18670	0.00756156	0.0750516	0.0638367	COL1A1/DEPDC1B/CAV1/SNAI2/DKK1/ASPM/TERT/SFRP4/NRARP/CTHRC1/LRP4/FZD7/LEF1/GPRC5B/KREMEN2/LYPD6/GREM1/SOSTDC1/TBX18/TLE6/RSPO3/ADGRA2	22
BP	GO:0097485	neuron projection guidance	18/642	277/18670	0.00757655	0.0750516	0.0638367	FOXD1/GLI2/EPHA3/UNC5A/DPYSL4/BMPR1B/VEGFA/IRS2/PLXNB3/CHL1/EPHA10/LHX1/EFNA5/L1CAM/UNC5C/EPHA6/SEMA3C/KIF5C	18
BP	GO:0034767	positive regulation of ion transmembrane transport	12/642	156/18670	0.00774078	0.0765146	0.065081	CXCL9/IFNG/THY1/F2R/ACTN2/TRPC6/APLNR/CXCL11/STAC/CACNB2/CEMIP/CXCL10	12
BP	GO:0048146	positive regulation of fibroblast proliferation	6/642	51/18670	0.00781457	0.0770793	0.0655614	DDR2/CDC6/CCNB1/FN1/CCNA2/PDGFRB	6
BP	GO:0010975	regulation of neuron projection development	28/642	499/18670	0.00791718	0.0779252	0.0662809	CDC20/EPHA3/PRRX1/KIAA0319/THY1/XK/VEGFA/CAMK2B/DKK1/PLXNB3/KLK6/STMN2/LRP4/TRPC6/RTN4RL2/LINGO1/EFNA5/L1CAM/C21orf91/ITPKA/KLK8/FN1/LRRC4C/DPYSL3/CPNE5/SHOX2/SEMA3C/DNM3	28
BP	GO:0030323	respiratory tube development	13/642	176/18670	0.00794238	0.0780073	0.0663507	ZFPM2/GLI2/RDH10/VEGFA/SPRY1/SLC7A11/GRHL2/FOXA1/PHEX/FGF7/LOX/RBP4/PDGFRB	13
BP	GO:0048747	muscle fiber development	7/642	67/18670	0.00802495	0.078485	0.066757	XK/VEGFA/NEB/MYH11/LOX/SHOX2/COMP	7
BP	GO:0060038	cardiac muscle cell proliferation	7/642	67/18670	0.00802495	0.078485	0.066757	ZFPM2/TP73/CCNB1/RBP4/ERBB4/CDK1/FOXC2	7
BP	GO:0007050	cell cycle arrest	16/642	237/18670	0.00808726	0.0789275	0.0671334	IFNG/RNF112/TP73/CDKN3/PRR11/GTSE1/E2F8/CCNB1/E2F7/FAP/DDIAS/CDK1/CDKN2B/CDC25C/INHBA/FOXM1	16
BP	GO:0000082	G1/S transition of mitotic cell cycle	18/642	279/18670	0.00813281	0.079205	0.0673694	KIF14/CDC6/TERT/CDKN3/RRM2/MCM10/GTSE1/ORC6/E2F8/ORC1/CCNB1/E2F7/CDC45/CDK1/CDKN2B/CDC25C/INHBA/IQGAP3	18
BP	GO:0060420	regulation of heart growth	8/642	84/18670	0.00822978	0.0798348	0.0679051	ZFPM2/WT1/TP73/RGS4/CCNB1/RBP4/ERBB4/CDK1	8
BP	GO:0008406	gonad development	15/642	217/18670	0.00825795	0.0798348	0.0679051	ZFPM2/BMPR1B/RDH10/VEGFA/BRIP1/GATA4/WT1/AMH/ASPM/BRCA2/INHBB/KIF18A/HOXA11/INHBA/PDGFRB	15
BP	GO:0031076	embryonic camera-type eye development	5/642	37/18670	0.00830102	0.0798348	0.0679051	TFAP2A/RDH10/FOXF2/TWIST1/IHH	5
BP	GO:0033280	response to vitamin D	5/642	37/18670	0.00830102	0.0798348	0.0679051	STC1/SNAI2/STC2/PHEX/CXCL10	5
BP	GO:0060323	head morphogenesis	5/642	37/18670	0.00830102	0.0798348	0.0679051	COL1A1/DKK1/ASPH/LEF1/IHH	5
BP	GO:0071542	dopaminergic neuron differentiation	5/642	37/18670	0.00830102	0.0798348	0.0679051	FOXA2/VEGFA/DKK1/FOXA1/EN1	5
BP	GO:0010769	regulation of cell morphogenesis involved in differentiation	19/642	301/18670	0.00833058	0.0799528	0.0680055	THY1/XK/VEGFA/HAS2/CAMK2B/PLXNB3/LRP4/TRPC6/LINGO1/FBLN1/EFNA5/L1CAM/ITPKA/FN1/LRRC4C/SHOX2/SEMA3C/DNM3/GBP1	19
BP	GO:0003181	atrioventricular valve morphogenesis	4/642	24/18670	0.0085096	0.0811015	0.0689825	GATA4/HEY1/TWIST1/HEYL	4
BP	GO:0034505	tooth mineralization	4/642	24/18670	0.0085096	0.0811015	0.0689825	COL1A1/TFAP2A/ASPN/FAM20A	4
BP	GO:0060343	trabecula formation	4/642	24/18670	0.0085096	0.0811015	0.0689825	COL1A1/HEY1/GREM1/RBP4	4
BP	GO:0001823	mesonephros development	9/642	102/18670	0.00852039	0.0811015	0.0689825	FOXD1/OSR2/VEGFA/SPRY1/WT1/LHX1/HOXA11/FOXC2/HOXD11	9
BP	GO:2000179	positive regulation of neural precursor cell proliferation	6/642	52/18670	0.00858358	0.0815352	0.0693514	GLI2/VEGFA/CDON/ASPM/LHX1/DLL4	6
BP	GO:0010812	negative regulation of cell-substrate adhesion	7/642	68/18670	0.00868794	0.0821708	0.069892	COL1A1/ANGPT2/AJAP1/FZD7/FBLN1/EFNA5/GBP1	7
BP	GO:0007626	locomotory behavior	14/642	198/18670	0.00870378	0.0821708	0.069892	ESPN/C1QL1/HOXD10/PREX2/FOXA2/ABAT/IDO1/TMOD1/CHL1/RASD2/GNAO1/CRHR1/LGI4/EN1	14
BP	GO:0031099	regeneration	14/642	198/18670	0.00870378	0.0821708	0.069892	ANGPT2/PRRX1/THY1/GATA4/KLK6/FZD7/RTN4RL2/KLK8/CCNB1/EPPK1/CCNA2/ERBB4/CDK1/IHH	14
BP	GO:0048864	stem cell development	8/642	85/18670	0.00881941	0.082582	0.0702418	RDH10/SNAI2/EDNRA/FN1/TWIST1/ERBB4/SEMA3C/FOXC2	8
BP	GO:0007171	activation of transmembrane receptor protein tyrosine kinase activity	3/642	13/18670	0.0089437	0.082582	0.0702418	EFNA5/GREM1/ANGPT1	3
BP	GO:0010454	negative regulation of cell fate commitment	3/642	13/18670	0.0089437	0.082582	0.0702418	DKK1/FZD7/SOSTDC1	3
BP	GO:0030656	regulation of vitamin metabolic process	3/642	13/18670	0.0089437	0.082582	0.0702418	IFNG/RDH10/SNAI2	3
BP	GO:0031650	regulation of heat generation	3/642	13/18670	0.0089437	0.082582	0.0702418	ABAT/PTGER3/APLN	3
BP	GO:0038065	collagen-activated signaling pathway	3/642	13/18670	0.0089437	0.082582	0.0702418	COL1A1/DDR2/COL4A1	3
BP	GO:0070208	protein heterotrimerization	3/642	13/18670	0.0089437	0.082582	0.0702418	COL1A1/COL1A2/COL6A2	3
BP	GO:1900025	negative regulation of substrate adhesion-dependent cell spreading	3/642	13/18670	0.0089437	0.082582	0.0702418	FBLN1/EFNA5/GBP1	3
BP	GO:1901550	regulation of endothelial cell development	3/642	13/18670	0.0089437	0.082582	0.0702418	VEGFA/PROC/S1PR3	3
BP	GO:1903140	regulation of establishment of endothelial barrier	3/642	13/18670	0.0089437	0.082582	0.0702418	VEGFA/PROC/S1PR3	3
BP	GO:2000194	regulation of female gonad development	3/642	13/18670	0.0089437	0.082582	0.0702418	ZFPM2/WT1/AMH	3
BP	GO:0072073	kidney epithelium development	11/642	140/18670	0.00905438	0.0834373	0.0709693	FOXD1/VEGFA/SPRY1/WT1/LHX1/IRX1/HEYL/HOXA11/NPHS1/FOXC2/HOXD11	11
BP	GO:0048771	tissue remodeling	13/642	179/18670	0.00909105	0.0836087	0.0711151	SYT7/F2R/CAV1/PTH1R/CTHRC1/THBS4/DLL4/GREM1/TMEM119/SEMA3C/FOXC2/IHH/RSPO3	13
BP	GO:0015804	neutral amino acid transport	5/642	38/18670	0.0092945	0.0853102	0.0725623	SLC7A5/SLC6A15/SLC43A1/SLC6A20/RGS4	5
BP	GO:0007131	reciprocal meiotic recombination	6/642	53/18670	0.00940533	0.0861565	0.0732822	TOP2A/RAD54L/RAD51/BRIP1/MND1/EME1	6
BP	GO:0045666	positive regulation of neuron differentiation	22/642	371/18670	0.0096187	0.0878323	0.0747076	GLI2/EPHA3/RNF112/VEGFA/CDON/CAMK2B/DKK1/PLXNB3/FOXA1/STMN2/TRPC6/GPRC5B/EFNA5/L1CAM/C21orf91/ITPKA/GDF6/FN1/HEYL/DPYSL3/CPNE5/SHOX2	22
BP	GO:0090100	positive regulation of transmembrane receptor protein serine/threonine kinase signaling pathway	9/642	104/18670	0.00962624	0.0878323	0.0747076	FOXD1/TTK/LEFTY1/CRB2/GATA4/INHBB/GDF6/CDKN2B/INHBA	9
BP	GO:0043951	negative regulation of cAMP-mediated signaling	4/642	25/18670	0.0098601	0.0894369	0.0760724	PDE3A/PDE10A/APLNR/APLP1	4
BP	GO:0051307	meiotic chromosome separation	4/642	25/18670	0.0098601	0.0894369	0.0760724	TOP2A/TTK/EME1/NCAPH	4
BP	GO:1904385	cellular response to angiotensin	4/642	25/18670	0.0098601	0.0894369	0.0760724	CAV1/BRIP1/ACTN2/CDC6	4
BP	GO:0001892	embryonic placenta development	8/642	87/18670	0.0100926	0.0911882	0.077562	ST14/GRHL2/LEF1/E2F8/GJB5/HEY1/E2F7/RSPO3	8
BP	GO:0048477	oogenesis	8/642	87/18670	0.0100926	0.0911882	0.077562	PDE3A/BMPR1B/AMH/ASPM/BRCA2/INHBB/CCNB1/IHH	8
BP	GO:0055017	cardiac muscle tissue growth	9/642	105/18670	0.0102182	0.0919636	0.0782215	ZFPM2/GATA4/TP73/RGS4/CCNB1/RBP4/ERBB4/CDK1/FOXC2	9
BP	GO:1902750	negative regulation of cell cycle G2/M phase transition	9/642	105/18670	0.0102182	0.0919636	0.0782215	TICRR/PLK1/CDC6/CLSPN/DTL/AURKB/ORC1/BLM/CDK1	9
BP	GO:0035825	homologous recombination	6/642	54/18670	0.0102817	0.0919982	0.0782509	TOP2A/RAD54L/RAD51/BRIP1/MND1/EME1	6
BP	GO:0061005	cell differentiation involved in kidney development	6/642	54/18670	0.0102817	0.0919982	0.0782509	WT1/GPR4/LHX1/ACTA2/NPHS1/FOXC2	6
BP	GO:0090329	regulation of DNA-dependent DNA replication	6/642	54/18670	0.0102817	0.0919982	0.0782509	TICRR/BRCA2/AICDA/E2F8/E2F7/BLM	6
BP	GO:0032506	cytokinetic process	5/642	39/18670	0.0103669	0.0925815	0.0787471	ANLN/AURKB/KIF23/CEP55/KIF20A	5
BP	GO:0043044	ATP-dependent chromatin remodeling	8/642	88/18670	0.0107781	0.096068	0.0817126	CENPU/CENPK/OIP5/KNL1/CENPM/HJURP/CENPA/CENPI	8
BP	GO:0051057	positive regulation of small GTPase mediated signal transduction	7/642	71/18670	0.0109181	0.0970306	0.0825313	F2RL2/F2R/CDON/IRS2/GPR4/COL3A1/PDGFRB	7
BP	GO:0060041	retina development in camera-type eye	11/642	144/18670	0.0110553	0.0970306	0.0825313	THY1/TFAP2A/BMPR1B/CDON/CABP4/LHX1/COL4A1/DLL4/RBP4/IHH/PDGFRB	11
BP	GO:1904064	positive regulation of cation transmembrane transport	11/642	144/18670	0.0110553	0.0970306	0.0825313	CXCL9/IFNG/THY1/F2R/ACTN2/APLNR/CXCL11/STAC/CACNB2/CEMIP/CXCL10	11
BP	GO:0003188	heart valve formation	3/642	14/18670	0.0110958	0.0970306	0.0825313	GATA4/HEY1/TWIST1	3
BP	GO:0035358	regulation of peroxisome proliferator activated receptor signaling pathway	3/642	14/18670	0.0110958	0.0970306	0.0825313	ALOX15B/TWIST1/PTGIS	3
BP	GO:0035791	platelet-derived growth factor receptor-beta signaling pathway	3/642	14/18670	0.0110958	0.0970306	0.0825313	PDGFRL/LOX/PDGFRB	3
BP	GO:0048266	behavioral response to pain	3/642	14/18670	0.0110958	0.0970306	0.0825313	THBS4/CRHR1/SCN9A	3
BP	GO:0090231	regulation of spindle checkpoint	3/642	14/18670	0.0110958	0.0970306	0.0825313	MAD2L1/CCNB1/NDC80	3
BP	GO:0090266	regulation of mitotic cell cycle spindle assembly checkpoint	3/642	14/18670	0.0110958	0.0970306	0.0825313	MAD2L1/CCNB1/NDC80	3
BP	GO:1903504	regulation of mitotic spindle checkpoint	3/642	14/18670	0.0110958	0.0970306	0.0825313	MAD2L1/CCNB1/NDC80	3
BP	GO:0002090	regulation of receptor internalization	6/642	55/18670	0.0112145	0.0978832	0.0832565	VEGFA/DKK1/SFRP4/APLN/GREM1/ANGPT1	6
BP	GO:0043409	negative regulation of MAPK cascade	13/642	184/18670	0.0112906	0.0978904	0.0832626	DUSP9/MECOM/NLRP6/CAV1/SPRY1/PBK/SPRED3/RGS4/FBLN1/DUSP4/PTPRR/FOXM1/GBP1	13
BP	GO:0003171	atrioventricular valve development	4/642	26/18670	0.0113423	0.0978904	0.0832626	GATA4/HEY1/TWIST1/HEYL	4
BP	GO:0035640	exploration behavior	4/642	26/18670	0.0113423	0.0978904	0.0832626	ABAT/CHL1/CRHR1/JPH3	4
BP	GO:0048596	embryonic camera-type eye morphogenesis	4/642	26/18670	0.0113423	0.0978904	0.0832626	TFAP2A/FOXF2/TWIST1/IHH	4
BP	GO:0050926	regulation of positive chemotaxis	4/642	26/18670	0.0113423	0.0978904	0.0832626	ANGPT2/VEGFA/SCG2/CDH13	4
BP	GO:0099560	synaptic membrane adhesion	4/642	26/18670	0.0113423	0.0978904	0.0832626	PCDH17/SPARCL1/EFNA5/LRRC4C	4
BP	GO:0072210	metanephric nephron development	5/642	40/18670	0.011521	0.0990633	0.0842603	FOXD1/WT1/LHX1/IRX1/PDGFRB	5
BP	GO:0090184	positive regulation of kidney development	5/642	40/18670	0.011521	0.0990633	0.0842603	FOXD1/VEGFA/WT1/LHX1/PDGFRB	5
BP	GO:0015849	organic acid transport	20/642	333/18670	0.0115683	0.0991017	0.0842929	SLC13A2/AVPR1A/SLC7A5/XK/SLC6A15/ABAT/IRS2/TRPC4/SLC7A11/PLA2G2D/CPT1C/SLC43A1/SLC7A2/SLC6A20/RGS4/FABP3/SLC16A9/SLC5A8/SLC16A6/SLC26A7	20
BP	GO:0046942	carboxylic acid transport	20/642	333/18670	0.0115683	0.0991017	0.0842929	SLC13A2/AVPR1A/SLC7A5/XK/SLC6A15/ABAT/IRS2/TRPC4/SLC7A11/PLA2G2D/CPT1C/SLC43A1/SLC7A2/SLC6A20/RGS4/FABP3/SLC16A9/SLC5A8/SLC16A6/SLC26A7	20
BP	GO:0006865	amino acid transport	11/642	145/18670	0.0116047	0.0992295	0.0844016	AVPR1A/SLC7A5/XK/SLC6A15/ABAT/TRPC4/SLC7A11/SLC43A1/SLC7A2/SLC6A20/RGS4	11
BP	GO:0006302	double-strand break repair	16/642	248/18670	0.0121445	0.103654	0.0881647	RAD54L/RAD51/CDCA5/FANCB/BRIP1/RAD51AP1/BRCA2/POLQ/XRCC2/EME1/TWIST1/PARPBP/BLM/CDC45/ESCO2/FOXM1	16
BP	GO:0006977	DNA damage response, signal transduction by p53 class mediator resulting in cell cycle arrest	6/642	56/18670	0.0122055	0.103791	0.0882818	GTSE1/E2F8/CCNB1/E2F7/CDK1/CDC25C	6
BP	GO:0086002	cardiac muscle cell action potential involved in contraction	6/642	56/18670	0.0122055	0.103791	0.0882818	KCNE4/KCNJ5/CAV1/GJC1/KCNJ8/CACNB2	6
BP	GO:0014033	neural crest cell differentiation	8/642	90/18670	0.0122514	0.103991	0.0884514	RDH10/SNAI2/EDNRA/FN1/TWIST1/ERBB4/SEMA3C/FOXC2	8
BP	GO:0070507	regulation of microtubule cytoskeleton organization	13/642	186/18670	0.0122778	0.104024	0.0884799	EPHA3/SKA3/TPX2/PLK1/STMN2/EFNA5/CLIP3/KIF11/KIF18A/NEK2/CCNF/BICD1/SKA1	13
BP	GO:0002064	epithelial cell development	14/642	207/18670	0.0125382	0.106036	0.0901909	ST14/STC1/VEGFA/PROC/GPR4/TMOD1/GRHL2/FOXA1/BFSP1/ACTA2/NPHS1/FOXC2/IHH/S1PR3	14
BP	GO:1903524	positive regulation of blood circulation	7/642	73/18670	0.0126186	0.106522	0.0906041	AVPR1A/OR51E2/F2R/CAV1/RGS4/APLN/ADRA1B	7
BP	GO:0007520	myoblast fusion	5/642	41/18670	0.0127595	0.107514	0.0914483	CXCL9/CDON/CXCL10/NPHS1/ADAM12	5
BP	GO:0002026	regulation of the force of heart contraction	4/642	27/18670	0.0129604	0.108811	0.0925512	CAV1/PLN/MYL3/APLN	4
BP	GO:0010971	positive regulation of G2/M transition of mitotic cell cycle	4/642	27/18670	0.0129604	0.108811	0.0925512	DTL/CCNB1/CDK1/CDC25C	4
BP	GO:0070588	calcium ion transmembrane transport	19/642	315/18670	0.0130674	0.109511	0.0931465	PKD2L1/CXCL9/THY1/F2R/PLN/TRPC4/JPH1/ASIC1/TRPC6/FAM155A/APLNR/CXCL11/STAC/CCL19/CACNB2/CRHR1/CEMIP/CXCL10/JPH3	19
BP	GO:0060043	regulation of cardiac muscle cell proliferation	6/642	57/18670	0.0132565	0.110494	0.0939831	ZFPM2/TP73/CCNB1/RBP4/ERBB4/CDK1	6
BP	GO:0072431	signal transduction involved in mitotic G1 DNA damage checkpoint	6/642	57/18670	0.0132565	0.110494	0.0939831	GTSE1/E2F8/CCNB1/E2F7/CDK1/CDC25C	6
BP	GO:1902400	intracellular signal transduction involved in G1 DNA damage checkpoint	6/642	57/18670	0.0132565	0.110494	0.0939831	GTSE1/E2F8/CCNB1/E2F7/CDK1/CDC25C	6
BP	GO:0031345	negative regulation of cell projection organization	13/642	188/18670	0.0133305	0.110911	0.094338	KIAA0319/THY1/DKK1/PLXNB3/STMN2/LRP4/TRPC6/RTN4RL2/LINGO1/KLK8/DPYSL3/SEMA3C/DNM3	13
BP	GO:0050769	positive regulation of neurogenesis	26/642	474/18670	0.013408	0.111356	0.094716	GLI2/IFNG/EPHA3/RNF112/VEGFA/CDON/CAMK2B/DKK1/PLXNB3/ASPM/TP73/FOXA1/STMN2/TRPC6/GPRC5B/XRCC2/EFNA5/L1CAM/C21orf91/ITPKA/GDF6/FN1/HEYL/DPYSL3/CPNE5/SHOX2	26
BP	GO:1902969	mitotic DNA replication	3/642	15/18670	0.0135206	0.112024	0.095284	RAD51/BRCA2/CDC45	3
BP	GO:0072078	nephron tubule morphogenesis	7/642	74/18670	0.0135368	0.112024	0.095284	FOXD1/VEGFA/WT1/LHX1/IRX1/HOXA11/HOXD11	7
BP	GO:0060538	skeletal muscle organ development	12/642	169/18670	0.0140599	0.116144	0.0987886	HOXD10/XK/CAV1/CDON/WT1/DKK1/CHRNA1/TWIST1/HEYL/SHOX2/ELN/NPHS1	12
BP	GO:0051154	negative regulation of striated muscle cell differentiation	5/642	42/18670	0.0140849	0.116144	0.0987886	DKK1/RGS4/FZD7/CXCL10/TMEM119	5
BP	GO:0031623	receptor internalization	9/642	111/18670	0.0143615	0.118067	0.100424	CAV1/VEGFA/DKK1/SFRP4/CALCRL/APLN/GREM1/ANGPT1/DNM3	9
BP	GO:0035904	aorta development	6/642	58/18670	0.0143691	0.118067	0.100424	LTBP1/HEY1/DLL4/LOX/COL3A1/PDGFRB	6
BP	GO:0050808	synapse organization	23/642	408/18670	0.01441	0.118193	0.100531	C1QL1/CDC20/PCDH17/F2R/SLC7A11/CDH1/CAMK2B/DKK1/SPARCL1/LRP4/NLGN4X/EFNA5/L1CAM/ITPKA/COL4A1/CHRNA1/KLK8/CACNB2/LRRC4C/SRPX2/ERBB4/LRRC4B/DNM3	23
BP	GO:0001707	mesoderm formation	7/642	75/18670	0.0145019	0.118724	0.100983	CRB2/DKK1/LEF1/HOXA11/FOXC2/INHBA/TXNRD1	7
BP	GO:0006022	aminoglycan metabolic process	12/642	170/18670	0.0146729	0.118724	0.100983	GALNT5/HAS2/CHST1/CHSY3/CHIT1/ACAN/UGDH/ANGPT1/CEMIP/HMMR/CSGALNACT1/PDGFRB	12
BP	GO:0001702	gastrulation with mouth forming second	4/642	28/18670	0.0147185	0.118724	0.100983	CRB2/FOXA2/LHX1/UGDH	4
BP	GO:0001958	endochondral ossification	4/642	28/18670	0.0147185	0.118724	0.100983	COL1A1/MMP16/TMEM119/CSGALNACT1	4
BP	GO:0033688	regulation of osteoblast proliferation	4/642	28/18670	0.0147185	0.118724	0.100983	CTHRC1/GREM1/TMEM119/NPR3	4
BP	GO:0034698	response to gonadotropin	4/642	28/18670	0.0147185	0.118724	0.100983	WT1/EFNA5/CCNA2/INHBA	4
BP	GO:0036075	replacement ossification	4/642	28/18670	0.0147185	0.118724	0.100983	COL1A1/MMP16/TMEM119/CSGALNACT1	4
BP	GO:1990776	response to angiotensin	4/642	28/18670	0.0147185	0.118724	0.100983	CAV1/BRIP1/ACTN2/CDC6	4
BP	GO:0003073	regulation of systemic arterial blood pressure	8/642	93/18670	0.0147314	0.118724	0.100983	AVPR1A/OR51E2/F2R/CES1/ADRA1B/CMA1/SUCNR1/NCALD	8
BP	GO:0072080	nephron tubule development	8/642	93/18670	0.0147314	0.118724	0.100983	FOXD1/VEGFA/WT1/LHX1/IRX1/HEYL/HOXA11/HOXD11	8
BP	GO:0001935	endothelial cell proliferation	13/642	191/18670	0.0150379	0.120983	0.102905	LOXL2/FLT1/CAV1/VEGFA/SCG2/ITGA4/PLXNB3/NRARP/APLNR/APLN/THBS4/DLL4/CDH13	13
BP	GO:0007411	axon guidance	17/642	276/18670	0.0151495	0.121102	0.103005	FOXD1/GLI2/EPHA3/UNC5A/BMPR1B/VEGFA/IRS2/PLXNB3/CHL1/EPHA10/LHX1/EFNA5/L1CAM/UNC5C/EPHA6/SEMA3C/KIF5C	17
BP	GO:0001938	positive regulation of endothelial cell proliferation	9/642	112/18670	0.0151573	0.121102	0.103005	VEGFA/SCG2/ITGA4/PLXNB3/NRARP/APLNR/APLN/THBS4/CDH13	9
BP	GO:0014902	myotube differentiation	9/642	112/18670	0.0151573	0.121102	0.103005	CXCL9/AVPR1A/XK/CDON/SHOX2/CXCL10/TMEM119/NPHS1/ADAM12	9
BP	GO:1903510	mucopolysaccharide metabolic process	9/642	112/18670	0.0151573	0.121102	0.103005	HAS2/CHST1/CHSY3/ACAN/UGDH/ANGPT1/CEMIP/HMMR/CSGALNACT1	9
BP	GO:0055026	negative regulation of cardiac muscle tissue development	5/642	43/18670	0.0154998	0.122926	0.104557	DKK1/TP73/RGS4/FZD7/RBP4	5
BP	GO:0072088	nephron epithelium morphogenesis	7/642	76/18670	0.015515	0.122926	0.104557	FOXD1/VEGFA/WT1/LHX1/IRX1/HOXA11/HOXD11	7
BP	GO:0001658	branching involved in ureteric bud morphogenesis	6/642	59/18670	0.0155452	0.122926	0.104557	FOXD1/VEGFA/WT1/LHX1/HOXA11/HOXD11	6
BP	GO:0072413	signal transduction involved in mitotic cell cycle checkpoint	6/642	59/18670	0.0155452	0.122926	0.104557	GTSE1/E2F8/CCNB1/E2F7/CDK1/CDC25C	6
BP	GO:1902402	signal transduction involved in mitotic DNA damage checkpoint	6/642	59/18670	0.0155452	0.122926	0.104557	GTSE1/E2F8/CCNB1/E2F7/CDK1/CDC25C	6
BP	GO:1902403	signal transduction involved in mitotic DNA integrity checkpoint	6/642	59/18670	0.0155452	0.122926	0.104557	GTSE1/E2F8/CCNB1/E2F7/CDK1/CDC25C	6
BP	GO:0006029	proteoglycan metabolic process	8/642	94/18670	0.0156337	0.123189	0.104781	ADAMTS12/BMPR1B/COL11A1/CHSY3/ACAN/UGDH/IHH/CSGALNACT1	8
BP	GO:0060993	kidney morphogenesis	8/642	94/18670	0.0156337	0.123189	0.104781	FOXD1/VEGFA/WT1/LHX1/IRX1/HOXA11/HOXD11/PDGFRB	8
BP	GO:0007568	aging	19/642	321/18670	0.0156582	0.123189	0.104781	LOXL2/RAD54L/ABAT/AMH/DKK1/TERT/BRCA2/PTH1R/KYNU/GNAO1/TRPC6/AURKB/MPO/TWIST1/COMP/CDK1/CDKN2B/FOXM1/PDGFRB	19
BP	GO:0046620	regulation of organ growth	9/642	113/18670	0.0159852	0.125548	0.106787	ZFPM2/WT1/TP73/RGS4/CCNB1/RBP4/ERBB4/CDK1/FOXC2	9
BP	GO:0006957	complement activation, alternative pathway	3/642	16/18670	0.0162226	0.126766	0.107824	CFD/CFP/C5	3
BP	GO:0060572	morphogenesis of an epithelial bud	3/642	16/18670	0.0162226	0.126766	0.107824	GLI2/RDH10/SOSTDC1	3
BP	GO:0072224	metanephric glomerulus development	3/642	16/18670	0.0162226	0.126766	0.107824	WT1/LHX1/PDGFRB	3
BP	GO:0044070	regulation of anion transport	8/642	95/18670	0.0165754	0.128481	0.109282	GABRE/AVPR1A/STC1/ABAT/IRS2/SFRP4/RGS4/FABP3	8
BP	GO:0008344	adult locomotory behavior	7/642	77/18670	0.0165774	0.128481	0.109282	HOXD10/PREX2/FOXA2/TMOD1/CHL1/LGI4/EN1	7
BP	GO:0048332	mesoderm morphogenesis	7/642	77/18670	0.0165774	0.128481	0.109282	CRB2/DKK1/LEF1/HOXA11/FOXC2/INHBA/TXNRD1	7
BP	GO:2000779	regulation of double-strand break repair	7/642	77/18670	0.0165774	0.128481	0.109282	RAD51/FANCB/RAD51AP1/POLQ/TWIST1/PARPBP/FOXM1	7
BP	GO:0001508	action potential	10/642	133/18670	0.0166086	0.128481	0.109282	KCNE4/KCNJ5/KCNMB4/CAV1/GJC1/KCNJ8/KCNMB2/CHRNA1/CACNB2/SCN9A	10
BP	GO:0007224	smoothened signaling pathway	10/642	133/18670	0.0166086	0.128481	0.109282	PKD2L1/GLI2/PRRX1/CDON/SCUBE3/EVC/FOXA1/GPR161/SHOX2/IHH	10
BP	GO:0045807	positive regulation of endocytosis	11/642	153/18670	0.0167805	0.129594	0.110229	IFNG/IL15RA/VEGFA/SFRP4/APLN/CLIP3/CCL19/GREM1/ANGPT1/BICD1/MFGE8	11
BP	GO:0003197	endocardial cushion development	5/642	44/18670	0.0170064	0.131119	0.111526	SNAI2/GATA4/HEY1/TWIST1/HEYL	5
BP	GO:0000724	double-strand break repair via homologous recombination	10/642	134/18670	0.0174164	0.134057	0.114025	RAD54L/RAD51/FANCB/RAD51AP1/BRCA2/POLQ/XRCC2/PARPBP/BLM/CDC45	10
BP	GO:0008585	female gonad development	8/642	96/18670	0.0175572	0.134916	0.114756	ZFPM2/BMPR1B/VEGFA/WT1/AMH/BRCA2/INHBB/INHBA	8
BP	GO:0008589	regulation of smoothened signaling pathway	7/642	78/18670	0.0176903	0.135489	0.115243	PRRX1/SCUBE3/EVC/FOXA1/GPR161/SHOX2/IHH	7
BP	GO:0055021	regulation of cardiac muscle tissue growth	7/642	78/18670	0.0176903	0.135489	0.115243	ZFPM2/TP73/RGS4/CCNB1/RBP4/ERBB4/CDK1	7
BP	GO:0032612	interleukin-1 production	9/642	115/18670	0.0177397	0.135642	0.115373	IL1R2/IFNG/PANX2/F2R/CCL19/CMA1/SUCNR1/S1PR3/LILRA2	9
BP	GO:0048645	animal organ formation	6/642	61/18670	0.0180937	0.138121	0.117482	GLI2/RDH10/SPRY1/WT1/DKK1/HOXA11	6
BP	GO:0050920	regulation of chemotaxis	14/642	217/18670	0.0182129	0.13865	0.117932	ANGPT2/VEGFA/SCG2/CXCL13/THBS4/CDH13/CCL19/GREM1/CXCL10/SUCNR1/SEMA3C/C5/ADGRA2/PDGFRB	14
BP	GO:0071897	DNA biosynthetic process	13/642	196/18670	0.0182486	0.13865	0.117932	CENPF/TERT/GRHL2/POLQ/DTL/AURKB/PIF1/PCLAF/GREM1/TK1/LOX/NEK2/PDGFRB	13
BP	GO:0000725	recombinational repair	10/642	135/18670	0.0182529	0.13865	0.117932	RAD54L/RAD51/FANCB/RAD51AP1/BRCA2/POLQ/XRCC2/PARPBP/BLM/CDC45	10
BP	GO:2000146	negative regulation of cell motility	20/642	349/18670	0.018377	0.139364	0.118539	IGFBP3/ANGPT2/PIP5KL1/THY1/STC1/CDH1/PLXNB3/DNAJA4/CXCL13/FBLN1/ALOX15B/DLL4/GREM1/IFITM1/DPYSL3/PTPRR/EPPK1/COL3A1/ERBB4/C5	20
BP	GO:0001657	ureteric bud development	8/642	97/18670	0.0185802	0.139961	0.119047	FOXD1/VEGFA/SPRY1/WT1/LHX1/HOXA11/FOXC2/HOXD11	8
BP	GO:1990868	response to chemokine	8/642	97/18670	0.0185802	0.139961	0.119047	CXCL9/CCR9/CXCL13/CXCL11/CCL19/LOX/CXCL10/CCL18	8
BP	GO:1990869	cellular response to chemokine	8/642	97/18670	0.0185802	0.139961	0.119047	CXCL9/CCR9/CXCL13/CXCL11/CCL19/LOX/CXCL10/CCL18	8
BP	GO:0010569	regulation of double-strand break repair via homologous recombination	5/642	45/18670	0.018607	0.139961	0.119047	RAD51/FANCB/RAD51AP1/POLQ/PARPBP	5
BP	GO:1900274	regulation of phospholipase C activity	5/642	45/18670	0.018607	0.139961	0.119047	AVPR1A/FLT1/EDNRA/BICD1/PDGFRB	5
BP	GO:0021696	cerebellar cortex morphogenesis	4/642	30/18670	0.0186687	0.13997	0.119054	GLI2/TRNP1/KIF14/LHX1	4
BP	GO:1902751	positive regulation of cell cycle G2/M phase transition	4/642	30/18670	0.0186687	0.13997	0.119054	DTL/CCNB1/CDK1/CDC25C	4
BP	GO:0001936	regulation of endothelial cell proliferation	12/642	176/18670	0.0187862	0.140623	0.119609	FLT1/CAV1/VEGFA/SCG2/ITGA4/PLXNB3/NRARP/APLNR/APLN/THBS4/DLL4/CDH13	12
BP	GO:0003151	outflow tract morphogenesis	7/642	79/18670	0.0188547	0.140908	0.119852	ZFPM2/VEGFA/TWIST1/HEYL/ELN/SEMA3C/FOXC2	7
BP	GO:0030856	regulation of epithelial cell differentiation	11/642	156/18670	0.0191103	0.142374	0.121099	IFNG/CAV1/VEGFA/PROC/AJAP1/GRHL2/KRT36/SFRP4/LHX1/ALOX15B/S1PR3	11
BP	GO:0031649	heat generation	3/642	17/18670	0.0192048	0.142374	0.121099	ABAT/PTGER3/APLN	3
BP	GO:0043651	linoleic acid metabolic process	3/642	17/18670	0.0192048	0.142374	0.121099	CYP2J2/ELOVL2/ALOX15B	3
BP	GO:0061318	renal filtration cell differentiation	3/642	17/18670	0.0192048	0.142374	0.121099	WT1/NPHS1/FOXC2	3
BP	GO:0072112	glomerular visceral epithelial cell differentiation	3/642	17/18670	0.0192048	0.142374	0.121099	WT1/NPHS1/FOXC2	3
BP	GO:0003407	neural retina development	6/642	62/18670	0.0194694	0.143663	0.122195	THY1/TFAP2A/CABP4/LHX1/DLL4/IHH	6
BP	GO:0009880	embryonic pattern specification	6/642	62/18670	0.0194694	0.143663	0.122195	WT1/NRARP/LHX1/PCSK6/ERBB4/IHH	6
BP	GO:0021700	developmental maturation	17/642	284/18670	0.0194718	0.143663	0.122195	C1QL1/CDC20/PDE3A/KIF14/SPINK1/VEGFA/CAMK2B/FOXA1/BRCA2/PTH1R/CCL19/CCNB1/BFSP1/GREM1/LGI4/IHH/LHX6	17
BP	GO:0072163	mesonephric epithelium development	8/642	98/18670	0.019645	0.14448	0.12289	FOXD1/VEGFA/SPRY1/WT1/LHX1/HOXA11/FOXC2/HOXD11	8
BP	GO:0072164	mesonephric tubule development	8/642	98/18670	0.019645	0.14448	0.12289	FOXD1/VEGFA/SPRY1/WT1/LHX1/HOXA11/FOXC2/HOXD11	8
BP	GO:0070509	calcium ion import	7/642	80/18670	0.0200718	0.147151	0.125162	STC1/SPINK1/PLN/TRPC4/FAM155A/CACNB2/PDGFRB	7
BP	GO:1900046	regulation of hemostasis	7/642	80/18670	0.0200718	0.147151	0.125162	FOXA2/F2R/CAV1/PROC/ABAT/FAP/COMP	7
BP	GO:2001257	regulation of cation channel activity	12/642	178/18670	0.0203325	0.148826	0.126587	KCNE4/IFNG/CAV1/PLN/ACTN2/KCNG1/JPH1/NETO2/STAC/CACNB2/CRHR1/JPH3	12
BP	GO:0007179	transforming growth factor beta receptor signaling pathway	13/642	199/18670	0.0204086	0.149147	0.12686	LTBP2/LEFTY1/RASL11B/CAV1/BMPR1B/LTBP1/COL1A2/LOX/COL3A1/CDKN2B/ASPN/HTRA3/HTRA4	13
BP	GO:1903532	positive regulation of secretion by cell	22/642	399/18670	0.0206112	0.15039	0.127917	SYT7/IFNG/ANO1/AVPR1A/OR51E2/PANX2/F2R/ABAT/IRS2/INHBB/KISS1/APLN/ALOX15B/CCL19/CACNB2/CRHR1/TWIST1/RBP4/C5/INHBA/RAB27B/LILRA2	22
BP	GO:0040020	regulation of meiotic nuclear division	4/642	31/18670	0.0208669	0.151409	0.128784	CDC20/TTK/PDE3A/FBXO43	4
BP	GO:0051482	positive regulation of cytosolic calcium ion concentration involved in phospholipase C-activating G protein-coupled signaling pathway	4/642	31/18670	0.0208669	0.151409	0.128784	F2RL2/F2R/GPR4/KISS1	4
BP	GO:0086011	membrane repolarization during action potential	4/642	31/18670	0.0208669	0.151409	0.128784	KCNE4/KCNJ5/CAV1/KCNJ8	4
BP	GO:0031571	mitotic G1 DNA damage checkpoint	6/642	63/18670	0.0209145	0.151409	0.128784	GTSE1/E2F8/CCNB1/E2F7/CDK1/CDC25C	6
BP	GO:0044819	mitotic G1/S transition checkpoint	6/642	63/18670	0.0209145	0.151409	0.128784	GTSE1/E2F8/CCNB1/E2F7/CDK1/CDC25C	6
BP	GO:0030177	positive regulation of Wnt signaling pathway	12/642	179/18670	0.0211403	0.152805	0.129971	COL1A1/DEPDC1B/CAV1/DKK1/ASPM/TERT/SFRP4/NRARP/GPRC5B/LYPD6/RSPO3/ADGRA2	12
BP	GO:0032392	DNA geometric change	9/642	119/18670	0.0216626	0.156336	0.132975	TOP2A/RAD54L/RAD51/BRIP1/POLQ/PIF1/ERCC6L/BLM/CDC45	9
BP	GO:0034446	substrate adhesion-dependent cell spreading	8/642	100/18670	0.0219038	0.15783	0.134246	KIF14/HAS2/ITGA4/FZD7/FBLN1/EFNA5/FN1/GBP1	8
BP	GO:1905330	regulation of morphogenesis of an epithelium	12/642	180/18670	0.0219716	0.158073	0.134452	ADAMTS12/VEGFA/SNAI2/AJAP1/DKK1/CTHRC1/LHX1/FZD7/FGF7/CXCL10/RSPO3/SAPCD2	12
BP	GO:0030574	collagen catabolic process	5/642	47/18670	0.0220985	0.158247	0.1346	MMP16/KLK6/MMP15/FAP/COL15A1	5
BP	GO:0048806	genitalia development	5/642	47/18670	0.0220985	0.158247	0.1346	WT1/LHX1/FOXF2/RBP4/SYCP2	5
BP	GO:0061383	trabecula morphogenesis	5/642	47/18670	0.0220985	0.158247	0.1346	COL1A1/HEY1/DLL4/GREM1/RBP4	5
BP	GO:0044783	G1 DNA damage checkpoint	6/642	64/18670	0.0224306	0.159419	0.135597	GTSE1/E2F8/CCNB1/E2F7/CDK1/CDC25C	6
BP	GO:0046579	positive regulation of Ras protein signal transduction	6/642	64/18670	0.0224306	0.159419	0.135597	F2RL2/F2R/IRS2/GPR4/COL3A1/PDGFRB	6
BP	GO:0007221	positive regulation of transcription of Notch receptor target	3/642	18/18670	0.0224688	0.159419	0.135597	NOTCH3/DLGAP5/HEYL	3
BP	GO:0016446	somatic hypermutation of immunoglobulin genes	3/642	18/18670	0.0224688	0.159419	0.135597	POLQ/AICDA/EXO1	3
BP	GO:0048339	paraxial mesoderm development	3/642	18/18670	0.0224688	0.159419	0.135597	DLL3/LEF1/FOXC2	3
BP	GO:0072311	glomerular epithelial cell differentiation	3/642	18/18670	0.0224688	0.159419	0.135597	WT1/NPHS1/FOXC2	3
BP	GO:0007519	skeletal muscle tissue development	11/642	160/18670	0.0225787	0.159464	0.135636	HOXD10/XK/CAV1/CDON/DKK1/CHRNA1/TWIST1/HEYL/SHOX2/ELN/NPHS1	11
BP	GO:0030203	glycosaminoglycan metabolic process	11/642	160/18670	0.0225787	0.159464	0.135636	GALNT5/HAS2/CHST1/CHSY3/ACAN/UGDH/ANGPT1/CEMIP/HMMR/CSGALNACT1/PDGFRB	11
BP	GO:0046661	male sex differentiation	11/642	160/18670	0.0225787	0.159464	0.135636	ZFPM2/BRIP1/GATA4/WT1/AMH/ASPM/KIF18A/HOXA11/SYCP2/INHBA/PDGFRB	11
BP	GO:0030336	negative regulation of cell migration	19/642	334/18670	0.0226432	0.159609	0.135759	IGFBP3/ANGPT2/PIP5KL1/THY1/STC1/CDH1/PLXNB3/DNAJA4/CXCL13/ALOX15B/DLL4/GREM1/IFITM1/DPYSL3/PTPRR/EPPK1/COL3A1/ERBB4/C5	19
BP	GO:0060415	muscle tissue morphogenesis	7/642	82/18670	0.0226682	0.159609	0.135759	ZFPM2/COL11A1/MYL3/DLL4/SHOX2/COL3A1/FOXC2	7
BP	GO:0060078	regulation of postsynaptic membrane potential	10/642	140/18670	0.022884	0.160883	0.136843	INSYN1/GABRE/CHRNA5/GRID1/GABRD/ABAT/NLGN4X/RGS4/CHRNA1/GRIK3	10
BP	GO:0046545	development of primary female sexual characteristics	8/642	101/18670	0.0230994	0.161509	0.137375	ZFPM2/BMPR1B/VEGFA/WT1/AMH/BRCA2/INHBB/INHBA	8
BP	GO:0031297	replication fork processing	4/642	32/18670	0.0232174	0.161509	0.137375	RAD51/BRCA2/EME1/BLM	4
BP	GO:0045907	positive regulation of vasoconstriction	4/642	32/18670	0.0232174	0.161509	0.137375	AVPR1A/F2R/CAV1/ADRA1B	4
BP	GO:0060325	face morphogenesis	4/642	32/18670	0.0232174	0.161509	0.137375	COL1A1/DKK1/ASPH/LEF1	4
BP	GO:0071295	cellular response to vitamin	4/642	32/18670	0.0232174	0.161509	0.137375	COL1A1/BRIP1/SNAI2/PHEX	4
BP	GO:1901976	regulation of cell cycle checkpoint	4/642	32/18670	0.0232174	0.161509	0.137375	MAD2L1/WDR76/CCNB1/NDC80	4
BP	GO:2000780	negative regulation of double-strand break repair	4/642	32/18670	0.0232174	0.161509	0.137375	FANCB/POLQ/TWIST1/PARPBP	4
BP	GO:0007528	neuromuscular junction development	5/642	48/18670	0.023993	0.165591	0.140847	F2R/LRP4/COL4A1/CHRNA1/CACNB2	5
BP	GO:0010862	positive regulation of pathway-restricted SMAD protein phosphorylation	5/642	48/18670	0.023993	0.165591	0.140847	TTK/LEFTY1/INHBB/GDF6/INHBA	5
BP	GO:0051972	regulation of telomerase activity	5/642	48/18670	0.023993	0.165591	0.140847	GRHL2/AURKB/PIF1/GREM1/NEK2	5
BP	GO:0055010	ventricular cardiac muscle tissue morphogenesis	5/642	48/18670	0.023993	0.165591	0.140847	ZFPM2/COL11A1/MYL3/DLL4/FOXC2	5
BP	GO:0060324	face development	5/642	48/18670	0.023993	0.165591	0.140847	COL1A1/DKK1/ASPH/GRHL2/LEF1	5
BP	GO:0060675	ureteric bud morphogenesis	6/642	65/18670	0.024019	0.165591	0.140847	FOXD1/VEGFA/WT1/LHX1/HOXA11/HOXD11	6
BP	GO:0050770	regulation of axonogenesis	12/642	183/18670	0.0246108	0.169419	0.144103	THY1/XK/VEGFA/PLXNB3/LRP4/LINGO1/EFNA5/L1CAM/FN1/LRRC4C/SHOX2/SEMA3C	12
BP	GO:1905477	positive regulation of protein localization to membrane	9/642	122/18670	0.0249879	0.171759	0.146093	IFNG/EPHA3/TP73/LRP4/DPP10/CLIP3/STAC/CEMIP/PMAIP1	9
BP	GO:0051271	negative regulation of cellular component movement	21/642	384/18670	0.0252275	0.172585	0.146795	IGFBP3/ANGPT2/PIP5KL1/THY1/STC1/CDH1/PLXNB3/DNAJA4/CXCL13/FBLN1/ALOX15B/DLL4/GREM1/IFITM1/DPYSL3/PTPRR/EPPK1/COL3A1/ERBB4/SEMA3C/C5	21
BP	GO:0034766	negative regulation of ion transmembrane transport	8/642	103/18670	0.0256269	0.172585	0.146795	KCNE4/CAV1/PLN/IRS2/ACTN2/RGS4/CRHR1/TWIST1	8
BP	GO:0048259	regulation of receptor-mediated endocytosis	8/642	103/18670	0.0256269	0.172585	0.146795	VEGFA/DKK1/SFRP4/APLN/CCL19/GREM1/ANGPT1/BICD1	8
BP	GO:0072171	mesonephric tubule morphogenesis	6/642	66/18670	0.0256809	0.172585	0.146795	FOXD1/VEGFA/WT1/LHX1/HOXA11/HOXD11	6
BP	GO:1905207	regulation of cardiocyte differentiation	6/642	66/18670	0.0256809	0.172585	0.146795	GATA4/DKK1/RGS4/FZD7/GREM1/SEMA3C	6
BP	GO:0010039	response to iron ion	4/642	33/18670	0.0257222	0.172585	0.146795	TFAP2A/ABAT/CCNB1/CYBRD1	4
BP	GO:0010837	regulation of keratinocyte proliferation	4/642	33/18670	0.0257222	0.172585	0.146795	HAS2/SNAI2/FGF7/EPPK1	4
BP	GO:0051443	positive regulation of ubiquitin-protein transferase activity	4/642	33/18670	0.0257222	0.172585	0.146795	CDC20/TRIB3/PLK1/UBE2C	4
BP	GO:0061036	positive regulation of cartilage development	4/642	33/18670	0.0257222	0.172585	0.146795	LOXL2/BMPR1B/GDF6/HOXA11	4
BP	GO:1901380	negative regulation of potassium ion transmembrane transport	4/642	33/18670	0.0257222	0.172585	0.146795	KCNE4/CAV1/ACTN2/RGS4	4
BP	GO:0071560	cellular response to transforming growth factor beta stimulus	15/642	249/18670	0.0257573	0.172585	0.146795	COL1A1/LTBP2/LEFTY1/PDE3A/RASL11B/CAV1/BMPR1B/LTBP1/COL1A2/LOX/COL3A1/CDKN2B/ASPN/HTRA3/HTRA4	15
BP	GO:0030857	negative regulation of epithelial cell differentiation	5/642	49/18670	0.0259892	0.172585	0.146795	IFNG/CAV1/VEGFA/GRHL2/S1PR3	5
BP	GO:2001238	positive regulation of extrinsic apoptotic signaling pathway	5/642	49/18670	0.0259892	0.172585	0.146795	CAV1/BMPR1B/SRPX/PMAIP1/INHBA	5
BP	GO:0001710	mesodermal cell fate commitment	3/642	19/18670	0.0260151	0.172585	0.146795	DKK1/HOXA11/FOXC2	3
BP	GO:0002076	osteoblast development	3/642	19/18670	0.0260151	0.172585	0.146795	GLI2/PTH1R/PTHLH	3
BP	GO:0002566	somatic diversification of immune receptors via somatic mutation	3/642	19/18670	0.0260151	0.172585	0.146795	POLQ/AICDA/EXO1	3
BP	GO:0003159	morphogenesis of an endothelium	3/642	19/18670	0.0260151	0.172585	0.146795	ADAMTS12/DLL4/CXCL10	3
BP	GO:0007096	regulation of exit from mitosis	3/642	19/18670	0.0260151	0.172585	0.146795	CDCA5/ANLN/UBE2C	3
BP	GO:0060219	camera-type eye photoreceptor cell differentiation	3/642	19/18670	0.0260151	0.172585	0.146795	THY1/CABP4/IHH	3
BP	GO:0061154	endothelial tube morphogenesis	3/642	19/18670	0.0260151	0.172585	0.146795	ADAMTS12/DLL4/CXCL10	3
BP	GO:0072074	kidney mesenchyme development	3/642	19/18670	0.0260151	0.172585	0.146795	FOXD1/WT1/PDGFRB	3
BP	GO:0098915	membrane repolarization during ventricular cardiac muscle cell action potential	3/642	19/18670	0.0260151	0.172585	0.146795	KCNE4/KCNJ5/KCNJ8	3
BP	GO:1905939	regulation of gonad development	3/642	19/18670	0.0260151	0.172585	0.146795	ZFPM2/WT1/AMH	3
BP	GO:2000042	negative regulation of double-strand break repair via homologous recombination	3/642	19/18670	0.0260151	0.172585	0.146795	FANCB/POLQ/PARPBP	3
BP	GO:0030879	mammary gland development	10/642	143/18670	0.0260407	0.172585	0.146795	GLI2/CAV1/VEGFA/IRS2/BRCA2/LEF1/APLN/SOSTDC1/ERBB4/IQGAP3	10
BP	GO:0070371	ERK1 and ERK2 cascade	18/642	317/18670	0.0264334	0.174937	0.148796	FLT1/NLRP6/F2R/SPRY1/GATA4/MARCO/FBLN1/DUSP4/CCL19/FN1/ANGPT1/PTPRR/ERBB4/IQGAP3/CCL18/FAM83D/GBP1/PDGFRB	18
BP	GO:0015807	L-amino acid transport	6/642	67/18670	0.0274175	0.181191	0.154115	SLC7A5/SLC7A11/SLC43A1/SLC7A2/SLC6A20/RGS4	6
BP	GO:0090276	regulation of peptide hormone secretion	13/642	208/18670	0.0280398	0.183894	0.156415	SYT7/IFNG/ANO1/ABCC8/FOXA2/ABAT/IRS2/INHBB/KISS1/APLN/EFNA5/RAPGEF4/RBP4	13
BP	GO:0009948	anterior/posterior axis specification	5/642	50/18670	0.0280883	0.183894	0.156415	FOXA2/WT1/NRARP/LHX1/PCSK6	5
BP	GO:0010718	positive regulation of epithelial to mesenchymal transition	5/642	50/18670	0.0280883	0.183894	0.156415	COL1A1/CRB2/LOXL2/LEF1/TWIST1	5
BP	GO:0060425	lung morphogenesis	5/642	50/18670	0.0280883	0.183894	0.156415	RDH10/SPRY1/GRHL2/FOXA1/FGF7	5
BP	GO:0060976	coronary vasculature development	5/642	50/18670	0.0280883	0.183894	0.156415	VEGFA/LTBP1/APLNR/APLN/PDGFRB	5
BP	GO:0006334	nucleosome assembly	10/642	145/18670	0.0283112	0.183894	0.156415	CENPU/CENPK/OIP5/KNL1/CHAF1B/CENPM/HJURP/ASF1B/CENPA/CENPI	10
BP	GO:0007612	learning	10/642	145/18670	0.0283112	0.183894	0.156415	MEIS2/C1QL1/SLC7A11/DKK1/ASIC1/NLGN4X/CRHR1/NPTX2/JPH3/EN1	10
BP	GO:0003382	epithelial cell morphogenesis	4/642	34/18670	0.0283832	0.183894	0.156415	ST14/STC1/GRHL2/IHH	4
BP	GO:0019228	neuronal action potential	4/642	34/18670	0.0283832	0.183894	0.156415	KCNMB4/KCNMB2/CHRNA1/SCN9A	4
BP	GO:0043516	regulation of DNA damage response, signal transduction by p53 class mediator	4/642	34/18670	0.0283832	0.183894	0.156415	SNAI2/SPRED3/TWIST1/PMAIP1	4
BP	GO:0045738	negative regulation of DNA repair	4/642	34/18670	0.0283832	0.183894	0.156415	FANCB/POLQ/TWIST1/PARPBP	4
BP	GO:0048048	embryonic eye morphogenesis	4/642	34/18670	0.0283832	0.183894	0.156415	TFAP2A/FOXF2/TWIST1/IHH	4
BP	GO:0048566	embryonic digestive tract development	4/642	34/18670	0.0283832	0.183894	0.156415	GLI2/FOXF2/SHOX2/IHH	4
BP	GO:0060795	cell fate commitment involved in formation of primary germ layer	4/642	34/18670	0.0283832	0.183894	0.156415	DKK1/FZD7/HOXA11/FOXC2	4
BP	GO:0001942	hair follicle development	7/642	86/18670	0.0285382	0.184125	0.156611	TGM3/DKK1/LRP4/FGF7/SOSTDC1/INHBA/HOXC13	7
BP	GO:0003333	amino acid transmembrane transport	7/642	86/18670	0.0285382	0.184125	0.156611	SLC7A5/SLC6A15/SLC7A11/SLC43A1/SLC7A2/SLC6A20/RGS4	7
BP	GO:0006890	retrograde vesicle-mediated transport, Golgi to ER	7/642	86/18670	0.0285382	0.184125	0.156611	CENPE/KIF15/KIF4A/KIF23/KIF2C/KIF11/KIF18A	7
BP	GO:0035924	cellular response to vascular endothelial growth factor stimulus	6/642	68/18670	0.0292301	0.188326	0.160185	ADAMTS12/FLT1/VEGFA/DLL4/ADGRA2/PDGFRB	6
BP	GO:0003215	cardiac right ventricle morphogenesis	3/642	20/18670	0.0298428	0.190681	0.162187	ZFPM2/GATA4/SEMA3C	3
BP	GO:0007095	mitotic G2 DNA damage checkpoint	3/642	20/18670	0.0298428	0.190681	0.162187	CLSPN/BLM/CDK1	3
BP	GO:0030903	notochord development	3/642	20/18670	0.0298428	0.190681	0.162187	GLI2/CRB2/COL5A2	3
BP	GO:0086014	atrial cardiac muscle cell action potential	3/642	20/18670	0.0298428	0.190681	0.162187	KCNJ5/GJC1/CACNB2	3
BP	GO:0086026	atrial cardiac muscle cell to AV node cell signaling	3/642	20/18670	0.0298428	0.190681	0.162187	KCNJ5/GJC1/CACNB2	3
BP	GO:0086066	atrial cardiac muscle cell to AV node cell communication	3/642	20/18670	0.0298428	0.190681	0.162187	KCNJ5/GJC1/CACNB2	3
BP	GO:0045667	regulation of osteoblast differentiation	9/642	126/18670	0.0299642	0.190807	0.162295	DDR2/BMPR1B/SNAI2/CTHRC1/TWIST2/GREM1/TWIST1/IFITM1/TMEM119	9
BP	GO:0090101	negative regulation of transmembrane receptor protein serine/threonine kinase signaling pathway	9/642	126/18670	0.0299642	0.190807	0.162295	RASL11B/CAV1/DKK1/LTBP1/GREM1/SOSTDC1/ASPN/HTRA3/HTRA4	9
BP	GO:0009612	response to mechanical stimulus	13/642	210/18670	0.0299863	0.190807	0.162295	PKD2L1/MEIS2/COL1A1/ANGPT2/KIAA0319/COL11A1/GATA4/MPO/CCNB1/CXCL10/COL3A1/IHH/ANO3	13
BP	GO:0045844	positive regulation of striated muscle tissue development	7/642	87/18670	0.0301522	0.191074	0.162522	ZFPM2/CDON/CCNB1/GREM1/SHOX2/ERBB4/CDK1	7
BP	GO:0048636	positive regulation of muscle organ development	7/642	87/18670	0.0301522	0.191074	0.162522	ZFPM2/CDON/CCNB1/GREM1/SHOX2/ERBB4/CDK1	7
BP	GO:0051781	positive regulation of cell division	7/642	87/18670	0.0301522	0.191074	0.162522	KIF14/VEGFA/CDC6/AURKB/THBS4/KIF23/FGF7	7
BP	GO:0090102	cochlea development	5/642	51/18670	0.030292	0.191436	0.162829	GLI2/CTHRC1/KCNK3/CCNA2/MYO3B	5
BP	GO:0097366	response to bronchodilator	5/642	51/18670	0.030292	0.191436	0.162829	RGS17/ASIC1/RGS4/CCL19/CCNA2	5
BP	GO:0010212	response to ionizing radiation	10/642	147/18670	0.030719	0.193869	0.164899	RAD54L/RAD51/TICRR/SNAI2/RAD51AP1/BRCA2/XRCC2/RAD9B/CXCL10/BLM	10
BP	GO:0070372	regulation of ERK1 and ERK2 cascade	17/642	300/18670	0.0308847	0.194343	0.165302	FLT1/NLRP6/F2R/SPRY1/GATA4/MARCO/FBLN1/DUSP4/CCL19/FN1/ANGPT1/PTPRR/ERBB4/CCL18/FAM83D/GBP1/PDGFRB	17
BP	GO:0022409	positive regulation of cell-cell adhesion	15/642	255/18670	0.0309201	0.194343	0.165302	GLI2/IFNG/THY1/TNFRSF13C/FOXA2/CAV1/HAS2/ITGA4/CXCL13/FOXA1/ADAM19/CCL19/CD70/TNFSF9/IHH	15
BP	GO:0071559	response to transforming growth factor beta	15/642	255/18670	0.0309201	0.194343	0.165302	COL1A1/LTBP2/LEFTY1/PDE3A/RASL11B/CAV1/BMPR1B/LTBP1/COL1A2/LOX/COL3A1/CDKN2B/ASPN/HTRA3/HTRA4	15
BP	GO:2000243	positive regulation of reproductive process	6/642	69/18670	0.0311196	0.19479	0.165682	ZFPM2/PDE3A/WT1/INHBB/CDC25C/INHBA	6
BP	GO:0003203	endocardial cushion morphogenesis	4/642	35/18670	0.0312017	0.19479	0.165682	SNAI2/HEY1/TWIST1/HEYL	4
BP	GO:0035909	aorta morphogenesis	4/642	35/18670	0.0312017	0.19479	0.165682	HEY1/DLL4/COL3A1/PDGFRB	4
BP	GO:0048333	mesodermal cell differentiation	4/642	35/18670	0.0312017	0.19479	0.165682	DKK1/HOXA11/FOXC2/INHBA	4
BP	GO:0098801	regulation of renal system process	4/642	35/18670	0.0312017	0.19479	0.165682	AVPR1A/OR51E2/STC1/F2R	4
BP	GO:0022404	molting cycle process	7/642	88/18670	0.0318265	0.196665	0.167278	TGM3/DKK1/LRP4/FGF7/SOSTDC1/INHBA/HOXC13	7
BP	GO:0022405	hair cycle process	7/642	88/18670	0.0318265	0.196665	0.167278	TGM3/DKK1/LRP4/FGF7/SOSTDC1/INHBA/HOXC13	7
BP	GO:0048644	muscle organ morphogenesis	7/642	88/18670	0.0318265	0.196665	0.167278	ZFPM2/COL11A1/MYL3/DLL4/SHOX2/COL3A1/FOXC2	7
BP	GO:0070098	chemokine-mediated signaling pathway	7/642	88/18670	0.0318265	0.196665	0.167278	CXCL9/CCR9/CXCL13/CXCL11/CCL19/CXCL10/CCL18	7
BP	GO:0098773	skin epidermis development	7/642	88/18670	0.0318265	0.196665	0.167278	TGM3/DKK1/LRP4/FGF7/SOSTDC1/INHBA/HOXC13	7
BP	GO:1901863	positive regulation of muscle tissue development	7/642	88/18670	0.0318265	0.196665	0.167278	ZFPM2/CDON/CCNB1/GREM1/SHOX2/ERBB4/CDK1	7
BP	GO:2000177	regulation of neural precursor cell proliferation	7/642	88/18670	0.0318265	0.196665	0.167278	GLI2/VEGFA/CDON/ASPM/LHX1/DLL4/SHCBP1	7
BP	GO:1903829	positive regulation of cellular protein localization	18/642	324/18670	0.0318422	0.196665	0.167278	IFNG/EPHA3/CDH1/PLK1/TP73/TERT/LRP4/MGAT3/DPP10/GTSE1/CLIP3/STAC/CEMIP/PMAIP1/NDC80/ERBB4/BICD1/CDK1	18
BP	GO:0048660	regulation of smooth muscle cell proliferation	11/642	169/18670	0.0320318	0.197572	0.168049	IFNG/IGFBP3/PDE1A/TERT/CALCRL/NOTCH3/APLN/CDH13/ELN/PDGFRB/NPR3	11
BP	GO:0051438	regulation of ubiquitin-protein transferase activity	5/642	52/18670	0.0326014	0.200551	0.170582	CDC20/TRIB3/PLK1/MAD2L1/UBE2C	5
BP	GO:0060421	positive regulation of heart growth	5/642	52/18670	0.0326014	0.200551	0.170582	ZFPM2/WT1/CCNB1/ERBB4/CDK1	5
BP	GO:0009100	glycoprotein metabolic process	22/642	419/18670	0.033166	0.203753	0.173306	FUT3/ADAMTS12/BMPR1B/COL11A1/DERL3/GALNT5/CHSY3/MGAT3/GALNT16/PHLDA1/ACAN/CCL19/PCSK6/UGDH/NCCRP1/TMTC1/MGAT5B/GALNT17/IHH/CSGALNACT1/ST6GALNAC3/ITM2A	22
BP	GO:0040013	negative regulation of locomotion	21/642	396/18670	0.0336171	0.20625	0.17543	IGFBP3/ANGPT2/PIP5KL1/THY1/STC1/CDH1/PLXNB3/DNAJA4/CXCL13/FBLN1/ALOX15B/DLL4/GREM1/IFITM1/DPYSL3/PTPRR/EPPK1/COL3A1/ERBB4/SEMA3C/C5	21
BP	GO:0031290	retinal ganglion cell axon guidance	3/642	21/18670	0.03395	0.206377	0.175538	BMPR1B/VEGFA/EFNA5	3
BP	GO:0032891	negative regulation of organic acid transport	3/642	21/18670	0.03395	0.206377	0.175538	ABAT/IRS2/RGS4	3
BP	GO:0035357	peroxisome proliferator activated receptor signaling pathway	3/642	21/18670	0.03395	0.206377	0.175538	ALOX15B/TWIST1/PTGIS	3
BP	GO:0036120	cellular response to platelet-derived growth factor stimulus	3/642	21/18670	0.03395	0.206377	0.175538	HAS2/CCNA2/PDGFRB	3
BP	GO:0055093	response to hyperoxia	3/642	21/18670	0.03395	0.206377	0.175538	COL1A1/CAV1/PDGFRB	3
BP	GO:0061213	positive regulation of mesonephros development	3/642	21/18670	0.03395	0.206377	0.175538	VEGFA/WT1/LHX1	3
BP	GO:0072010	glomerular epithelium development	3/642	21/18670	0.03395	0.206377	0.175538	WT1/NPHS1/FOXC2	3
BP	GO:2001020	regulation of response to DNA damage stimulus	13/642	214/18670	0.0341709	0.20649	0.175634	RAD51/FANCB/EID3/SNAI2/WDR76/RAD51AP1/POLQ/SPRED3/TWIST1/PARPBP/DDIAS/PMAIP1/FOXM1	13
BP	GO:0000578	embryonic axis specification	4/642	36/18670	0.034179	0.20649	0.175634	WT1/NRARP/LHX1/PCSK6	4
BP	GO:0045740	positive regulation of DNA replication	4/642	36/18670	0.034179	0.20649	0.175634	GLI2/E2F8/E2F7/CDK1	4
BP	GO:0051973	positive regulation of telomerase activity	4/642	36/18670	0.034179	0.20649	0.175634	GRHL2/AURKB/GREM1/NEK2	4
BP	GO:0030100	regulation of endocytosis	16/642	281/18670	0.0341918	0.20649	0.175634	SYT7/IFNG/EPHA3/IL15RA/CAV1/VEGFA/DKK1/SFRP4/APLN/CLIP3/CDH13/CCL19/GREM1/ANGPT1/BICD1/MFGE8	16
BP	GO:0051261	protein depolymerization	8/642	109/18670	0.034352	0.207128	0.176177	ACTN2/ASPH/TMOD1/KIF18B/STMN2/LMOD1/KIF2C/KIF18A	8
BP	GO:0060326	cell chemotaxis	17/642	304/18670	0.0343871	0.207128	0.176177	CXCL9/CCR9/FLT1/VEGFA/SCG2/PLXNB3/CXCL13/LEF1/CXCL11/THBS4/CCL19/GREM1/LOX/CXCL10/C5/CCL18/PDGFRB	17
BP	GO:0048659	smooth muscle cell proliferation	11/642	171/18670	0.0344652	0.207329	0.176348	IFNG/IGFBP3/PDE1A/TERT/CALCRL/NOTCH3/APLN/CDH13/ELN/PDGFRB/NPR3	11
BP	GO:0016331	morphogenesis of embryonic epithelium	10/642	150/18670	0.0345963	0.207847	0.176789	GLI2/ST14/TFAP2A/RDH10/GRHL2/CTHRC1/IRX1/TWIST1/TBX18/SALL4	10
BP	GO:0032964	collagen biosynthetic process	5/642	53/18670	0.0350177	0.209022	0.177788	COL1A1/F2R/IHH/PDGFRB/COL5A1	5
BP	GO:0045661	regulation of myoblast differentiation	5/642	53/18670	0.0350177	0.209022	0.177788	CXCL9/IGFBP3/CDON/SOSTDC1/CXCL10	5
BP	GO:0045744	negative regulation of G protein-coupled receptor signaling pathway	5/642	53/18670	0.0350177	0.209022	0.177788	RGS4/APLNR/APLN/BICD1/APLP1	5
BP	GO:0045840	positive regulation of mitotic nuclear division	5/642	53/18670	0.0350177	0.209022	0.177788	CDCA5/DLGAP5/UBE2C/PDGFRB/NUSAP1	5
BP	GO:1902475	L-alpha-amino acid transmembrane transport	5/642	53/18670	0.0350177	0.209022	0.177788	SLC7A5/SLC7A11/SLC43A1/SLC7A2/RGS4	5
BP	GO:0044786	cell cycle DNA replication	6/642	71/18670	0.0351334	0.209442	0.178145	RAD51/BRCA2/AICDA/E2F8/E2F7/CDC45	6
BP	GO:0045778	positive regulation of ossification	7/642	90/18670	0.0353592	0.210246	0.178829	DDR2/TFAP2A/BMPR1B/OSR2/CTHRC1/IFITM1/TMEM119	7
BP	GO:1901379	regulation of potassium ion transmembrane transport	7/642	90/18670	0.0353592	0.210246	0.178829	KCNE4/CAV1/ACTN2/KCNG1/NETO2/RGS4/DPP10	7
BP	GO:0032508	DNA duplex unwinding	8/642	110/18670	0.0359798	0.213388	0.181502	TOP2A/RAD51/BRIP1/POLQ/PIF1/ERCC6L/BLM/CDC45	8
BP	GO:0098739	import across plasma membrane	8/642	110/18670	0.0359798	0.213388	0.181502	IFNG/KCNJ5/SLC7A11/SLC7A2/KCNJ8/RGS4/FAM155A/ATP1A3	8
BP	GO:0007018	microtubule-based movement	16/642	283/18670	0.0361215	0.213954	0.181983	KIF14/CENPE/KIFC1/KIF18B/KIF15/SSX2IP/KIF4A/KIF23/KIF2C/DLGAP5/KIF11/KIF18A/BICD1/RAB27B/KIF5C/KIF20A	16
BP	GO:0051235	maintenance of location	18/642	330/18670	0.0370984	0.219459	0.186665	CXCL9/SLC30A3/THY1/F2R/CAV1/PLN/ASPM/JPH1/LTBP1/TMSB15A/APLNR/CXCL11/CCL19/CEMIP/CXCL10/B4GALNT1/SQLE/JPH3	18
BP	GO:1904063	negative regulation of cation transmembrane transport	7/642	91/18670	0.037219	0.219622	0.186804	KCNE4/CAV1/PLN/ACTN2/RGS4/CRHR1/TWIST1	7
BP	GO:0019226	transmission of nerve impulse	6/642	72/18670	0.0372595	0.219622	0.186804	AVPR1A/KCNMB4/OTOA/KCNMB2/CHRNA1/SCN9A	6
BP	GO:0003156	regulation of animal organ formation	4/642	37/18670	0.0373157	0.219622	0.186804	SPRY1/WT1/DKK1/HOXA11	4
BP	GO:0021587	cerebellum morphogenesis	4/642	37/18670	0.0373157	0.219622	0.186804	GLI2/TRNP1/KIF14/LHX1	4
BP	GO:0006636	unsaturated fatty acid biosynthetic process	5/642	54/18670	0.0375418	0.220671	0.187696	AVPR1A/ELOVL2/ELOVL4/ALOX15B/PTGIS	5
BP	GO:0051348	negative regulation of transferase activity	16/642	285/18670	0.0381292	0.223624	0.190207	IFNG/TRIB3/THY1/DUSP9/FOXA2/CAV1/SPRY1/IRS2/PLK1/MAD2L1/SPRED3/CAMK2N2/RGS4/DUSP4/PIF1/CDKN2B	16
BP	GO:0001759	organ induction	3/642	22/18670	0.0383341	0.223624	0.190207	SPRY1/DKK1/HOXA11	3
BP	GO:0033622	integrin activation	3/642	22/18670	0.0383341	0.223624	0.190207	KIF14/CXCL13/FN1	3
BP	GO:0036119	response to platelet-derived growth factor	3/642	22/18670	0.0383341	0.223624	0.190207	HAS2/CCNA2/PDGFRB	3
BP	GO:0045663	positive regulation of myoblast differentiation	3/642	22/18670	0.0383341	0.223624	0.190207	CXCL9/IGFBP3/CDON	3
BP	GO:0060065	uterus development	3/642	22/18670	0.0383341	0.223624	0.190207	LHX1/HOXA11/RBP4	3
BP	GO:0003158	endothelium development	9/642	132/18670	0.0386648	0.225269	0.191607	ADAMTS12/STC1/VEGFA/PROC/HEY1/DLL4/CXCL10/FOXC2/S1PR3	9
BP	GO:0032886	regulation of microtubule-based process	13/642	218/18670	0.0387592	0.225504	0.191807	EPHA3/SKA3/TPX2/PLK1/STMN2/EFNA5/CLIP3/KIF11/KIF18A/NEK2/CCNF/BICD1/SKA1	13
BP	GO:0062013	positive regulation of small molecule metabolic process	10/642	153/18670	0.0388026	0.225504	0.191807	IFNG/AVPR1A/RDH10/HAS2/IRS2/PTH1R/CCNB1/TWIST1/PMAIP1/CDK1	10
BP	GO:0042303	molting cycle	8/642	112/18670	0.0393898	0.228343	0.194221	TGM3/DKK1/TERT/LRP4/FGF7/SOSTDC1/INHBA/HOXC13	8
BP	GO:0042633	hair cycle	8/642	112/18670	0.0393898	0.228343	0.194221	TGM3/DKK1/TERT/LRP4/FGF7/SOSTDC1/INHBA/HOXC13	8
BP	GO:0043583	ear development	13/642	219/18670	0.0399714	0.231424	0.196842	PLPPR4/GLI2/PRRX1/TFAP2A/RDH10/COL11A1/OSR2/CTHRC1/KCNK3/TWIST1/CCNA2/MYO3B/PDGFRB	13
BP	GO:0002791	regulation of peptide secretion	25/642	500/18670	0.0401573	0.231441	0.196857	SYT7/IL1R2/IFNG/ANO1/ABCC8/OR51E2/PANX2/FOXA2/F2R/ABAT/IRS2/INHBB/KISS1/APLN/EFNA5/RAPGEF4/ALOX15B/CCL19/FN1/TWIST1/ANGPT1/RBP4/C5/LILRA2/GBP1	25
BP	GO:0001541	ovarian follicle development	5/642	55/18670	0.0401745	0.231441	0.196857	BMPR1B/VEGFA/AMH/INHBB/INHBA	5
BP	GO:0003229	ventricular cardiac muscle tissue development	5/642	55/18670	0.0401745	0.231441	0.196857	ZFPM2/COL11A1/MYL3/DLL4/FOXC2	5
BP	GO:2000242	negative regulation of reproductive process	5/642	55/18670	0.0401745	0.231441	0.196857	ZFPM2/TTK/WT1/FBXO43/AMH	5
BP	GO:0051047	positive regulation of secretion	22/642	428/18670	0.0403976	0.232228	0.197527	SYT7/IFNG/ANO1/AVPR1A/OR51E2/PANX2/F2R/ABAT/IRS2/INHBB/KISS1/APLN/ALOX15B/CCL19/CACNB2/CRHR1/TWIST1/RBP4/C5/INHBA/RAB27B/LILRA2	22
BP	GO:0006040	amino sugar metabolic process	4/642	38/18670	0.0406124	0.232228	0.197527	CHST1/MGAT3/CHIT1/CSGALNACT1	4
BP	GO:0007223	Wnt signaling pathway, calcium modulating pathway	4/642	38/18670	0.0406124	0.232228	0.197527	PDE6G/DKK1/GNAO1/LEF1	4
BP	GO:0060045	positive regulation of cardiac muscle cell proliferation	4/642	38/18670	0.0406124	0.232228	0.197527	ZFPM2/CCNB1/ERBB4/CDK1	4
BP	GO:0086005	ventricular cardiac muscle cell action potential	4/642	38/18670	0.0406124	0.232228	0.197527	KCNE4/KCNJ5/CAV1/KCNJ8	4
BP	GO:0086091	regulation of heart rate by cardiac conduction	4/642	38/18670	0.0406124	0.232228	0.197527	KCNE4/KCNJ5/CAV1/CACNB2	4
BP	GO:0030900	forebrain development	20/642	381/18670	0.0409236	0.233719	0.198795	GLI2/AVPR1A/KIF14/CDON/SLC7A11/CDH1/DKK1/ASPM/LHX1/NOTCH3/GNAO1/RTN4RL2/LEF1/C21orf91/CRHR1/WDR62/COL3A1/ERBB4/INHBA/LHX6	20
BP	GO:0050796	regulation of insulin secretion	11/642	176/18670	0.0411131	0.234314	0.1993	SYT7/IFNG/ANO1/ABCC8/FOXA2/ABAT/IRS2/INHBB/EFNA5/RAPGEF4/RBP4	11
BP	GO:0010972	negative regulation of G2/M transition of mitotic cell cycle	7/642	93/18670	0.041129	0.234314	0.1993	TICRR/CDC6/CLSPN/AURKB/ORC1/BLM/CDK1	7
BP	GO:0031670	cellular response to nutrient	6/642	74/18670	0.041754	0.236419	0.201091	COL1A1/FOXA2/BRIP1/SNAI2/PHEX/CDKN2B	6
BP	GO:0070373	negative regulation of ERK1 and ERK2 cascade	6/642	74/18670	0.041754	0.236419	0.201091	NLRP6/SPRY1/FBLN1/DUSP4/PTPRR/GBP1	6
BP	GO:0086001	cardiac muscle cell action potential	6/642	74/18670	0.041754	0.236419	0.201091	KCNE4/KCNJ5/CAV1/GJC1/KCNJ8/CACNB2	6
BP	GO:0099601	regulation of neurotransmitter receptor activity	6/642	74/18670	0.041754	0.236419	0.201091	IFNG/ACTN2/NETO2/NPTX1/LYPD6/NPTX2	6
BP	GO:1900182	positive regulation of protein localization to nucleus	6/642	74/18670	0.041754	0.236419	0.201091	IFNG/CDH1/PLK1/TERT/GTSE1/CDK1	6
BP	GO:0046883	regulation of hormone secretion	15/642	266/18670	0.0422945	0.236607	0.201251	SYT7/IFNG/ANO1/ABCC8/FOXA2/ABAT/IRS2/INHBB/KISS1/APLN/EFNA5/RAPGEF4/CRHR1/RBP4/INHBA	15
BP	GO:0031032	actomyosin structure organization	12/642	199/18670	0.0427181	0.236607	0.201251	ANLN/ACTN2/TMOD1/TNNT1/NEB/MYH11/LMOD1/KIF23/ELN/EPB41L4B/CSRP2/PDGFRB	12
BP	GO:0000768	syncytium formation by plasma membrane fusion	5/642	56/18670	0.0429166	0.236607	0.201251	CXCL9/CDON/CXCL10/NPHS1/ADAM12	5
BP	GO:0060688	regulation of morphogenesis of a branching structure	5/642	56/18670	0.0429166	0.236607	0.201251	VEGFA/SNAI2/LHX1/FGF7/SHOX2	5
BP	GO:0086065	cell communication involved in cardiac conduction	5/642	56/18670	0.0429166	0.236607	0.201251	KCNJ5/CAV1/GJC1/CACNB2/ATP1A3	5
BP	GO:0090183	regulation of kidney development	5/642	56/18670	0.0429166	0.236607	0.201251	FOXD1/VEGFA/WT1/LHX1/PDGFRB	5
BP	GO:0140253	cell-cell fusion	5/642	56/18670	0.0429166	0.236607	0.201251	CXCL9/CDON/CXCL10/NPHS1/ADAM12	5
BP	GO:1903078	positive regulation of protein localization to plasma membrane	5/642	56/18670	0.0429166	0.236607	0.201251	IFNG/EPHA3/DPP10/CLIP3/STAC	5
BP	GO:0010447	response to acidic pH	3/642	23/18670	0.0429913	0.236607	0.201251	PKD2L1/GPR4/ASIC1	3
BP	GO:0051589	negative regulation of neurotransmitter transport	3/642	23/18670	0.0429913	0.236607	0.201251	ABAT/ASIC1/RGS4	3
BP	GO:0060445	branching involved in salivary gland morphogenesis	3/642	23/18670	0.0429913	0.236607	0.201251	SNAI2/FGF7/SEMA3C	3
BP	GO:0089718	amino acid import across plasma membrane	3/642	23/18670	0.0429913	0.236607	0.201251	SLC7A11/SLC7A2/RGS4	3
BP	GO:2000050	regulation of non-canonical Wnt signaling pathway	3/642	23/18670	0.0429913	0.236607	0.201251	DKK1/SFRP4/RSPO3	3
BP	GO:2000726	negative regulation of cardiac muscle cell differentiation	3/642	23/18670	0.0429913	0.236607	0.201251	DKK1/RGS4/FZD7	3
BP	GO:0050921	positive regulation of chemotaxis	9/642	135/18670	0.0436007	0.236607	0.201251	VEGFA/SCG2/CXCL13/THBS4/CDH13/CCL19/CXCL10/SUCNR1/PDGFRB	9
BP	GO:1903825	organic acid transmembrane transport	9/642	135/18670	0.0436007	0.236607	0.201251	SLC7A5/SLC6A15/IRS2/SLC7A11/SLC43A1/SLC7A2/SLC6A20/RGS4/SLC5A8	9
BP	GO:1905039	carboxylic acid transmembrane transport	9/642	135/18670	0.0436007	0.236607	0.201251	SLC7A5/SLC6A15/IRS2/SLC7A11/SLC43A1/SLC7A2/SLC6A20/RGS4/SLC5A8	9
BP	GO:0043405	regulation of MAP kinase activity	18/642	337/18670	0.0440023	0.236607	0.201251	TRIB3/DUSP9/PDE6G/FLT1/F2R/CAV1/VEGFA/SPRY1/DKK1/TP73/SPRED3/RGS4/DUSP4/CCL19/CDK1/C5/IQGAP3/PDGFRB	18
BP	GO:0090090	negative regulation of canonical Wnt signaling pathway	11/642	178/18670	0.044005	0.236607	0.201251	CAV1/SNAI2/DKK1/SFRP4/CTHRC1/LRP4/KREMEN2/GREM1/SOSTDC1/TBX18/TLE6	11
BP	GO:0030501	positive regulation of bone mineralization	4/642	39/18670	0.044069	0.236607	0.201251	TFAP2A/BMPR1B/OSR2/TMEM119	4
BP	GO:2000826	regulation of heart morphogenesis	4/642	39/18670	0.044069	0.236607	0.201251	DKK1/TWIST1/SEMA3C/FOXC2	4
BP	GO:0003281	ventricular septum development	6/642	75/18670	0.0441238	0.236607	0.201251	ZFPM2/GATA4/LTBP1/HEY1/HEYL/SALL4	6
BP	GO:0006569	tryptophan catabolic process	2/642	10/18670	0.0442424	0.236607	0.201251	IDO1/KYNU	2
BP	GO:0010749	regulation of nitric oxide mediated signal transduction	2/642	10/18670	0.0442424	0.236607	0.201251	SPINK1/VEGFA	2
BP	GO:0018242	protein O-linked glycosylation via serine	2/642	10/18670	0.0442424	0.236607	0.201251	GALNT16/MGAT5B	2
BP	GO:0021936	regulation of cerebellar granule cell precursor proliferation	2/642	10/18670	0.0442424	0.236607	0.201251	GLI2/LHX1	2
BP	GO:0032000	positive regulation of fatty acid beta-oxidation	2/642	10/18670	0.0442424	0.236607	0.201251	IRS2/TWIST1	2
BP	GO:0032275	luteinizing hormone secretion	2/642	10/18670	0.0442424	0.236607	0.201251	FOXD1/KISS1	2
BP	GO:0032525	somite rostral/caudal axis specification	2/642	10/18670	0.0442424	0.236607	0.201251	NRARP/LHX1	2
BP	GO:0032875	regulation of DNA endoreduplication	2/642	10/18670	0.0442424	0.236607	0.201251	E2F8/E2F7	2
BP	GO:0033690	positive regulation of osteoblast proliferation	2/642	10/18670	0.0442424	0.236607	0.201251	CTHRC1/TMEM119	2
BP	GO:0035999	tetrahydrofolate interconversion	2/642	10/18670	0.0442424	0.236607	0.201251	FTCD/MTHFD2	2
BP	GO:0042436	indole-containing compound catabolic process	2/642	10/18670	0.0442424	0.236607	0.201251	IDO1/KYNU	2
BP	GO:0042756	drinking behavior	2/642	10/18670	0.0442424	0.236607	0.201251	APLN/EN1	2
BP	GO:0046218	indolalkylamine catabolic process	2/642	10/18670	0.0442424	0.236607	0.201251	IDO1/KYNU	2
BP	GO:0048262	determination of dorsal/ventral asymmetry	2/642	10/18670	0.0442424	0.236607	0.201251	GREM1/SOSTDC1	2
BP	GO:0048340	paraxial mesoderm morphogenesis	2/642	10/18670	0.0442424	0.236607	0.201251	LEF1/FOXC2	2
BP	GO:0048570	notochord morphogenesis	2/642	10/18670	0.0442424	0.236607	0.201251	GLI2/CRB2	2
BP	GO:0060068	vagina development	2/642	10/18670	0.0442424	0.236607	0.201251	LHX1/RBP4	2
BP	GO:0060346	bone trabecula formation	2/642	10/18670	0.0442424	0.236607	0.201251	COL1A1/GREM1	2
BP	GO:0060600	dichotomous subdivision of an epithelial terminal unit	2/642	10/18670	0.0442424	0.236607	0.201251	FOXD1/SEMA3C	2
BP	GO:0060923	cardiac muscle cell fate commitment	2/642	10/18670	0.0442424	0.236607	0.201251	WT1/DKK1	2
BP	GO:0070170	regulation of tooth mineralization	2/642	10/18670	0.0442424	0.236607	0.201251	TFAP2A/ASPN	2
BP	GO:0071281	cellular response to iron ion	2/642	10/18670	0.0442424	0.236607	0.201251	TFAP2A/CCNB1	2
BP	GO:0072203	cell proliferation involved in metanephros development	2/642	10/18670	0.0442424	0.236607	0.201251	WT1/PDGFRB	2
BP	GO:0090009	primitive streak formation	2/642	10/18670	0.0442424	0.236607	0.201251	FOXA2/LHX1	2
BP	GO:0097105	presynaptic membrane assembly	2/642	10/18670	0.0442424	0.236607	0.201251	LRP4/NLGN4X	2
BP	GO:1903862	positive regulation of oxidative phosphorylation	2/642	10/18670	0.0442424	0.236607	0.201251	CCNB1/CDK1	2
BP	GO:0010632	regulation of epithelial cell migration	16/642	291/18670	0.0446353	0.238433	0.202804	IFNG/ANGPT2/STC1/VEGFA/HAS2/DNAJA4/CXCL13/DLL4/FGF7/ANGPT1/PTPRR/SRPX2/EPPK1/FOXC2/ADGRA2/EPB41L4B	16
BP	GO:1904375	regulation of protein localization to cell periphery	8/642	115/18670	0.0448984	0.239514	0.203724	IFNG/EPHA3/PLK1/DPP10/CLIP3/STAC/SAPCD2/GBP1	8
BP	GO:0001764	neuron migration	10/642	157/18670	0.0449413	0.239514	0.203724	KIAA0319/VEGFA/CAMK2B/ASPM/CHL1/LHX1/TWIST1/COL3A1/ERBB4/LHX6	10
BP	GO:0015711	organic anion transport	24/642	482/18670	0.0454414	0.241901	0.205754	SLC13A2/AVPR1A/SLC7A5/XK/SLC6A15/ABAT/MTTP/IRS2/TRPC4/SLC7A11/PLA2G2D/CPT1C/SLC43A1/SLC7A2/SLC6A20/SLC22A12/RGS4/FABP3/SLC16A9/SLC5A8/SLC22A7/SLC16A6/CETP/SLC26A7	24
BP	GO:0048732	gland development	22/642	434/18670	0.0458246	0.24366	0.20725	GLI2/CCNB2/CAV1/VEGFA/IRS2/SNAI2/WT1/CDH1/FOXA1/BRCA2/LEF1/APLN/E2F8/ALOX15B/FGF7/CRHR1/SOSTDC1/E2F7/ERBB4/SEMA3C/IHH/IQGAP3	22
BP	GO:1902806	regulation of cell cycle G1/S phase transition	12/642	202/18670	0.0469359	0.249283	0.212033	KIF14/CDC6/TERT/GTSE1/E2F8/CCNB1/E2F7/CDC45/CDK1/CDKN2B/CDC25C/FAM83D	12
BP	GO:1901796	regulation of signal transduction by p53 class mediator	11/642	180/18670	0.0470336	0.249516	0.21223	BRIP1/TPX2/SNAI2/TP73/SPRED3/AURKB/RAD9B/TWIST1/PMAIP1/BLM/EXO1	11
BP	GO:0021532	neural tube patterning	4/642	40/18670	0.0476854	0.251606	0.214009	GLI2/FOXA1/GPR161/EN1	4
BP	GO:0032467	positive regulation of cytokinesis	4/642	40/18670	0.0476854	0.251606	0.214009	KIF14/CDC6/AURKB/KIF23	4
BP	GO:0021904	dorsal/ventral neural tube patterning	3/642	24/18670	0.0479172	0.251606	0.214009	GLI2/FOXA1/GPR161	3
BP	GO:0044062	regulation of excretion	3/642	24/18670	0.0479172	0.251606	0.214009	AVPR1A/STC1/NPHS1	3
BP	GO:0046697	decidualization	3/642	24/18670	0.0479172	0.251606	0.214009	STC1/STC2/PTGIS	3
BP	GO:0086064	cell communication by electrical coupling involved in cardiac conduction	3/642	24/18670	0.0479172	0.251606	0.214009	CAV1/GJC1/ATP1A3	3
BP	GO:0090103	cochlea morphogenesis	3/642	24/18670	0.0479172	0.251606	0.214009	GLI2/CTHRC1/MYO3B	3
BP	GO:1901071	glucosamine-containing compound metabolic process	3/642	24/18670	0.0479172	0.251606	0.214009	CHST1/MGAT3/CHIT1	3
BP	GO:1903010	regulation of bone development	3/642	24/18670	0.0479172	0.251606	0.214009	GREM1/LOX/TMEM119	3
BP	GO:0065004	protein-DNA complex assembly	14/642	248/18670	0.0482482	0.253057	0.215243	CENPU/CENPK/RAD51/CENPF/CENPE/OIP5/KNL1/CHAF1B/CENPM/HJURP/ASF1B/CENPA/CDC45/CENPI	14
BP	GO:0032102	negative regulation of response to external stimulus	19/642	365/18670	0.0486819	0.255009	0.216903	IL1R2/ANGPT2/NLRP6/PROC/ABAT/SNAI2/AJAP1/CXCL13/PBK/CALCRL/IL20RB/KLK8/GREM1/FAP/EPPK1/PTGIS/SEMA3C/C5/LILRA2	19
BP	GO:0006949	syncytium formation	5/642	58/18670	0.0487307	0.255009	0.216903	CXCL9/CDON/CXCL10/NPHS1/ADAM12	5
BP	GO:0051153	regulation of striated muscle cell differentiation	8/642	117/18670	0.0488385	0.255285	0.217138	CXCL9/DKK1/RGS4/FZD7/GREM1/SHOX2/CXCL10/TMEM119	8
BP	GO:0008584	male gonad development	9/642	138/18670	0.0489423	0.255539	0.217353	ZFPM2/BRIP1/GATA4/WT1/ASPM/KIF18A/HOXA11/INHBA/PDGFRB	9
BP	GO:0045766	positive regulation of angiogenesis	12/642	204/18670	0.0499019	0.26024	0.221353	ANGPT2/FLT1/VEGFA/GATA4/TERT/APLNR/TWIST1/CMA1/SRPX2/PTGIS/FOXC2/ADAM12	12
BP	GO:0021915	neural tube development	10/642	160/18670	0.0499554	0.26024	0.221353	GLI2/ST14/GRHL2/FOXA1/CTHRC1/GPR161/TWIST1/SALL4/SEMA3C/EN1	10
BP	GO:0001101	response to acid chemical	18/642	343/18670	0.050618	0.263396	0.224037	PKD2L1/COL1A1/EPHA3/AVPR1A/OR51E2/HSD17B2/VEGFA/DKK1/COL1A2/FZD7/FABP3/COL4A1/CCL19/CCNB1/RBP4/COL3A1/COL5A2/PDGFRB	18
BP	GO:0046546	development of primary male sexual characteristics	9/642	139/18670	0.0508147	0.26388	0.224448	ZFPM2/BRIP1/GATA4/WT1/ASPM/KIF18A/HOXA11/INHBA/PDGFRB	9
BP	GO:0042471	ear morphogenesis	8/642	118/18670	0.0508902	0.26388	0.224448	GLI2/PRRX1/TFAP2A/COL11A1/OSR2/CTHRC1/TWIST1/MYO3B	8
BP	GO:0043542	endothelial cell migration	15/642	273/18670	0.0509245	0.26388	0.224448	ANGPT2/LOXL2/STC1/VEGFA/SCG2/DNAJA4/CXCL13/DLL4/CDH13/GREM1/FAP/ANGPT1/SRPX2/FOXC2/ADGRA2	15
BP	GO:0030072	peptide hormone secretion	14/642	250/18670	0.0509536	0.26388	0.224448	SYT7/IFNG/ANO1/ABCC8/FOXA2/ABAT/IRS2/INHBB/KISS1/APLN/EFNA5/RAPGEF4/CRHR1/RBP4	14
BP	GO:0021575	hindbrain morphogenesis	4/642	41/18670	0.0514612	0.26388	0.224448	GLI2/TRNP1/KIF14/LHX1	4
BP	GO:0043267	negative regulation of potassium ion transport	4/642	41/18670	0.0514612	0.26388	0.224448	KCNE4/CAV1/ACTN2/RGS4	4
BP	GO:0044091	membrane biogenesis	4/642	41/18670	0.0514612	0.26388	0.224448	CAV1/LRP4/NLGN4X/CLIP3	4
BP	GO:0045005	DNA-dependent DNA replication maintenance of fidelity	4/642	41/18670	0.0514612	0.26388	0.224448	RAD51/BRCA2/EME1/BLM	4
BP	GO:0090279	regulation of calcium ion import	4/642	41/18670	0.0514612	0.26388	0.224448	STC1/SPINK1/PLN/PDGFRB	4
BP	GO:0042246	tissue regeneration	6/642	78/18670	0.0517295	0.26388	0.224448	GATA4/KLK6/FZD7/CCNB1/EPPK1/ERBB4	6
BP	GO:0043407	negative regulation of MAP kinase activity	6/642	78/18670	0.0517295	0.26388	0.224448	DUSP9/CAV1/SPRY1/SPRED3/RGS4/DUSP4	6
BP	GO:0032890	regulation of organic acid transport	5/642	59/18670	0.0518034	0.26388	0.224448	AVPR1A/ABAT/IRS2/RGS4/FABP3	5
BP	GO:2000351	regulation of endothelial cell apoptotic process	5/642	59/18670	0.0518034	0.26388	0.224448	SCG2/ITGA4/TERT/ANGPT1/CD248	5
BP	GO:0019886	antigen processing and presentation of exogenous peptide antigen via MHC class II	7/642	98/18670	0.0520399	0.26388	0.224448	CENPE/KIF15/KIF4A/KIF23/KIF2C/KIF11/KIF18A	7
BP	GO:0051054	positive regulation of DNA metabolic process	13/642	228/18670	0.0521042	0.26388	0.224448	GLI2/RAD51/FANCB/WT1/GRHL2/AURKB/E2F8/GREM1/E2F7/NEK2/CDK1/FOXM1/PDGFRB	13
BP	GO:0001574	ganglioside biosynthetic process	2/642	11/18670	0.0528671	0.26388	0.224448	B4GALNT1/ST6GALNAC3	2
BP	GO:0016264	gap junction assembly	2/642	11/18670	0.0528671	0.26388	0.224448	CAV1/GJC1	2
BP	GO:0033089	positive regulation of T cell differentiation in thymus	2/642	11/18670	0.0528671	0.26388	0.224448	GLI2/IHH	2
BP	GO:0035404	histone-serine phosphorylation	2/642	11/18670	0.0528671	0.26388	0.224448	AURKB/CCNB1	2
BP	GO:0042023	DNA endoreduplication	2/642	11/18670	0.0528671	0.26388	0.224448	E2F8/E2F7	2
BP	GO:0042670	retinal cone cell differentiation	2/642	11/18670	0.0528671	0.26388	0.224448	THY1/CABP4	2
BP	GO:0043117	positive regulation of vascular permeability	2/642	11/18670	0.0528671	0.26388	0.224448	PDE3A/VEGFA	2
BP	GO:0045835	negative regulation of meiotic nuclear division	2/642	11/18670	0.0528671	0.26388	0.224448	TTK/FBXO43	2
BP	GO:0046549	retinal cone cell development	2/642	11/18670	0.0528671	0.26388	0.224448	THY1/CABP4	2
BP	GO:0055015	ventricular cardiac muscle cell development	2/642	11/18670	0.0528671	0.26388	0.224448	CCNB1/CDK1	2
BP	GO:0055091	phospholipid homeostasis	2/642	11/18670	0.0528671	0.26388	0.224448	FABP3/CETP	2
BP	GO:0061307	cardiac neural crest cell differentiation involved in heart development	2/642	11/18670	0.0528671	0.26388	0.224448	TWIST1/SEMA3C	2
BP	GO:0061308	cardiac neural crest cell development involved in heart development	2/642	11/18670	0.0528671	0.26388	0.224448	TWIST1/SEMA3C	2
BP	GO:0070189	kynurenine metabolic process	2/642	11/18670	0.0528671	0.26388	0.224448	IDO1/KYNU	2
BP	GO:0071372	cellular response to follicle-stimulating hormone stimulus	2/642	11/18670	0.0528671	0.26388	0.224448	EFNA5/INHBA	2
BP	GO:0072110	glomerular mesangial cell proliferation	2/642	11/18670	0.0528671	0.26388	0.224448	WT1/PDGFRB	2
BP	GO:1905383	protein localization to presynapse	2/642	11/18670	0.0528671	0.26388	0.224448	RAB27B/KIF5C	2
BP	GO:1905941	positive regulation of gonad development	2/642	11/18670	0.0528671	0.26388	0.224448	ZFPM2/WT1	2
BP	GO:2001241	positive regulation of extrinsic apoptotic signaling pathway in absence of ligand	2/642	11/18670	0.0528671	0.26388	0.224448	SRPX/INHBA	2
BP	GO:0003071	renal system process involved in regulation of systemic arterial blood pressure	3/642	25/18670	0.0531069	0.26388	0.224448	OR51E2/F2R/SUCNR1	3
BP	GO:0014829	vascular smooth muscle contraction	3/642	25/18670	0.0531069	0.26388	0.224448	EDNRA/ACTA2/COMP	3
BP	GO:0031069	hair follicle morphogenesis	3/642	25/18670	0.0531069	0.26388	0.224448	TGM3/FGF7/SOSTDC1	3
BP	GO:0048103	somatic stem cell division	3/642	25/18670	0.0531069	0.26388	0.224448	ASPM/FZD7/LEF1	3
BP	GO:0050927	positive regulation of positive chemotaxis	3/642	25/18670	0.0531069	0.26388	0.224448	VEGFA/SCG2/CDH13	3
BP	GO:0060571	morphogenesis of an epithelial fold	3/642	25/18670	0.0531069	0.26388	0.224448	GLI2/RDH10/SOSTDC1	3
BP	GO:0061217	regulation of mesonephros development	3/642	25/18670	0.0531069	0.26388	0.224448	VEGFA/WT1/LHX1	3
BP	GO:0072273	metanephric nephron morphogenesis	3/642	25/18670	0.0531069	0.26388	0.224448	WT1/LHX1/PDGFRB	3
BP	GO:0048639	positive regulation of developmental growth	11/642	184/18670	0.05351	0.265313	0.225667	ZFPM2/VEGFA/WT1/FOXS1/EFNA5/L1CAM/CCNB1/FN1/CPNE5/ERBB4/CDK1	11
BP	GO:2000045	regulation of G1/S transition of mitotic cell cycle	11/642	184/18670	0.05351	0.265313	0.225667	KIF14/CDC6/TERT/GTSE1/E2F8/CCNB1/E2F7/CDC45/CDK1/CDKN2B/CDC25C	11
BP	GO:0070482	response to oxygen levels	20/642	394/18670	0.0543186	0.269034	0.228832	COL1A1/ANGPT2/LOXL2/STC1/CAV1/VEGFA/BRIP1/ABAT/TERT/EDNRA/KCNK3/STC2/TRPC6/CRHR1/CCNB1/TWIST1/PMAIP1/CCNA2/PTGIS/PDGFRB	20
BP	GO:0030193	regulation of blood coagulation	6/642	79/18670	0.0544315	0.269305	0.229063	FOXA2/F2R/CAV1/PROC/ABAT/FAP	6
BP	GO:0071456	cellular response to hypoxia	12/642	207/18670	0.0545867	0.269784	0.22947	STC1/VEGFA/BRIP1/TERT/KCNK3/STC2/TRPC6/CCNB1/TWIST1/PMAIP1/CCNA2/PTGIS	12
BP	GO:0017015	regulation of transforming growth factor beta receptor signaling pathway	8/642	120/18670	0.0551583	0.272318	0.231626	RASL11B/CAV1/LTBP1/LOX/CDKN2B/ASPN/HTRA3/HTRA4	8
BP	GO:0048638	regulation of developmental growth	18/642	347/18670	0.0554017	0.273229	0.2324	ZFPM2/VEGFA/WT1/TP73/STC2/FOXS1/RGS4/EFNA5/L1CAM/CCNB1/FN1/CPNE5/EPPK1/RBP4/ERBB4/SEMA3C/CDK1/FOXC2	18
BP	GO:0051098	regulation of binding	19/642	373/18670	0.0579436	0.28546	0.242804	IFNG/TRIB3/CDCA5/CAV1/PLN/CDON/ITGA4/PLK1/DKK1/TERT/CTHRC1/AURKB/LEF1/HEY1/HJURP/TWIST1/ANGPT1/LOX/NEK2	19
BP	GO:0001556	oocyte maturation	3/642	26/18670	0.0585544	0.286087	0.243337	PDE3A/BRCA2/CCNB1	3
BP	GO:0030206	chondroitin sulfate biosynthetic process	3/642	26/18670	0.0585544	0.286087	0.243337	CHSY3/UGDH/CSGALNACT1	3
BP	GO:0031645	negative regulation of neurological system process	3/642	26/18670	0.0585544	0.286087	0.243337	AVPR1A/NLGN4X/KLK8	3
BP	GO:0032967	positive regulation of collagen biosynthetic process	3/642	26/18670	0.0585544	0.286087	0.243337	F2R/IHH/PDGFRB	3
BP	GO:0043090	amino acid import	3/642	26/18670	0.0585544	0.286087	0.243337	SLC7A11/SLC7A2/RGS4	3
BP	GO:0060314	regulation of ryanodine-sensitive calcium-release channel activity	3/642	26/18670	0.0585544	0.286087	0.243337	PLN/JPH1/JPH3	3
BP	GO:0071711	basement membrane organization	3/642	26/18670	0.0585544	0.286087	0.243337	COL4A1/CMA1/NID1	3
BP	GO:1901342	regulation of vasculature development	21/642	422/18670	0.0586767	0.286087	0.243337	ANGPT2/FLT1/VEGFA/GATA4/WT1/GPR4/CXCL13/TERT/APLNR/HEY1/THBS4/DLL4/TWIST1/CMA1/SRPX2/CXCL10/PTGIS/FOXC2/ADGRA2/ADAM12/E2F2	21
BP	GO:1905475	regulation of protein localization to membrane	11/642	187/18670	0.0587417	0.286087	0.243337	IFNG/EPHA3/SLC7A11/TP73/LRP4/DPP10/CLIP3/STAC/CEMIP/PMAIP1/GBP1	11
BP	GO:0031497	chromatin assembly	10/642	165/18670	0.059117	0.286087	0.243337	CENPU/CENPK/OIP5/KNL1/CHAF1B/CENPM/HJURP/ASF1B/CENPA/CENPI	10
BP	GO:0002027	regulation of heart rate	7/642	101/18670	0.0593827	0.286087	0.243337	KCNE4/AVPR1A/KCNJ5/CAV1/PLN/RGS4/CACNB2	7
BP	GO:0002495	antigen processing and presentation of peptide antigen via MHC class II	7/642	101/18670	0.0593827	0.286087	0.243337	CENPE/KIF15/KIF4A/KIF23/KIF2C/KIF11/KIF18A	7
BP	GO:0032611	interleukin-1 beta production	7/642	101/18670	0.0593827	0.286087	0.243337	IFNG/F2R/CCL19/CMA1/SUCNR1/S1PR3/LILRA2	7
BP	GO:0010863	positive regulation of phospholipase C activity	4/642	43/18670	0.0594874	0.286087	0.243337	AVPR1A/FLT1/EDNRA/PDGFRB	4
BP	GO:0045746	negative regulation of Notch signaling pathway	4/642	43/18670	0.0594874	0.286087	0.243337	NRARP/NOTCH3/HEY1/DLL4	4
BP	GO:0086004	regulation of cardiac muscle cell contraction	4/642	43/18670	0.0594874	0.286087	0.243337	STC1/CAV1/PLN/GATA4	4
BP	GO:0099054	presynapse assembly	4/642	43/18670	0.0594874	0.286087	0.243337	PCDH17/DKK1/LRP4/NLGN4X	4
BP	GO:0050707	regulation of cytokine secretion	12/642	210/18670	0.0595594	0.286087	0.243337	IL1R2/IFNG/PANX2/F2R/ALOX15B/CCL19/FN1/TWIST1/ANGPT1/C5/LILRA2/GBP1	12
BP	GO:0097529	myeloid leukocyte migration	12/642	210/18670	0.0595594	0.286087	0.243337	CXCL9/FLT1/VEGFA/SCG2/CXCL13/CXCL11/THBS4/CCL19/GREM1/CXCL10/C5/CCL18	12
BP	GO:1903844	regulation of cellular response to transforming growth factor beta stimulus	8/642	122/18670	0.0596482	0.286087	0.243337	RASL11B/CAV1/LTBP1/LOX/CDKN2B/ASPN/HTRA3/HTRA4	8
BP	GO:0050730	regulation of peptidyl-tyrosine phosphorylation	14/642	256/18670	0.0596942	0.286087	0.243337	IFNG/THY1/CAV1/SPINK1/VEGFA/LRP4/AFAP1L2/GPRC5B/EFNA5/THBS4/FGF7/GREM1/ANGPT1/ERBB4	14
BP	GO:0050708	regulation of protein secretion	23/642	472/18670	0.0598903	0.286087	0.243337	SYT7/IL1R2/IFNG/ANO1/ABCC8/OR51E2/PANX2/FOXA2/F2R/ABAT/IRS2/INHBB/EFNA5/RAPGEF4/ALOX15B/CCL19/FN1/TWIST1/ANGPT1/RBP4/C5/LILRA2/GBP1	23
BP	GO:0030512	negative regulation of transforming growth factor beta receptor signaling pathway	6/642	81/18670	0.0600874	0.286087	0.243337	RASL11B/CAV1/LTBP1/ASPN/HTRA3/HTRA4	6
BP	GO:2001021	negative regulation of response to DNA damage stimulus	6/642	81/18670	0.0600874	0.286087	0.243337	FANCB/SNAI2/POLQ/TWIST1/PARPBP/DDIAS	6
BP	GO:0009314	response to radiation	22/642	448/18670	0.0605112	0.286087	0.243337	MEIS2/ANGPT2/RAD54L/PDE6G/RAD51/TICRR/SNAI2/SLC7A11/CABP4/RAD51AP1/PBK/BRCA2/DTL/AURKB/XRCC2/PCLAF/ELOVL4/CRHR1/RAD9B/CXCL10/BLM/COL3A1	22
BP	GO:0033673	negative regulation of kinase activity	14/642	257/18670	0.0612437	0.286087	0.243337	IFNG/TRIB3/THY1/DUSP9/FOXA2/CAV1/SPRY1/IRS2/PLK1/SPRED3/CAMK2N2/RGS4/DUSP4/CDKN2B	14
BP	GO:0071453	cellular response to oxygen levels	13/642	234/18670	0.0614667	0.286087	0.243337	STC1/CAV1/VEGFA/BRIP1/TERT/KCNK3/STC2/TRPC6/CCNB1/TWIST1/PMAIP1/CCNA2/PTGIS	13
BP	GO:0055025	positive regulation of cardiac muscle tissue development	5/642	62/18670	0.0616854	0.286087	0.243337	ZFPM2/CCNB1/GREM1/ERBB4/CDK1	5
BP	GO:0002504	antigen processing and presentation of peptide or polysaccharide antigen via MHC class II	7/642	102/18670	0.0619647	0.286087	0.243337	CENPE/KIF15/KIF4A/KIF23/KIF2C/KIF11/KIF18A	7
BP	GO:0021549	cerebellum development	7/642	102/18670	0.0619647	0.286087	0.243337	GLI2/TRNP1/KIF14/ABAT/LHX1/NLGN4X/EN1	7
BP	GO:0071621	granulocyte chemotaxis	8/642	123/18670	0.0619769	0.286087	0.243337	CXCL9/SCG2/CXCL13/CXCL11/THBS4/CCL19/CXCL10/CCL18	8
BP	GO:0002002	regulation of angiotensin levels in blood	2/642	12/18670	0.0620289	0.286087	0.243337	CES1/CMA1	2
BP	GO:0002003	angiotensin maturation	2/642	12/18670	0.0620289	0.286087	0.243337	CES1/CMA1	2
BP	GO:0002862	negative regulation of inflammatory response to antigenic stimulus	2/642	12/18670	0.0620289	0.286087	0.243337	NLRP6/IL20RB	2
BP	GO:0002903	negative regulation of B cell apoptotic process	2/642	12/18670	0.0620289	0.286087	0.243337	IRS2/AURKB	2
BP	GO:0006020	inositol metabolic process	2/642	12/18670	0.0620289	0.286087	0.243337	MIOX/ITPKA	2
BP	GO:0006216	cytidine catabolic process	2/642	12/18670	0.0620289	0.286087	0.243337	AICDA/APOBEC3B	2
BP	GO:0006568	tryptophan metabolic process	2/642	12/18670	0.0620289	0.286087	0.243337	IDO1/KYNU	2
BP	GO:0006828	manganese ion transport	2/642	12/18670	0.0620289	0.286087	0.243337	TRPC4/TRPC6	2
BP	GO:0009972	cytidine deamination	2/642	12/18670	0.0620289	0.286087	0.243337	AICDA/APOBEC3B	2
BP	GO:0014831	gastro-intestinal system smooth muscle contraction	2/642	12/18670	0.0620289	0.286087	0.243337	PTGER3/HTR1D	2
BP	GO:0015697	quaternary ammonium group transport	2/642	12/18670	0.0620289	0.286087	0.243337	SLC25A48/SLC25A47	2
BP	GO:0015816	glycine transport	2/642	12/18670	0.0620289	0.286087	0.243337	SLC6A20/RGS4	2
BP	GO:0016554	cytidine to uridine editing	2/642	12/18670	0.0620289	0.286087	0.243337	AICDA/APOBEC3B	2
BP	GO:0042368	vitamin D biosynthetic process	2/642	12/18670	0.0620289	0.286087	0.243337	IFNG/SNAI2	2
BP	GO:0042659	regulation of cell fate specification	2/642	12/18670	0.0620289	0.286087	0.243337	DKK1/FZD7	2
BP	GO:0046087	cytidine metabolic process	2/642	12/18670	0.0620289	0.286087	0.243337	AICDA/APOBEC3B	2
BP	GO:0048642	negative regulation of skeletal muscle tissue development	2/642	12/18670	0.0620289	0.286087	0.243337	DKK1/TWIST1	2
BP	GO:0051956	negative regulation of amino acid transport	2/642	12/18670	0.0620289	0.286087	0.243337	ABAT/RGS4	2
BP	GO:0051988	regulation of attachment of spindle microtubules to kinetochore	2/642	12/18670	0.0620289	0.286087	0.243337	CCNB1/NEK2	2
BP	GO:0060394	negative regulation of pathway-restricted SMAD protein phosphorylation	2/642	12/18670	0.0620289	0.286087	0.243337	DKK1/GREM1	2
BP	GO:0060900	embryonic camera-type eye formation	2/642	12/18670	0.0620289	0.286087	0.243337	TFAP2A/TWIST1	2
BP	GO:0070493	thrombin-activated receptor signaling pathway	2/642	12/18670	0.0620289	0.286087	0.243337	F2RL2/F2R	2
BP	GO:0072520	seminiferous tubule development	2/642	12/18670	0.0620289	0.286087	0.243337	BRIP1/KIF18A	2
BP	GO:0086067	AV node cell to bundle of His cell communication	2/642	12/18670	0.0620289	0.286087	0.243337	GJC1/CACNB2	2
BP	GO:0097090	presynaptic membrane organization	2/642	12/18670	0.0620289	0.286087	0.243337	LRP4/NLGN4X	2
BP	GO:0097104	postsynaptic membrane assembly	2/642	12/18670	0.0620289	0.286087	0.243337	LRP4/NLGN4X	2
BP	GO:0098962	regulation of postsynaptic neurotransmitter receptor activity	2/642	12/18670	0.0620289	0.286087	0.243337	NPTX1/NPTX2	2
BP	GO:0099640	axo-dendritic protein transport	2/642	12/18670	0.0620289	0.286087	0.243337	RAB27B/KIF5C	2
BP	GO:1901387	positive regulation of voltage-gated calcium channel activity	2/642	12/18670	0.0620289	0.286087	0.243337	STAC/CACNB2	2
BP	GO:1903909	regulation of receptor clustering	2/642	12/18670	0.0620289	0.286087	0.243337	SLC7A11/LRP4	2
BP	GO:2000105	positive regulation of DNA-dependent DNA replication	2/642	12/18670	0.0620289	0.286087	0.243337	E2F8/E2F7	2
BP	GO:2000543	positive regulation of gastrulation	2/642	12/18670	0.0620289	0.286087	0.243337	FOXA2/LHX1	2
BP	GO:2001223	negative regulation of neuron migration	2/642	12/18670	0.0620289	0.286087	0.243337	COL3A1/ERBB4	2
BP	GO:0050900	leukocyte migration	24/642	499/18670	0.0624829	0.287894	0.244874	COL1A1/CXCL9/ANGPT2/THY1/SLC7A5/FLT1/CAV1/VEGFA/SCG2/SLC7A11/ITGA4/CXCL13/COL1A2/CXCL11/L1CAM/THBS4/CCL19/FN1/GREM1/ANGPT1/CXCL10/GRB14/C5/CCL18	24
BP	GO:0007605	sensory perception of sound	9/642	145/18670	0.0630349	0.289891	0.246572	ESPN/COL1A1/TFAP2A/COL11A1/SNAI2/OTOA/BIRC5/CEMIP/MYO3B	9
BP	GO:0030279	negative regulation of ossification	6/642	82/18670	0.0630416	0.289891	0.246572	DKK1/LRP4/KREMEN2/TWIST2/GREM1/TWIST1	6
BP	GO:0046777	protein autophosphorylation	13/642	235/18670	0.0631296	0.290008	0.246672	TTK/THY1/FLT1/DDR2/CAV1/VEGFA/CAMK2B/AURKB/MELK/GREM1/NEK2/ERBB4/PDGFRB	13
BP	GO:0007019	microtubule depolymerization	4/642	44/18670	0.0637355	0.291921	0.2483	KIF18B/STMN2/KIF2C/KIF18A	4
BP	GO:0038084	vascular endothelial growth factor signaling pathway	4/642	44/18670	0.0637355	0.291921	0.2483	FLT1/VEGFA/ADGRA2/PDGFRB	4
BP	GO:0045910	negative regulation of DNA recombination	4/642	44/18670	0.0637355	0.291921	0.2483	FANCB/POLQ/PARPBP/BLM	4
BP	GO:0006730	one-carbon metabolic process	3/642	27/18670	0.0642537	0.293134	0.249331	MAT1A/FTCD/MTHFD2	3
BP	GO:0010714	positive regulation of collagen metabolic process	3/642	27/18670	0.0642537	0.293134	0.249331	F2R/IHH/PDGFRB	3
BP	GO:0051953	negative regulation of amine transport	3/642	27/18670	0.0642537	0.293134	0.249331	ABAT/RGS4/CRHR1	3
BP	GO:1905208	negative regulation of cardiocyte differentiation	3/642	27/18670	0.0642537	0.293134	0.249331	DKK1/RGS4/FZD7	3
BP	GO:0014066	regulation of phosphatidylinositol 3-kinase signaling	8/642	124/18670	0.0643618	0.293338	0.249504	FLT1/F2R/IRS2/CEP55/TWIST1/ANGPT1/ERBB4/PDGFRB	8
BP	GO:0032652	regulation of interleukin-1 production	7/642	103/18670	0.0646144	0.294199	0.250237	IL1R2/IFNG/PANX2/F2R/CCL19/S1PR3/LILRA2	7
BP	GO:0046622	positive regulation of organ growth	5/642	63/18670	0.0652001	0.295874	0.251661	ZFPM2/WT1/CCNB1/ERBB4/CDK1	5
BP	GO:1904377	positive regulation of protein localization to cell periphery	5/642	63/18670	0.0652001	0.295874	0.251661	IFNG/EPHA3/DPP10/CLIP3/STAC	5
BP	GO:0045834	positive regulation of lipid metabolic process	9/642	146/18670	0.065238	0.295874	0.251661	IFNG/AVPR1A/FLT1/RDH10/IRS2/FABP3/CCL19/TWIST1/PDGFRB	9
BP	GO:0061337	cardiac conduction	9/642	146/18670	0.065238	0.295874	0.251661	KCNE4/KCNJ5/CAV1/PLN/GJC1/ASPH/KCNK3/CACNB2/ATP1A3	9
BP	GO:0048145	regulation of fibroblast proliferation	6/642	83/18670	0.0660799	0.299105	0.25441	DDR2/CDC6/CCNB1/FN1/CCNA2/PDGFRB	6
BP	GO:1903845	negative regulation of cellular response to transforming growth factor beta stimulus	6/642	83/18670	0.0660799	0.299105	0.25441	RASL11B/CAV1/LTBP1/ASPN/HTRA3/HTRA4	6
BP	GO:0030593	neutrophil chemotaxis	7/642	104/18670	0.0673317	0.304473	0.258976	CXCL9/CXCL13/CXCL11/THBS4/CCL19/CXCL10/CCL18	7
BP	GO:0061351	neural precursor cell proliferation	9/642	147/18670	0.0674893	0.304591	0.259076	TRNP1/KIF14/VEGFA/CDON/ASPM/MELK/LEF1/DLL4/SHCBP1	9
BP	GO:0090263	positive regulation of canonical Wnt signaling pathway	9/642	147/18670	0.0674893	0.304591	0.259076	COL1A1/CAV1/ASPM/SFRP4/NRARP/GPRC5B/LYPD6/RSPO3/ADGRA2	9
BP	GO:0001974	blood vessel remodeling	4/642	45/18670	0.0681383	0.306857	0.261004	DLL4/SEMA3C/FOXC2/RSPO3	4
BP	GO:0050731	positive regulation of peptidyl-tyrosine phosphorylation	11/642	192/18670	0.0681905	0.306857	0.261004	IFNG/VEGFA/LRP4/AFAP1L2/GPRC5B/EFNA5/THBS4/FGF7/GREM1/ANGPT1/ERBB4	11
BP	GO:1901136	carbohydrate derivative catabolic process	11/642	192/18670	0.0681905	0.306857	0.261004	PDE1A/ADAMTS12/PDE10A/NUDT11/AICDA/APOBEC3B/CHIT1/ACAN/NCCRP1/CEMIP/HMMR	11
BP	GO:0045669	positive regulation of osteoblast differentiation	5/642	64/18670	0.0688246	0.307888	0.26188	DDR2/BMPR1B/CTHRC1/IFITM1/TMEM119	5
BP	GO:0048247	lymphocyte chemotaxis	5/642	64/18670	0.0688246	0.307888	0.26188	CXCL13/CXCL11/CCL19/CXCL10/CCL18	5
BP	GO:0050922	negative regulation of chemotaxis	5/642	64/18670	0.0688246	0.307888	0.26188	ANGPT2/CXCL13/GREM1/SEMA3C/C5	5
BP	GO:0060135	maternal process involved in female pregnancy	5/642	64/18670	0.0688246	0.307888	0.26188	ANGPT2/STC1/STC2/PTGIS/IHH	5
BP	GO:0045445	myoblast differentiation	6/642	84/18670	0.0692024	0.307888	0.26188	CXCL9/IGFBP3/CDON/GREM1/SOSTDC1/CXCL10	6
BP	GO:0048144	fibroblast proliferation	6/642	84/18670	0.0692024	0.307888	0.26188	DDR2/CDC6/CCNB1/FN1/CCNA2/PDGFRB	6
BP	GO:0050818	regulation of coagulation	6/642	84/18670	0.0692024	0.307888	0.26188	FOXA2/F2R/CAV1/PROC/ABAT/FAP	6
BP	GO:0007281	germ cell development	14/642	262/18670	0.0693972	0.307888	0.26188	ANGPT2/PDE3A/SPINK1/BMPR1B/BRIP1/WT1/AMH/ASPM/BRCA2/PYGO1/INHBB/KNL1/CCNB1/IHH	14
BP	GO:0014065	phosphatidylinositol 3-kinase signaling	9/642	148/18670	0.0697887	0.307888	0.26188	PREX2/FLT1/F2R/IRS2/CEP55/TWIST1/ANGPT1/ERBB4/PDGFRB	9
BP	GO:0061041	regulation of wound healing	9/642	148/18670	0.0697887	0.307888	0.26188	FOXA2/F2R/CAV1/PROC/ABAT/AJAP1/FAP/EPPK1/FOXC2	9
BP	GO:0043266	regulation of potassium ion transport	7/642	105/18670	0.0701167	0.307888	0.26188	KCNE4/CAV1/ACTN2/KCNG1/NETO2/RGS4/DPP10	7
BP	GO:0006760	folic acid-containing compound metabolic process	3/642	28/18670	0.0701979	0.307888	0.26188	FOLH1/FTCD/MTHFD2	3
BP	GO:0009074	aromatic amino acid family catabolic process	3/642	28/18670	0.0701979	0.307888	0.26188	IDO1/KYNU/FTCD	3
BP	GO:0010818	T cell chemotaxis	3/642	28/18670	0.0701979	0.307888	0.26188	CXCL13/CXCL11/CXCL10	3
BP	GO:0032770	positive regulation of monooxygenase activity	3/642	28/18670	0.0701979	0.307888	0.26188	IFNG/TERT/NPR3	3
BP	GO:0036296	response to increased oxygen levels	3/642	28/18670	0.0701979	0.307888	0.26188	COL1A1/CAV1/PDGFRB	3
BP	GO:0051984	positive regulation of chromosome segregation	3/642	28/18670	0.0701979	0.307888	0.26188	CDC6/DLGAP5/CCNB1	3
BP	GO:0071168	protein localization to chromatin	3/642	28/18670	0.0701979	0.307888	0.26188	CDCA5/PLK1/ESCO2	3
BP	GO:0086013	membrane repolarization during cardiac muscle cell action potential	3/642	28/18670	0.0701979	0.307888	0.26188	KCNE4/KCNJ5/KCNJ8	3
BP	GO:0090344	negative regulation of cell aging	3/642	28/18670	0.0701979	0.307888	0.26188	TERT/TWIST1/FOXM1	3
BP	GO:0071902	positive regulation of protein serine/threonine kinase activity	17/642	334/18670	0.070379	0.307888	0.26188	IFNG/DUSP9/PDE6G/FLT1/F2R/VEGFA/DKK1/CDC6/TP73/CCL19/CCNB1/CEMIP/CDK1/C5/FAM20A/IQGAP3/PDGFRB	17
BP	GO:0045765	regulation of angiogenesis	19/642	383/18670	0.0711647	0.307888	0.26188	ANGPT2/FLT1/VEGFA/GATA4/GPR4/CXCL13/TERT/APLNR/THBS4/DLL4/TWIST1/CMA1/SRPX2/CXCL10/PTGIS/FOXC2/ADGRA2/ADAM12/E2F2	19
BP	GO:0006937	regulation of muscle contraction	10/642	171/18670	0.0714741	0.307888	0.26188	STC1/F2R/CAV1/PLN/ABAT/GATA4/TNNT1/MYL3/CALCRL/ADRA1B	10
BP	GO:0001666	response to hypoxia	18/642	359/18670	0.0716256	0.307888	0.26188	ANGPT2/LOXL2/STC1/CAV1/VEGFA/BRIP1/ABAT/TERT/EDNRA/KCNK3/STC2/TRPC6/CRHR1/CCNB1/TWIST1/PMAIP1/CCNA2/PTGIS	18
BP	GO:0000722	telomere maintenance via recombination	2/642	13/18670	0.0716808	0.307888	0.26188	RAD51/BRCA2	2
BP	GO:0001833	inner cell mass cell proliferation	2/642	13/18670	0.0716808	0.307888	0.26188	BRCA2/SALL4	2
BP	GO:0001845	phagolysosome assembly	2/642	13/18670	0.0716808	0.307888	0.26188	SYT7/SRPX	2
BP	GO:0005513	detection of calcium ion	2/642	13/18670	0.0716808	0.307888	0.26188	KCNMB4/KCNMB2	2
BP	GO:0010838	positive regulation of keratinocyte proliferation	2/642	13/18670	0.0716808	0.307888	0.26188	HAS2/FGF7	2
BP	GO:0010839	negative regulation of keratinocyte proliferation	2/642	13/18670	0.0716808	0.307888	0.26188	SNAI2/EPPK1	2
BP	GO:0015812	gamma-aminobutyric acid transport	2/642	13/18670	0.0716808	0.307888	0.26188	ABAT/TRPC4	2
BP	GO:0021520	spinal cord motor neuron cell fate specification	2/642	13/18670	0.0716808	0.307888	0.26188	GLI2/HOXD10	2
BP	GO:0030497	fatty acid elongation	2/642	13/18670	0.0716808	0.307888	0.26188	ELOVL2/ELOVL4	2
BP	GO:0031115	negative regulation of microtubule polymerization	2/642	13/18670	0.0716808	0.307888	0.26188	STMN2/CLIP3	2
BP	GO:0033127	regulation of histone phosphorylation	2/642	13/18670	0.0716808	0.307888	0.26188	CCNB1/TWIST1	2
BP	GO:0033623	regulation of integrin activation	2/642	13/18670	0.0716808	0.307888	0.26188	KIF14/CXCL13	2
BP	GO:0034214	protein hexamerization	2/642	13/18670	0.0716808	0.307888	0.26188	PANX2/UGDH	2
BP	GO:0034374	low-density lipoprotein particle remodeling	2/642	13/18670	0.0716808	0.307888	0.26188	MPO/CETP	2
BP	GO:0038007	netrin-activated signaling pathway	2/642	13/18670	0.0716808	0.307888	0.26188	UNC5A/UNC5C	2
BP	GO:0042761	very long-chain fatty acid biosynthetic process	2/642	13/18670	0.0716808	0.307888	0.26188	ELOVL2/ELOVL4	2
BP	GO:0043116	negative regulation of vascular permeability	2/642	13/18670	0.0716808	0.307888	0.26188	PDE3A/ANGPT1	2
BP	GO:0045602	negative regulation of endothelial cell differentiation	2/642	13/18670	0.0716808	0.307888	0.26188	VEGFA/S1PR3	2
BP	GO:0046415	urate metabolic process	2/642	13/18670	0.0716808	0.307888	0.26188	SLC22A12/SLC16A9	2
BP	GO:0060347	heart trabecula formation	2/642	13/18670	0.0716808	0.307888	0.26188	HEY1/RBP4	2
BP	GO:0061430	bone trabecula morphogenesis	2/642	13/18670	0.0716808	0.307888	0.26188	COL1A1/GREM1	2
BP	GO:1902947	regulation of tau-protein kinase activity	2/642	13/18670	0.0716808	0.307888	0.26188	IFNG/DKK1	2
BP	GO:1903960	negative regulation of anion transmembrane transport	2/642	13/18670	0.0716808	0.307888	0.26188	IRS2/RGS4	2
BP	GO:1990403	embryonic brain development	2/642	13/18670	0.0716808	0.307888	0.26188	RNF112/EN1	2
BP	GO:2000052	positive regulation of non-canonical Wnt signaling pathway	2/642	13/18670	0.0716808	0.307888	0.26188	DKK1/RSPO3	2
BP	GO:0008277	regulation of G protein-coupled receptor signaling pathway	9/642	149/18670	0.0721365	0.307951	0.261934	PDE6G/KLK6/RGS4/APLNR/APLN/RGS5/BICD1/APLP1/GNG4	9
BP	GO:0036294	cellular response to decreased oxygen levels	12/642	217/18670	0.0723085	0.307951	0.261934	STC1/VEGFA/BRIP1/TERT/KCNK3/STC2/TRPC6/CCNB1/TWIST1/PMAIP1/CCNA2/PTGIS	12
BP	GO:0043393	regulation of protein binding	12/642	217/18670	0.0723085	0.307951	0.261934	TRIB3/CAV1/CDON/ITGA4/PLK1/DKK1/TERT/CTHRC1/AURKB/LEF1/ANGPT1/LOX	12
BP	GO:0009798	axis specification	6/642	85/18670	0.0724088	0.307951	0.261934	STC1/FOXA2/WT1/NRARP/LHX1/PCSK6	6
BP	GO:0050772	positive regulation of axonogenesis	6/642	85/18670	0.0724088	0.307951	0.261934	VEGFA/PLXNB3/EFNA5/L1CAM/FN1/SHOX2	6
BP	GO:0002548	monocyte chemotaxis	5/642	65/18670	0.0725584	0.307951	0.261934	FLT1/CCL19/GREM1/CXCL10/CCL18	5
BP	GO:0006940	regulation of smooth muscle contraction	5/642	65/18670	0.0725584	0.307951	0.261934	F2R/CAV1/ABAT/CALCRL/ADRA1B	5
BP	GO:0051148	negative regulation of muscle cell differentiation	5/642	65/18670	0.0725584	0.307951	0.261934	DKK1/RGS4/FZD7/CXCL10/TMEM119	5
BP	GO:0072577	endothelial cell apoptotic process	5/642	65/18670	0.0725584	0.307951	0.261934	SCG2/ITGA4/TERT/ANGPT1/CD248	5
BP	GO:1901016	regulation of potassium ion transmembrane transporter activity	5/642	65/18670	0.0725584	0.307951	0.261934	KCNE4/CAV1/ACTN2/KCNG1/NETO2	5
BP	GO:0001754	eye photoreceptor cell differentiation	4/642	46/18670	0.072694	0.307951	0.261934	THY1/VEGFA/CABP4/IHH	4
BP	GO:0014075	response to amine	4/642	46/18670	0.072694	0.307951	0.261934	RGS17/ASIC1/RGS4/CDK1	4
BP	GO:0022602	ovulation cycle process	4/642	46/18670	0.072694	0.307951	0.261934	BMPR1B/AMH/KISS1/INHBA	4
BP	GO:0048599	oocyte development	4/642	46/18670	0.072694	0.307951	0.261934	PDE3A/BRCA2/INHBB/CCNB1	4
BP	GO:0099172	presynapse organization	4/642	46/18670	0.072694	0.307951	0.261934	PCDH17/DKK1/LRP4/NLGN4X	4
BP	GO:0002793	positive regulation of peptide secretion	15/642	288/18670	0.0733732	0.310544	0.264139	IFNG/ANO1/OR51E2/PANX2/F2R/ABAT/IRS2/KISS1/APLN/ALOX15B/CCL19/TWIST1/RBP4/C5/LILRA2	15
BP	GO:0046879	hormone secretion	16/642	312/18670	0.0735476	0.310997	0.264525	FOXD1/SYT7/IFNG/ANO1/ABCC8/FOXA2/ABAT/IRS2/INHBB/KISS1/APLN/EFNA5/RAPGEF4/CRHR1/RBP4/INHBA	16
BP	GO:0034329	cell junction assembly	13/642	241/18670	0.0737352	0.311506	0.264958	EPHA3/THY1/CAV1/VEGFA/SNAI2/GJC1/CDH1/ACTN2/CDH11/GRHL2/EFNA5/CDH13/FN1	13
BP	GO:0007601	visual perception	12/642	218/18670	0.0742628	0.313449	0.26661	COL1A1/PDE6G/RDH10/COL11A1/GJC1/CABP4/ZIC2/DLL4/CACNB2/AOC2/RBP4/MYO3B	12
BP	GO:0034763	negative regulation of transmembrane transport	8/642	128/18670	0.0744651	0.314016	0.267093	KCNE4/CAV1/PLN/IRS2/ACTN2/RGS4/CRHR1/TWIST1	8
BP	GO:0010644	cell communication by electrical coupling	3/642	29/18670	0.0763799	0.319269	0.27156	CAV1/GJC1/ATP1A3	3
BP	GO:0010800	positive regulation of peptidyl-threonine phosphorylation	3/642	29/18670	0.0763799	0.319269	0.27156	PLK1/TRPC6/CEMIP	3
BP	GO:0048730	epidermis morphogenesis	3/642	29/18670	0.0763799	0.319269	0.27156	TGM3/FGF7/SOSTDC1	3
BP	GO:0060441	epithelial tube branching involved in lung morphogenesis	3/642	29/18670	0.0763799	0.319269	0.27156	RDH10/SPRY1/FOXA1	3
BP	GO:0070229	negative regulation of lymphocyte apoptotic process	3/642	29/18670	0.0763799	0.319269	0.27156	IRS2/IDO1/AURKB	3
BP	GO:1901017	negative regulation of potassium ion transmembrane transporter activity	3/642	29/18670	0.0763799	0.319269	0.27156	KCNE4/CAV1/ACTN2	3
BP	GO:2000171	negative regulation of dendrite development	3/642	29/18670	0.0763799	0.319269	0.27156	KIAA0319/TRPC6/DNM3	3
BP	GO:0021872	forebrain generation of neurons	5/642	66/18670	0.0764008	0.319269	0.27156	ASPM/LEF1/ERBB4/INHBA/LHX6	5
BP	GO:0051785	positive regulation of nuclear division	5/642	66/18670	0.0764008	0.319269	0.27156	CDCA5/DLGAP5/UBE2C/PDGFRB/NUSAP1	5
BP	GO:0051926	negative regulation of calcium ion transport	5/642	66/18670	0.0764008	0.319269	0.27156	STC1/SPINK1/PLN/GNAO1/CRHR1	5
BP	GO:0034330	cell junction organization	15/642	290/18670	0.0767916	0.320612	0.272703	EPHA3/THY1/F2R/CAV1/VEGFA/SNAI2/GJC1/CDH1/ACTN2/CDH11/GRHL2/NLGN4X/EFNA5/CDH13/FN1	15
BP	GO:0010799	regulation of peptidyl-threonine phosphorylation	4/642	47/18670	0.0774006	0.321414	0.273385	PLK1/SPRED3/TRPC6/CEMIP	4
BP	GO:0021695	cerebellar cortex development	4/642	47/18670	0.0774006	0.321414	0.273385	GLI2/TRNP1/KIF14/LHX1	4
BP	GO:0070169	positive regulation of biomineral tissue development	4/642	47/18670	0.0774006	0.321414	0.273385	TFAP2A/BMPR1B/OSR2/TMEM119	4
BP	GO:1903115	regulation of actin filament-based movement	4/642	47/18670	0.0774006	0.321414	0.273385	STC1/CAV1/PLN/GATA4	4
BP	GO:2000107	negative regulation of leukocyte apoptotic process	4/642	47/18670	0.0774006	0.321414	0.273385	IRS2/IDO1/AURKB/CCL19	4
BP	GO:2001239	regulation of extrinsic apoptotic signaling pathway in absence of ligand	4/642	47/18670	0.0774006	0.321414	0.273385	SNAI2/TERT/SRPX/INHBA	4
BP	GO:0032526	response to retinoic acid	7/642	108/18670	0.0788782	0.327256	0.278354	COL1A1/EPHA3/HSD17B2/DKK1/FZD7/RBP4/PDGFRB	7
BP	GO:0014068	positive regulation of phosphatidylinositol 3-kinase signaling	6/642	87/18670	0.079073	0.32777	0.278792	FLT1/F2R/IRS2/ANGPT1/ERBB4/PDGFRB	6
BP	GO:0010038	response to metal ion	18/642	364/18670	0.0792426	0.328179	0.279139	SYT7/SLC30A3/LOXL2/KCNMB4/TFAP2A/SYT5/CAV1/PLN/ABAT/CDH1/TERT/KCNK3/KCNMB2/CCNB1/CPNE5/SUCNR1/CDK1/CYBRD1	18
BP	GO:0022898	regulation of transmembrane transporter activity	14/642	268/18670	0.0800891	0.33017	0.280833	KCNE4/IFNG/CAV1/PLN/ACTN2/KCNG1/JPH1/NETO2/TRPC6/STAC/CACNB2/CRHR1/TWIST1/JPH3	14
BP	GO:2000573	positive regulation of DNA biosynthetic process	5/642	67/18670	0.0803511	0.33017	0.280833	GRHL2/AURKB/GREM1/NEK2/PDGFRB	5
BP	GO:0006268	DNA unwinding involved in DNA replication	2/642	14/18670	0.0817783	0.33017	0.280833	RAD51/BLM	2
BP	GO:0007100	mitotic centrosome separation	2/642	14/18670	0.0817783	0.33017	0.280833	KIF11/NEK2	2
BP	GO:0007501	mesodermal cell fate specification	2/642	14/18670	0.0817783	0.33017	0.280833	DKK1/HOXA11	2
BP	GO:0009214	cyclic nucleotide catabolic process	2/642	14/18670	0.0817783	0.33017	0.280833	PDE1A/PDE10A	2
BP	GO:0010457	centriole-centriole cohesion	2/642	14/18670	0.0817783	0.33017	0.280833	NEK2/SGO1	2
BP	GO:0010917	negative regulation of mitochondrial membrane potential	2/642	14/18670	0.0817783	0.33017	0.280833	PIP5KL1/PMAIP1	2
BP	GO:0021692	cerebellar Purkinje cell layer morphogenesis	2/642	14/18670	0.0817783	0.33017	0.280833	KIF14/LHX1	2
BP	GO:0030213	hyaluronan biosynthetic process	2/642	14/18670	0.0817783	0.33017	0.280833	HAS2/CEMIP	2
BP	GO:0034356	NAD biosynthesis via nicotinamide riboside salvage pathway	2/642	14/18670	0.0817783	0.33017	0.280833	SLC5A8/PTGIS	2
BP	GO:0035112	genitalia morphogenesis	2/642	14/18670	0.0817783	0.33017	0.280833	RBP4/SYCP2	2
BP	GO:0035810	positive regulation of urine volume	2/642	14/18670	0.0817783	0.33017	0.280833	HAS2/NPR3	2
BP	GO:0038166	angiotensin-activated signaling pathway	2/642	14/18670	0.0817783	0.33017	0.280833	CAV1/ACTN2	2
BP	GO:0046133	pyrimidine ribonucleoside catabolic process	2/642	14/18670	0.0817783	0.33017	0.280833	AICDA/APOBEC3B	2
BP	GO:0046606	negative regulation of centrosome cycle	2/642	14/18670	0.0817783	0.33017	0.280833	NEK2/CCNF	2
BP	GO:0050720	interleukin-1 beta biosynthetic process	2/642	14/18670	0.0817783	0.33017	0.280833	IFNG/CMA1	2
BP	GO:0050930	induction of positive chemotaxis	2/642	14/18670	0.0817783	0.33017	0.280833	VEGFA/SCG2	2
BP	GO:0060831	smoothened signaling pathway involved in dorsal/ventral neural tube patterning	2/642	14/18670	0.0817783	0.33017	0.280833	GLI2/GPR161	2
BP	GO:0060911	cardiac cell fate commitment	2/642	14/18670	0.0817783	0.33017	0.280833	WT1/DKK1	2
BP	GO:0070307	lens fiber cell development	2/642	14/18670	0.0817783	0.33017	0.280833	TMOD1/BFSP1	2
BP	GO:0072216	positive regulation of metanephros development	2/642	14/18670	0.0817783	0.33017	0.280833	WT1/PDGFRB	2
BP	GO:0072425	signal transduction involved in G2 DNA damage checkpoint	2/642	14/18670	0.0817783	0.33017	0.280833	PLK1/DTL	2
BP	GO:0090128	regulation of synapse maturation	2/642	14/18670	0.0817783	0.33017	0.280833	CDC20/CAMK2B	2
BP	GO:0097154	GABAergic neuron differentiation	2/642	14/18670	0.0817783	0.33017	0.280833	INHBA/LHX6	2
BP	GO:1901626	regulation of postsynaptic membrane organization	2/642	14/18670	0.0817783	0.33017	0.280833	SLC7A11/LRP4	2
BP	GO:1902043	positive regulation of extrinsic apoptotic signaling pathway via death domain receptors	2/642	14/18670	0.0817783	0.33017	0.280833	BMPR1B/PMAIP1	2
BP	GO:0030168	platelet activation	9/642	153/18670	0.0820123	0.33017	0.280833	COL1A1/F2RL2/F2R/ABAT/SLC7A11/COL1A2/TRPC6/COMP/COL3A1	9
BP	GO:0007595	lactation	4/642	48/18670	0.0822558	0.33017	0.280833	CAV1/VEGFA/APLN/ERBB4	4
BP	GO:0021517	ventral spinal cord development	4/642	48/18670	0.0822558	0.33017	0.280833	GLI2/HOXD10/LHX1/DLL4	4
BP	GO:0055023	positive regulation of cardiac muscle tissue growth	4/642	48/18670	0.0822558	0.33017	0.280833	ZFPM2/CCNB1/ERBB4/CDK1	4
BP	GO:1903727	positive regulation of phospholipid metabolic process	4/642	48/18670	0.0822558	0.33017	0.280833	FLT1/FABP3/CCL19/PDGFRB	4
BP	GO:0050953	sensory perception of light stimulus	12/642	222/18670	0.0824167	0.33017	0.280833	COL1A1/PDE6G/RDH10/COL11A1/GJC1/CABP4/ZIC2/DLL4/CACNB2/AOC2/RBP4/MYO3B	12
BP	GO:0097194	execution phase of apoptosis	6/642	88/18670	0.08253	0.33017	0.280833	TOP2A/DNASE1L3/DNASE2B/FAP/XKR6/PTGIS	6
BP	GO:1901888	regulation of cell junction assembly	6/642	88/18670	0.08253	0.33017	0.280833	EPHA3/THY1/CAV1/VEGFA/SNAI2/EFNA5	6
BP	GO:1904035	regulation of epithelial cell apoptotic process	6/642	88/18670	0.08253	0.33017	0.280833	SCG2/ITGA4/TERT/SFRP4/ANGPT1/CD248	6
BP	GO:0046887	positive regulation of hormone secretion	8/642	131/18670	0.0826365	0.33017	0.280833	ANO1/ABAT/IRS2/INHBB/KISS1/APLN/RBP4/INHBA	8
BP	GO:0003209	cardiac atrium morphogenesis	3/642	30/18670	0.0827923	0.33017	0.280833	GATA4/DLL4/SHOX2	3
BP	GO:0046320	regulation of fatty acid oxidation	3/642	30/18670	0.0827923	0.33017	0.280833	IRS2/FABP3/TWIST1	3
BP	GO:0048265	response to pain	3/642	30/18670	0.0827923	0.33017	0.280833	THBS4/CRHR1/SCN9A	3
BP	GO:0051491	positive regulation of filopodium assembly	3/642	30/18670	0.0827923	0.33017	0.280833	ESPN/DPYSL3/DNM3	3
BP	GO:0070168	negative regulation of biomineral tissue development	3/642	30/18670	0.0827923	0.33017	0.280833	HEY1/GREM1/ASPN	3
BP	GO:1904837	beta-catenin-TCF complex assembly	3/642	30/18670	0.0827923	0.33017	0.280833	TERT/PYGO1/LEF1	3
BP	GO:0071230	cellular response to amino acid stimulus	5/642	68/18670	0.0844083	0.336325	0.286068	COL1A1/COL1A2/COL4A1/COL3A1/COL5A2	5
BP	GO:0010770	positive regulation of cell morphogenesis involved in differentiation	9/642	154/18670	0.0846026	0.336809	0.286479	VEGFA/HAS2/CAMK2B/PLXNB3/EFNA5/L1CAM/ITPKA/FN1/SHOX2	9
BP	GO:0007416	synapse assembly	10/642	177/18670	0.0853482	0.339485	0.288756	PCDH17/CDH1/DKK1/LRP4/NLGN4X/EFNA5/SRPX2/ERBB4/LRRC4B/DNM3	10
BP	GO:0007193	adenylate cyclase-inhibiting G protein-coupled receptor signaling pathway	6/642	89/18670	0.0860699	0.341475	0.290448	EDNRA/MARCO/HTR1D/GRIK3/S1PR3/NPR3	6
BP	GO:0032410	negative regulation of transporter activity	6/642	89/18670	0.0860699	0.341475	0.290448	KCNE4/CAV1/PLN/ACTN2/CRHR1/TWIST1	6
BP	GO:1901019	regulation of calcium ion transmembrane transporter activity	6/642	89/18670	0.0860699	0.341475	0.290448	PLN/JPH1/STAC/CACNB2/CRHR1/JPH3	6
BP	GO:0030595	leukocyte chemotaxis	12/642	224/18670	0.0866965	0.343666	0.292312	CXCL9/FLT1/VEGFA/SCG2/CXCL13/CXCL11/THBS4/CCL19/GREM1/CXCL10/C5/CCL18	12
BP	GO:0010712	regulation of collagen metabolic process	4/642	49/18670	0.0872573	0.345002	0.293448	F2R/FAP/IHH/PDGFRB	4
BP	GO:0035094	response to nicotine	4/642	49/18670	0.0872573	0.345002	0.293448	CHRNA5/ABAT/SLC7A11/CHRNA1	4
BP	GO:0048546	digestive tract morphogenesis	4/642	49/18670	0.0872573	0.345002	0.293448	GLI2/GATA4/SHOX2/IHH	4
BP	GO:0043588	skin development	20/642	419/18670	0.0882168	0.345557	0.29392	TGM3/COL1A1/ST14/DKK1/GRHL2/KRT36/KRT80/LRP4/COL1A2/ALOX15B/FGF7/PCSK6/SOSTDC1/COMP/COL3A1/COL5A2/INHBA/COL5A3/HOXC13/COL5A1	20
BP	GO:0022037	metencephalon development	7/642	111/18670	0.0882473	0.345557	0.29392	GLI2/TRNP1/KIF14/ABAT/LHX1/NLGN4X/EN1	7
BP	GO:1904019	epithelial cell apoptotic process	7/642	111/18670	0.0882473	0.345557	0.29392	SCG2/ITGA4/TERT/SFRP4/ANGPT1/CD248/E2F2	7
BP	GO:0030166	proteoglycan biosynthetic process	5/642	69/18670	0.0885715	0.345557	0.29392	BMPR1B/CHSY3/ACAN/UGDH/CSGALNACT1	5
BP	GO:0036465	synaptic vesicle recycling	5/642	69/18670	0.0885715	0.345557	0.29392	SYT7/SYT5/NLGN4X/DNM3/RAB27B	5
BP	GO:0042698	ovulation cycle	5/642	69/18670	0.0885715	0.345557	0.29392	BMPR1B/HAS2/AMH/KISS1/INHBA	5
BP	GO:0055008	cardiac muscle tissue morphogenesis	5/642	69/18670	0.0885715	0.345557	0.29392	ZFPM2/COL11A1/MYL3/DLL4/FOXC2	5
BP	GO:0036293	response to decreased oxygen levels	18/642	370/18670	0.0890667	0.345557	0.29392	ANGPT2/LOXL2/STC1/CAV1/VEGFA/BRIP1/ABAT/TERT/EDNRA/KCNK3/STC2/TRPC6/CRHR1/CCNB1/TWIST1/PMAIP1/CCNA2/PTGIS	18
BP	GO:0009154	purine ribonucleotide catabolic process	3/642	31/18670	0.0894272	0.345557	0.29392	PDE1A/PDE10A/NUDT11	3
BP	GO:0010165	response to X-ray	3/642	31/18670	0.0894272	0.345557	0.29392	BRCA2/XRCC2/BLM	3
BP	GO:0010458	exit from mitosis	3/642	31/18670	0.0894272	0.345557	0.29392	CDCA5/ANLN/UBE2C	3
BP	GO:0043457	regulation of cellular respiration	3/642	31/18670	0.0894272	0.345557	0.29392	IFNG/CCNB1/CDK1	3
BP	GO:0050650	chondroitin sulfate proteoglycan biosynthetic process	3/642	31/18670	0.0894272	0.345557	0.29392	CHSY3/UGDH/CSGALNACT1	3
BP	GO:0070306	lens fiber cell differentiation	3/642	31/18670	0.0894272	0.345557	0.29392	SLC7A11/TMOD1/BFSP1	3
BP	GO:0099625	ventricular cardiac muscle cell membrane repolarization	3/642	31/18670	0.0894272	0.345557	0.29392	KCNE4/KCNJ5/KCNJ8	3
BP	GO:1902895	positive regulation of pri-miRNA transcription by RNA polymerase II	3/642	31/18670	0.0894272	0.345557	0.29392	WT1/TERT/APLN	3
BP	GO:2000406	positive regulation of T cell migration	3/642	31/18670	0.0894272	0.345557	0.29392	ITGA4/CXCL13/CXCL10	3
BP	GO:0042475	odontogenesis of dentin-containing tooth	6/642	90/18670	0.0896921	0.345557	0.29392	GLI2/LRP4/GNAO1/LEF1/SOSTDC1/FAM20A	6
BP	GO:0046849	bone remodeling	6/642	90/18670	0.0896921	0.345557	0.29392	SYT7/PTH1R/CTHRC1/GREM1/TMEM119/IHH	6
BP	GO:1903035	negative regulation of response to wounding	6/642	90/18670	0.0896921	0.345557	0.29392	PROC/ABAT/AJAP1/KLK8/FAP/EPPK1	6
BP	GO:0042129	regulation of T cell proliferation	9/642	156/18670	0.0899287	0.345557	0.29392	TNFRSF13C/IDO1/PLA2G2D/LMO1/IL20RB/CCL19/CD70/TNFSF9/IHH	9
BP	GO:0045216	cell-cell junction organization	9/642	156/18670	0.0899287	0.345557	0.29392	F2R/CAV1/SNAI2/GJC1/CDH1/CDH11/GRHL2/NLGN4X/CDH13	9
BP	GO:0051053	negative regulation of DNA metabolic process	9/642	156/18670	0.0899287	0.345557	0.29392	FANCB/CDC6/BRCA2/POLQ/AICDA/PIF1/TWIST1/PARPBP/BLM	9
BP	GO:1903034	regulation of response to wounding	10/642	179/18670	0.0903125	0.345557	0.29392	FOXA2/F2R/CAV1/PROC/ABAT/AJAP1/KLK8/FAP/EPPK1/FOXC2	10
BP	GO:0009914	hormone transport	16/642	322/18670	0.0909034	0.345557	0.29392	FOXD1/SYT7/IFNG/ANO1/ABCC8/FOXA2/ABAT/IRS2/INHBB/KISS1/APLN/EFNA5/RAPGEF4/CRHR1/RBP4/INHBA	16
BP	GO:0018210	peptidyl-threonine modification	8/642	134/18670	0.0913163	0.345557	0.29392	TTK/PLK1/HASPIN/SPRED3/TRPC6/GALNT16/CEMIP/CDK1	8
BP	GO:0003279	cardiac septum development	7/642	112/18670	0.0915045	0.345557	0.29392	ZFPM2/GATA4/LTBP1/HEY1/HEYL/SALL4/SEMA3C	7
BP	GO:0031109	microtubule polymerization or depolymerization	7/642	112/18670	0.0915045	0.345557	0.29392	SKA3/KIF18B/STMN2/CLIP3/KIF2C/KIF18A/SKA1	7
BP	GO:0043279	response to alkaloid	7/642	112/18670	0.0915045	0.345557	0.29392	RAD51/ABAT/GNAO1/RGS4/CRHR1/BLM/CCNA2	7
BP	GO:0010951	negative regulation of endopeptidase activity	13/642	250/18670	0.0916969	0.345557	0.29392	PTTG1/CRB2/BIRC3/SPINK1/WFDC12/VEGFA/LAMP3/COL7A1/BIRC5/LEF1/WFDC5/COL6A3/C5	13
BP	GO:0001325	formation of extrachromosomal circular DNA	2/642	15/18670	0.0922794	0.345557	0.29392	BLM/EXO1	2
BP	GO:0002467	germinal center formation	2/642	15/18670	0.0922794	0.345557	0.29392	TNFRSF13C/CXCL13	2
BP	GO:0007351	tripartite regional subdivision	2/642	15/18670	0.0922794	0.345557	0.29392	WT1/PCSK6	2
BP	GO:0008595	anterior/posterior axis specification, embryo	2/642	15/18670	0.0922794	0.345557	0.29392	WT1/PCSK6	2
BP	GO:0009415	response to water	2/642	15/18670	0.0922794	0.345557	0.29392	PKD2L1/AVPR1A	2
BP	GO:0018158	protein oxidation	2/642	15/18670	0.0922794	0.345557	0.29392	LOXL2/LOX	2
BP	GO:0031573	intra-S DNA damage checkpoint	2/642	15/18670	0.0922794	0.345557	0.29392	RAD9B/EME1	2
BP	GO:0032352	positive regulation of hormone metabolic process	2/642	15/18670	0.0922794	0.345557	0.29392	IFNG/RDH10	2
BP	GO:0033604	negative regulation of catecholamine secretion	2/642	15/18670	0.0922794	0.345557	0.29392	ABAT/CRHR1	2
BP	GO:0035635	entry of bacterium into host cell	2/642	15/18670	0.0922794	0.345557	0.29392	CAV1/CDH1	2
BP	GO:0036445	neuronal stem cell division	2/642	15/18670	0.0922794	0.345557	0.29392	ASPM/LEF1	2
BP	GO:0042362	fat-soluble vitamin biosynthetic process	2/642	15/18670	0.0922794	0.345557	0.29392	IFNG/SNAI2	2
BP	GO:0043517	positive regulation of DNA damage response, signal transduction by p53 class mediator	2/642	15/18670	0.0922794	0.345557	0.29392	SPRED3/PMAIP1	2
BP	GO:0043518	negative regulation of DNA damage response, signal transduction by p53 class mediator	2/642	15/18670	0.0922794	0.345557	0.29392	SNAI2/TWIST1	2
BP	GO:0045837	negative regulation of membrane potential	2/642	15/18670	0.0922794	0.345557	0.29392	PIP5KL1/PMAIP1	2
BP	GO:0046321	positive regulation of fatty acid oxidation	2/642	15/18670	0.0922794	0.345557	0.29392	IRS2/TWIST1	2
BP	GO:0046851	negative regulation of bone remodeling	2/642	15/18670	0.0922794	0.345557	0.29392	GREM1/TMEM119	2
BP	GO:0051299	centrosome separation	2/642	15/18670	0.0922794	0.345557	0.29392	KIF11/NEK2	2
BP	GO:0055057	neuroblast division	2/642	15/18670	0.0922794	0.345557	0.29392	ASPM/LEF1	2
BP	GO:0060579	ventral spinal cord interneuron fate commitment	2/642	15/18670	0.0922794	0.345557	0.29392	GLI2/DLL4	2
BP	GO:0060581	cell fate commitment involved in pattern specification	2/642	15/18670	0.0922794	0.345557	0.29392	GLI2/DLL4	2
BP	GO:0060841	venous blood vessel development	2/642	15/18670	0.0922794	0.345557	0.29392	VEGFA/SEMA3C	2
BP	GO:0070365	hepatocyte differentiation	2/642	15/18670	0.0922794	0.345557	0.29392	E2F8/E2F7	2
BP	GO:0070571	negative regulation of neuron projection regeneration	2/642	15/18670	0.0922794	0.345557	0.29392	THY1/KLK8	2
BP	GO:0072075	metanephric mesenchyme development	2/642	15/18670	0.0922794	0.345557	0.29392	WT1/PDGFRB	2
BP	GO:0090136	epithelial cell-cell adhesion	2/642	15/18670	0.0922794	0.345557	0.29392	THBS4/IHH	2
BP	GO:0090197	positive regulation of chemokine secretion	2/642	15/18670	0.0922794	0.345557	0.29392	ALOX15B/C5	2
BP	GO:0090656	t-circle formation	2/642	15/18670	0.0922794	0.345557	0.29392	BLM/EXO1	2
BP	GO:0090737	telomere maintenance via telomere trimming	2/642	15/18670	0.0922794	0.345557	0.29392	BLM/EXO1	2
BP	GO:0098840	protein transport along microtubule	2/642	15/18670	0.0922794	0.345557	0.29392	RAB27B/KIF5C	2
BP	GO:0099118	microtubule-based protein transport	2/642	15/18670	0.0922794	0.345557	0.29392	RAB27B/KIF5C	2
BP	GO:1900119	positive regulation of execution phase of apoptosis	2/642	15/18670	0.0922794	0.345557	0.29392	FAP/PTGIS	2
BP	GO:1902548	negative regulation of cellular response to vascular endothelial growth factor stimulus	2/642	15/18670	0.0922794	0.345557	0.29392	ADAMTS12/ADGRA2	2
BP	GO:2000095	regulation of Wnt signaling pathway, planar cell polarity pathway	2/642	15/18670	0.0922794	0.345557	0.29392	DKK1/RSPO3	2
BP	GO:2001256	regulation of store-operated calcium entry	2/642	15/18670	0.0922794	0.345557	0.29392	SPINK1/STC2	2
BP	GO:0086009	membrane repolarization	4/642	50/18670	0.0924024	0.345557	0.29392	KCNE4/KCNJ5/CAV1/KCNJ8	4
BP	GO:2000725	regulation of cardiac muscle cell differentiation	4/642	50/18670	0.0924024	0.345557	0.29392	DKK1/RGS4/FZD7/GREM1	4
BP	GO:0010517	regulation of phospholipase activity	5/642	70/18670	0.0928396	0.346351	0.294596	AVPR1A/FLT1/EDNRA/BICD1/PDGFRB	5
BP	GO:0034121	regulation of toll-like receptor signaling pathway	5/642	70/18670	0.0928396	0.346351	0.294596	BIRC3/NLRP6/CAV1/LILRA4/LILRA2	5
BP	GO:0072091	regulation of stem cell proliferation	5/642	70/18670	0.0928396	0.346351	0.294596	VEGFA/SNAI2/ASPM/TERT/FBLN1	5
BP	GO:0009101	glycoprotein biosynthetic process	17/642	348/18670	0.0936722	0.349176	0.296999	FUT3/BMPR1B/DERL3/GALNT5/CHSY3/MGAT3/GALNT16/PHLDA1/ACAN/CCL19/UGDH/TMTC1/MGAT5B/GALNT17/CSGALNACT1/ST6GALNAC3/ITM2A	17
BP	GO:0021537	telencephalon development	13/642	251/18670	0.0938464	0.349544	0.297312	AVPR1A/KIF14/CDON/SLC7A11/ASPM/LHX1/RTN4RL2/LEF1/WDR62/COL3A1/ERBB4/INHBA/LHX6	13
BP	GO:1903322	positive regulation of protein modification by small protein conjugation or removal	8/642	135/18670	0.094322	0.351033	0.298578	CDC20/TRIB3/BIRC3/CAV1/PLK1/RASD2/UBE2C/ANGPT1	8
BP	GO:0048015	phosphatidylinositol-mediated signaling	10/642	181/18670	0.0954465	0.35488	0.301851	PREX2/FLT1/F2R/IRS2/CEP55/TWIST1/ANGPT1/ERBB4/PDGFRB/NPR3	10
BP	GO:0001975	response to amphetamine	3/642	32/18670	0.0962764	0.35488	0.301851	RGS17/ASIC1/RGS4	3
BP	GO:0003338	metanephros morphogenesis	3/642	32/18670	0.0962764	0.35488	0.301851	WT1/LHX1/PDGFRB	3
BP	GO:0009261	ribonucleotide catabolic process	3/642	32/18670	0.0962764	0.35488	0.301851	PDE1A/PDE10A/NUDT11	3
BP	GO:0043552	positive regulation of phosphatidylinositol 3-kinase activity	3/642	32/18670	0.0962764	0.35488	0.301851	FLT1/CCL19/PDGFRB	3
BP	GO:0045987	positive regulation of smooth muscle contraction	3/642	32/18670	0.0962764	0.35488	0.301851	F2R/ABAT/ADRA1B	3
BP	GO:0055022	negative regulation of cardiac muscle tissue growth	3/642	32/18670	0.0962764	0.35488	0.301851	TP73/RGS4/RBP4	3
BP	GO:0061117	negative regulation of heart growth	3/642	32/18670	0.0962764	0.35488	0.301851	TP73/RGS4/RBP4	3
BP	GO:0061384	heart trabecula morphogenesis	3/642	32/18670	0.0962764	0.35488	0.301851	HEY1/DLL4/RBP4	3
BP	GO:0070570	regulation of neuron projection regeneration	3/642	32/18670	0.0962764	0.35488	0.301851	PRRX1/THY1/KLK8	3
BP	GO:0086019	cell-cell signaling involved in cardiac conduction	3/642	32/18670	0.0962764	0.35488	0.301851	KCNJ5/GJC1/CACNB2	3
BP	GO:2000778	positive regulation of interleukin-6 secretion	3/642	32/18670	0.0962764	0.35488	0.301851	F2R/TWIST1/LILRA2	3
BP	GO:0071479	cellular response to ionizing radiation	5/642	71/18670	0.0972112	0.358041	0.304539	RAD51/SNAI2/RAD51AP1/RAD9B/BLM	5
BP	GO:0007566	embryo implantation	4/642	51/18670	0.0976884	0.358941	0.305304	STC1/STC2/FBLN1/PTGIS	4
BP	GO:0009994	oocyte differentiation	4/642	51/18670	0.0976884	0.358941	0.305304	PDE3A/BRCA2/INHBB/CCNB1	4
BP	GO:0048641	regulation of skeletal muscle tissue development	4/642	51/18670	0.0976884	0.358941	0.305304	CDON/DKK1/TWIST1/SHOX2	4
BP	GO:0002688	regulation of leukocyte chemotaxis	7/642	114/18670	0.0982183	0.360316	0.306474	VEGFA/CXCL13/THBS4/CCL19/GREM1/CXCL10/C5	7
BP	GO:0010633	negative regulation of epithelial cell migration	7/642	114/18670	0.0982183	0.360316	0.306474	ANGPT2/STC1/DNAJA4/CXCL13/DLL4/PTPRR/EPPK1	7
BP	GO:1904018	positive regulation of vasculature development	12/642	230/18670	0.10035	0.367845	0.312878	ANGPT2/FLT1/VEGFA/GATA4/TERT/APLNR/TWIST1/CMA1/SRPX2/PTGIS/FOXC2/ADAM12	12
BP	GO:0031644	regulation of neurological system process	8/642	137/18670	0.100501	0.368106	0.3131	AVPR1A/F2R/ABAT/NLGN4X/RGS4/NPTX1/KLK8/NPTX2	8
BP	GO:0021953	central nervous system neuron differentiation	10/642	183/18670	0.10075	0.368725	0.313627	GLI2/HOXD10/DKK1/CDH11/LHX1/C21orf91/DLL4/ERBB4/INHBA/LHX6	10
BP	GO:0007589	body fluid secretion	6/642	93/18670	0.101047	0.369027	0.313883	NLRP6/CAV1/VEGFA/APLN/ERBB4/NPR3	6
BP	GO:0032272	negative regulation of protein polymerization	5/642	72/18670	0.101685	0.369027	0.313883	TMOD1/STMN2/TMSB15A/CLIP3/LMOD1	5
BP	GO:0061180	mammary gland epithelium development	5/642	72/18670	0.101685	0.369027	0.313883	GLI2/BRCA2/SOSTDC1/ERBB4/IQGAP3	5
BP	GO:0030073	insulin secretion	11/642	207/18670	0.102143	0.369027	0.313883	SYT7/IFNG/ANO1/ABCC8/FOXA2/ABAT/IRS2/INHBB/EFNA5/RAPGEF4/RBP4	11
BP	GO:0016485	protein processing	16/642	328/18670	0.10247	0.369027	0.313883	IL1R2/BIRC3/MMP16/KLK6/ASPH/CFP/CD5L/CES1/CPXM1/CPN2/PRSS12/PCSK6/CMA1/COMP/C5/IHH	16
BP	GO:0006998	nuclear envelope organization	4/642	52/18670	0.103112	0.369027	0.313883	CCNB2/PLK1/CCNB1/CDK1	4
BP	GO:0030514	negative regulation of BMP signaling pathway	4/642	52/18670	0.103112	0.369027	0.313883	DKK1/GREM1/SOSTDC1/HTRA3	4
BP	GO:0035176	social behavior	4/642	52/18670	0.103112	0.369027	0.313883	AVPR1A/GRID1/NLGN4X/EN1	4
BP	GO:0051703	intraspecies interaction between organisms	4/642	52/18670	0.103112	0.369027	0.313883	AVPR1A/GRID1/NLGN4X/EN1	4
BP	GO:1900024	regulation of substrate adhesion-dependent cell spreading	4/642	52/18670	0.103112	0.369027	0.313883	HAS2/FBLN1/EFNA5/GBP1	4
BP	GO:0030214	hyaluronan catabolic process	2/642	16/18670	0.103145	0.369027	0.313883	CEMIP/HMMR	2
BP	GO:0032354	response to follicle-stimulating hormone	2/642	16/18670	0.103145	0.369027	0.313883	EFNA5/INHBA	2
BP	GO:0032604	granulocyte macrophage colony-stimulating factor production	2/642	16/18670	0.103145	0.369027	0.313883	IL17D/LILRA2	2
BP	GO:0033631	cell-cell adhesion mediated by integrin	2/642	16/18670	0.103145	0.369027	0.313883	ITGA4/CXCL13	2
BP	GO:0042222	interleukin-1 biosynthetic process	2/642	16/18670	0.103145	0.369027	0.313883	IFNG/CMA1	2
BP	GO:0048012	hepatocyte growth factor receptor signaling pathway	2/642	16/18670	0.103145	0.369027	0.313883	ADAMTS12/ESM1	2
BP	GO:0048791	calcium ion-regulated exocytosis of neurotransmitter	2/642	16/18670	0.103145	0.369027	0.313883	SYT7/SYT5	2
BP	GO:0050774	negative regulation of dendrite morphogenesis	2/642	16/18670	0.103145	0.369027	0.313883	TRPC6/DNM3	2
BP	GO:0051447	negative regulation of meiotic cell cycle	2/642	16/18670	0.103145	0.369027	0.313883	TTK/FBXO43	2
BP	GO:0055012	ventricular cardiac muscle cell differentiation	2/642	16/18670	0.103145	0.369027	0.313883	CCNB1/CDK1	2
BP	GO:0061548	ganglion development	2/642	16/18670	0.103145	0.369027	0.313883	RGS4/UNC5C	2
BP	GO:0070200	establishment of protein localization to telomere	2/642	16/18670	0.103145	0.369027	0.313883	TERT/BRCA2	2
BP	GO:0072488	ammonium transmembrane transport	2/642	16/18670	0.103145	0.369027	0.313883	SLC25A48/SLC25A47	2
BP	GO:0086103	G protein-coupled receptor signaling pathway involved in heart process	2/642	16/18670	0.103145	0.369027	0.313883	CAV1/PLN	2
BP	GO:0010092	specification of animal organ identity	3/642	33/18670	0.103332	0.369027	0.313883	SPRY1/DKK1/HOXA11	3
BP	GO:0016486	peptide hormone processing	3/642	33/18670	0.103332	0.369027	0.313883	CES1/PCSK6/CMA1	3
BP	GO:0030513	positive regulation of BMP signaling pathway	3/642	33/18670	0.103332	0.369027	0.313883	FOXD1/CRB2/GATA4	3
BP	GO:0051955	regulation of amino acid transport	3/642	33/18670	0.103332	0.369027	0.313883	AVPR1A/ABAT/RGS4	3
BP	GO:1901890	positive regulation of cell junction assembly	3/642	33/18670	0.103332	0.369027	0.313883	THY1/CAV1/VEGFA	3
BP	GO:2000352	negative regulation of endothelial cell apoptotic process	3/642	33/18670	0.103332	0.369027	0.313883	SCG2/TERT/ANGPT1	3
BP	GO:2001024	negative regulation of response to drug	3/642	33/18670	0.103332	0.369027	0.313883	ABAT/RGS4/PYCR1	3
BP	GO:0034728	nucleosome organization	10/642	184/18670	0.103465	0.369027	0.313883	CENPU/CENPK/OIP5/KNL1/CHAF1B/CENPM/HJURP/ASF1B/CENPA/CENPI	10
BP	GO:0048017	inositol lipid-mediated signaling	10/642	184/18670	0.103465	0.369027	0.313883	PREX2/FLT1/F2R/IRS2/CEP55/TWIST1/ANGPT1/ERBB4/PDGFRB/NPR3	10
BP	GO:1903037	regulation of leukocyte cell-cell adhesion	15/642	304/18670	0.103613	0.369272	0.314092	GLI2/IFNG/THY1/TNFRSF13C/CAV1/HAS2/ITGA4/IDO1/PLA2G2D/NRARP/IL20RB/CCL19/CD70/TNFSF9/IHH	15
BP	GO:0045621	positive regulation of lymphocyte differentiation	6/642	94/18670	0.104992	0.373899	0.318027	GLI2/IFNG/TOX/CCL19/TNFSF9/IHH	6
BP	GO:1900180	regulation of protein localization to nucleus	7/642	116/18670	0.105196	0.374334	0.318398	IFNG/CDH1/PLK1/TERT/GTSE1/ANGPT1/CDK1	7
BP	GO:0033555	multicellular organismal response to stress	5/642	73/18670	0.10626	0.377542	0.321126	IDO1/ASIC1/THBS4/CRHR1/SCN9A	5
BP	GO:0061844	antimicrobial humoral immune response mediated by antimicrobial peptide	5/642	73/18670	0.10626	0.377542	0.321126	CXCL9/CXCL13/CXCL11/CXCL10/KLK7	5
BP	GO:0050715	positive regulation of cytokine secretion	8/642	139/18670	0.106902	0.37953	0.322817	IFNG/PANX2/F2R/ALOX15B/CCL19/TWIST1/C5/LILRA2	8
BP	GO:0015718	monocarboxylic acid transport	9/642	162/18670	0.107065	0.379819	0.323063	ABAT/IRS2/TRPC4/PLA2G2D/CPT1C/FABP3/SLC16A9/SLC5A8/SLC16A6	9
BP	GO:0071229	cellular response to acid chemical	11/642	209/18670	0.10731	0.380389	0.323548	COL1A1/EPHA3/AVPR1A/OR51E2/VEGFA/COL1A2/FZD7/COL4A1/CCNB1/COL3A1/COL5A2	11
BP	GO:0048863	stem cell differentiation	13/642	257/18670	0.10739	0.380389	0.323548	RDH10/SNAI2/GATA4/TP73/FOXA1/LMO1/EDNRA/FN1/GREM1/TWIST1/ERBB4/SEMA3C/FOXC2	13
BP	GO:0097305	response to alcohol	12/642	233/18670	0.107634	0.380961	0.324034	AVPR1A/RAD51/ABAT/CDH1/RGS4/EFNA5/CCL19/CRHR1/BLM/RBP4/CDK1/INHBA	12
BP	GO:0002043	blood vessel endothelial cell proliferation involved in sprouting angiogenesis	4/642	53/18670	0.108671	0.38375	0.326406	VEGFA/NRARP/APLNR/DLL4	4
BP	GO:0036297	interstrand cross-link repair	4/642	53/18670	0.108671	0.38375	0.326406	RAD51/FANCB/RAD51AP1/EME1	4
BP	GO:0050704	regulation of interleukin-1 secretion	4/642	53/18670	0.108671	0.38375	0.326406	IL1R2/PANX2/CCL19/LILRA2	4
BP	GO:0031398	positive regulation of protein ubiquitination	7/642	117/18670	0.108782	0.383848	0.32649	CDC20/TRIB3/BIRC3/CAV1/PLK1/UBE2C/ANGPT1	7
BP	GO:0051952	regulation of amine transport	6/642	95/18670	0.109017	0.384091	0.326696	SYT7/AVPR1A/SYT5/ABAT/RGS4/CRHR1	6
BP	GO:1903076	regulation of protein localization to plasma membrane	6/642	95/18670	0.109017	0.384091	0.326696	IFNG/EPHA3/DPP10/CLIP3/STAC/GBP1	6
BP	GO:0030178	negative regulation of Wnt signaling pathway	11/642	210/18670	0.10995	0.387083	0.329241	CAV1/SNAI2/DKK1/SFRP4/CTHRC1/LRP4/KREMEN2/GREM1/SOSTDC1/TBX18/TLE6	11
BP	GO:0007435	salivary gland morphogenesis	3/642	34/18670	0.110585	0.387844	0.329888	SNAI2/FGF7/SEMA3C	3
BP	GO:0031128	developmental induction	3/642	34/18670	0.110585	0.387844	0.329888	SPRY1/DKK1/HOXA11	3
BP	GO:0032892	positive regulation of organic acid transport	3/642	34/18670	0.110585	0.387844	0.329888	AVPR1A/ABAT/FABP3	3
BP	GO:0042558	pteridine-containing compound metabolic process	3/642	34/18670	0.110585	0.387844	0.329888	FOLH1/FTCD/MTHFD2	3
BP	GO:0048665	neuron fate specification	3/642	34/18670	0.110585	0.387844	0.329888	GLI2/HOXD10/FOXA1	3
BP	GO:0032409	regulation of transporter activity	14/642	283/18670	0.111239	0.389843	0.331589	KCNE4/IFNG/CAV1/PLN/ACTN2/KCNG1/JPH1/NETO2/TRPC6/STAC/CACNB2/CRHR1/TWIST1/JPH3	14
BP	GO:1990266	neutrophil migration	7/642	118/18670	0.112433	0.390144	0.331845	CXCL9/CXCL13/CXCL11/THBS4/CCL19/CXCL10/CCL18	7
BP	GO:0006469	negative regulation of protein kinase activity	12/642	235/18670	0.112659	0.390144	0.331845	IFNG/TRIB3/THY1/DUSP9/CAV1/SPRY1/PLK1/SPRED3/CAMK2N2/RGS4/DUSP4/CDKN2B	12
BP	GO:0032147	activation of protein kinase activity	16/642	333/18670	0.112774	0.390144	0.331845	KIF14/DUSP9/PDE6G/F2R/VEGFA/TPX2/TP73/CLSPN/GPRC5B/EFNA5/CCL19/GREM1/ANGPT1/CDK1/C5/IQGAP3	16
BP	GO:0019217	regulation of fatty acid metabolic process	6/642	96/18670	0.113119	0.390144	0.331845	TRIB3/AVPR1A/CAV1/IRS2/FABP3/TWIST1	6
BP	GO:0090277	positive regulation of peptide hormone secretion	6/642	96/18670	0.113119	0.390144	0.331845	ANO1/ABAT/IRS2/KISS1/APLN/RBP4	6
BP	GO:0097530	granulocyte migration	8/642	141/18670	0.113522	0.390144	0.331845	CXCL9/SCG2/CXCL13/CXCL11/THBS4/CCL19/CXCL10/CCL18	8
BP	GO:0050727	regulation of inflammatory response	22/642	485/18670	0.114312	0.390144	0.331845	IL1R2/ADAMTS12/DNASE1L3/BIRC3/NLRP6/PROC/IDO1/SLC7A2/PBK/CFP/PTGER3/CD5L/CALCRL/GPRC5B/IL20RB/CPN2/CMA1/PTGIS/SUCNR1/C5/IL17D/CCL18	22
BP	GO:0002693	positive regulation of cellular extravasation	2/642	17/18670	0.114337	0.390144	0.331845	THY1/ITGA4	2
BP	GO:0003184	pulmonary valve morphogenesis	2/642	17/18670	0.114337	0.390144	0.331845	HEY1/HEYL	2
BP	GO:0003198	epithelial to mesenchymal transition involved in endocardial cushion formation	2/642	17/18670	0.114337	0.390144	0.331845	SNAI2/HEYL	2
BP	GO:0006266	DNA ligation	2/642	17/18670	0.114337	0.390144	0.331845	TOP2A/RAD51	2
BP	GO:0006586	indolalkylamine metabolic process	2/642	17/18670	0.114337	0.390144	0.331845	IDO1/KYNU	2
BP	GO:0006978	DNA damage response, signal transduction by p53 class mediator resulting in transcription of p21 class mediator	2/642	17/18670	0.114337	0.390144	0.331845	BRCA2/FOXM1	2
BP	GO:0010715	regulation of extracellular matrix disassembly	2/642	17/18670	0.114337	0.390144	0.331845	DDR2/FAP	2
BP	GO:0010819	regulation of T cell chemotaxis	2/642	17/18670	0.114337	0.390144	0.331845	CXCL13/CXCL10	2
BP	GO:0014733	regulation of skeletal muscle adaptation	2/642	17/18670	0.114337	0.390144	0.331845	CAMK2B/TNNT1	2
BP	GO:0017121	phospholipid scrambling	2/642	17/18670	0.114337	0.390144	0.331845	XKR6/ANO3	2
BP	GO:0021514	ventral spinal cord interneuron differentiation	2/642	17/18670	0.114337	0.390144	0.331845	GLI2/DLL4	2
BP	GO:0030322	stabilization of membrane potential	2/642	17/18670	0.114337	0.390144	0.331845	KCNK3/KCNK12	2
BP	GO:0030540	female genitalia development	2/642	17/18670	0.114337	0.390144	0.331845	LHX1/RBP4	2
BP	GO:0033599	regulation of mammary gland epithelial cell proliferation	2/642	17/18670	0.114337	0.390144	0.331845	BRCA2/IQGAP3	2
BP	GO:0042249	establishment of planar polarity of embryonic epithelium	2/642	17/18670	0.114337	0.390144	0.331845	CTHRC1/FOXF2	2
BP	GO:0045072	regulation of interferon-gamma biosynthetic process	2/642	17/18670	0.114337	0.390144	0.331845	TNFRSF13C/INHBA	2
BP	GO:0045091	regulation of single stranded viral RNA replication via double stranded DNA intermediate	2/642	17/18670	0.114337	0.390144	0.331845	TOP2A/AICDA	2
BP	GO:0046068	cGMP metabolic process	2/642	17/18670	0.114337	0.390144	0.331845	PDE1A/PDE10A	2
BP	GO:0048532	anatomical structure arrangement	2/642	17/18670	0.114337	0.390144	0.331845	KIF14/TFAP2A	2
BP	GO:0048535	lymph node development	2/642	17/18670	0.114337	0.390144	0.331845	TOX/CD248	2
BP	GO:0060080	inhibitory postsynaptic potential	2/642	17/18670	0.114337	0.390144	0.331845	INSYN1/ABAT	2
BP	GO:0061298	retina vasculature development in camera-type eye	2/642	17/18670	0.114337	0.390144	0.331845	COL4A1/PDGFRB	2
BP	GO:0061952	midbody abscission	2/642	17/18670	0.114337	0.390144	0.331845	CEP55/KIF20A	2
BP	GO:0071850	mitotic cell cycle arrest	2/642	17/18670	0.114337	0.390144	0.331845	FAP/DDIAS	2
BP	GO:1904355	positive regulation of telomere capping	2/642	17/18670	0.114337	0.390144	0.331845	AURKB/NEK2	2
BP	GO:2000811	negative regulation of anoikis	2/642	17/18670	0.114337	0.390144	0.331845	CAV1/SNAI2	2
BP	GO:0021515	cell differentiation in spinal cord	4/642	54/18670	0.114361	0.390144	0.331845	GLI2/HOXD10/LHX1/DLL4	4
BP	GO:0070206	protein trimerization	4/642	54/18670	0.114361	0.390144	0.331845	COL1A1/ASIC1/COL1A2/COL6A2	4
BP	GO:1900047	negative regulation of hemostasis	4/642	54/18670	0.114361	0.390144	0.331845	PROC/ABAT/FAP/COMP	4
BP	GO:0032412	regulation of ion transmembrane transporter activity	13/642	260/18670	0.114577	0.390592	0.332226	KCNE4/IFNG/CAV1/PLN/ACTN2/KCNG1/JPH1/NETO2/TRPC6/STAC/CACNB2/CRHR1/JPH3	13
BP	GO:0001952	regulation of cell-matrix adhesion	7/642	119/18670	0.116148	0.395654	0.336532	EPHA3/THY1/DDR2/VEGFA/AJAP1/EFNA5/CDH13	7
BP	GO:0050954	sensory perception of mechanical stimulus	9/642	165/18670	0.116277	0.395805	0.33666	ESPN/COL1A1/TFAP2A/COL11A1/SNAI2/OTOA/BIRC5/CEMIP/MYO3B	9
BP	GO:0034332	adherens junction organization	8/642	142/18670	0.116914	0.397679	0.338254	EPHA3/THY1/VEGFA/CDH1/ACTN2/CDH11/EFNA5/CDH13	8
BP	GO:0006942	regulation of striated muscle contraction	6/642	97/18670	0.117299	0.398404	0.33887	STC1/CAV1/PLN/GATA4/MYL3/ADRA1B	6
BP	GO:0007044	cell-substrate junction assembly	6/642	97/18670	0.117299	0.398404	0.33887	EPHA3/THY1/VEGFA/ACTN2/EFNA5/FN1	6
BP	GO:0001893	maternal placenta development	3/642	35/18670	0.118027	0.398535	0.338982	STC1/STC2/PTGIS	3
BP	GO:0003230	cardiac atrium development	3/642	35/18670	0.118027	0.398535	0.338982	GATA4/DLL4/SHOX2	3
BP	GO:0030262	apoptotic nuclear changes	3/642	35/18670	0.118027	0.398535	0.338982	TOP2A/DNASE1L3/DNASE2B	3
BP	GO:0032735	positive regulation of interleukin-12 production	3/642	35/18670	0.118027	0.398535	0.338982	IFNG/IDO1/CCL19	3
BP	GO:0042462	eye photoreceptor cell development	3/642	35/18670	0.118027	0.398535	0.338982	THY1/VEGFA/CABP4	3
BP	GO:0071312	cellular response to alkaloid	3/642	35/18670	0.118027	0.398535	0.338982	RAD51/BLM/CCNA2	3
BP	GO:0110111	negative regulation of animal organ morphogenesis	3/642	35/18670	0.118027	0.398535	0.338982	GREM1/ASPN/FOXC2	3
BP	GO:1901385	regulation of voltage-gated calcium channel activity	3/642	35/18670	0.118027	0.398535	0.338982	STAC/CACNB2/CRHR1	3
CC	GO:0000793	condensed chromosome	38/673	223/19717	2.01842e-16	9.28472e-14	8.37112e-14	TOP2A/CENPU/CENPK/RAD51/CDCA5/CENPF/SKA3/CENPE/EID3/PLK1/MAD2L1/BRCA2/SGO2/BIRC5/AURKB/SPC24/KNL1/BUB1B/SPC25/SMC4/NUF2/KIF2C/CENPM/HJURP/CCNB1/RAD9B/CENPA/ERCC6L/BUB1/BLM/NDC80/NCAPH/NEK2/SKA1/NCAPG/SYCP2/MKI67/SGO1	38
CC	GO:0000776	kinetochore	29/673	135/19717	1.41027e-15	3.24363e-13	2.92446e-13	TTK/CENPU/CENPK/CENPF/SKA3/CENPE/PLK1/MAD2L1/SGO2/BIRC5/AURKB/SPC24/KNL1/BUB1B/SPC25/NUF2/KIF2C/CENPM/HJURP/CCNB1/CENPA/KIF18A/ERCC6L/BUB1/NDC80/NEK2/CENPI/SKA1/SGO1	29
CC	GO:0000779	condensed chromosome, centromeric region	27/673	118/19717	2.54592e-15	3.25651e-13	2.93607e-13	CENPU/CENPK/CENPF/SKA3/CENPE/PLK1/MAD2L1/SGO2/BIRC5/AURKB/SPC24/KNL1/BUB1B/SPC25/NUF2/KIF2C/CENPM/HJURP/CCNB1/CENPA/ERCC6L/BUB1/NDC80/NEK2/SKA1/NCAPG/SGO1	27
CC	GO:0000775	chromosome, centromeric region	34/673	193/19717	2.83175e-15	3.25651e-13	2.93607e-13	TTK/CENPU/CENPK/CDCA5/CENPF/SKA3/CENPE/PLK1/MAD2L1/CDCA8/SGO2/OIP5/BIRC5/AURKB/SPC24/KNL1/BUB1B/SPC25/NUF2/KIF2C/CENPM/HJURP/CCNB1/CENPA/KIF18A/ERCC6L/BUB1/NDC80/NEK2/CENPI/SKA1/NCAPG/ESCO2/SGO1	34
CC	GO:0000777	condensed chromosome kinetochore	25/673	105/19717	1.02713e-14	9.44961e-13	8.51979e-13	CENPU/CENPK/CENPF/SKA3/CENPE/PLK1/MAD2L1/SGO2/BIRC5/SPC24/KNL1/BUB1B/SPC25/NUF2/KIF2C/CENPM/HJURP/CCNB1/CENPA/ERCC6L/BUB1/NDC80/NEK2/SKA1/SGO1	25
CC	GO:0062023	collagen-containing extracellular matrix	47/673	406/19717	2.44314e-13	1.87308e-11	1.68877e-11	COL1A1/LTBP2/LOXL2/MGP/COL11A1/CDON/COL7A1/SPARCL1/CFP/CTHRC1/LTBP1/COL1A2/HAPLN1/ADAM11/FBLN1/EFNA5/L1CAM/THBS4/COL4A1/CDH13/ACAN/ADAM19/ADAMTS4/PCSK6/COL21A1/FN1/GREM1/SRPX/CMA1/COL14A1/SRPX2/NID1/LAMA4/COL10A1/COMP/COL8A1/COL3A1/COL5A2/COL6A3/ELN/APLP1/COL6A2/COL15A1/MFGE8/ASPN/COL5A3/COL5A1	47
CC	GO:0098687	chromosomal region	42/673	349/19717	1.30846e-12	8.59843e-11	7.75236e-11	TTK/CENPU/CENPK/RAD51/CDCA5/CENPF/SKA3/CENPE/EID3/PLK1/MAD2L1/TERT/BRCA2/CDCA8/SGO2/OIP5/BIRC5/AURKB/SPC24/KNL1/BUB1B/SPC25/NUF2/PIF1/ORC1/KIF2C/CENPM/HJURP/CCNB1/CENPA/KIF18A/ERCC6L/BUB1/BLM/NDC80/NEK2/CENPI/SKA1/NCAPG/CDK1/ESCO2/SGO1	42
CC	GO:0044420	extracellular matrix component	16/673	51/19717	6.71469e-12	3.86095e-10	3.48104e-10	COL1A1/COL11A1/COL7A1/LTBP1/COL1A2/FBLN1/COL4A1/ACAN/COL14A1/COL8A1/COL3A1/COL5A2/ELN/COL15A1/COL5A3/COL5A1	16
CC	GO:0005581	collagen trimer	20/673	87/19717	9.70582e-12	4.96075e-10	4.47262e-10	COL1A1/C1QL1/COL11A1/COL7A1/CTHRC1/MARCO/COL1A2/COL4A1/COL21A1/LOX/COL14A1/COL10A1/COL8A1/COL3A1/COL5A2/COL6A3/COL6A2/COL15A1/COL5A3/COL5A1	20
CC	GO:0005788	endoplasmic reticulum lumen	36/673	309/19717	1.36748e-10	5.87745e-09	5.29912e-09	COL1A1/IGFBP3/SRL/COL11A1/PROC/MSLN/SCG2/MTTP/COL7A1/SPARCL1/FKBP10/P4HA3/CFP/CES1/STC2/LTBP1/COL1A2/TSPAN5/COL4A1/ARSF/ADAMTSL1/COL21A1/FN1/PRSS23/COL14A1/COL10A1/COL8A1/COL3A1/COL5A2/COL6A3/COL6A2/COL15A1/MFGE8/CERCAM/COL5A3/COL5A1	36
CC	GO:0098644	complex of collagen trimers	10/673	19/19717	1.40548e-10	5.87745e-09	5.29912e-09	COL1A1/COL11A1/COL7A1/COL1A2/COL4A1/COL8A1/COL3A1/COL5A2/COL5A3/COL5A1	10
CC	GO:0005819	spindle	36/673	347/19717	3.33462e-09	1.27827e-07	1.15249e-07	CDC20/TTK/KIF14/CENPF/SKA3/CENPE/TPX2/PLK1/ASPM/CDC6/MAD2L1/PRC1/KIFC1/KIF18B/CDCA8/KIF15/HASPIN/BIRC5/AURKB/BUB1B/KIF4A/CKAP2L/KIF23/DLGAP5/SHCBP1/WDR62/CCNB1/KIF11/KIF18A/NEK2/SKA1/CDK1/KIF20A/SGO1/FAM83D/NUSAP1	36
CC	GO:0000940	condensed chromosome outer kinetochore	8/673	14/19717	4.42742e-09	1.56663e-07	1.41247e-07	CENPF/SKA3/PLK1/BUB1B/CCNB1/BUB1/NDC80/SKA1	8
CC	GO:0000780	condensed nuclear chromosome, centromeric region	10/673	26/19717	6.50607e-09	2.13771e-07	1.92736e-07	CENPK/PLK1/AURKB/BUB1B/NUF2/CCNB1/CENPA/BUB1/NDC80/SGO1	10
CC	GO:0000778	condensed nuclear chromosome kinetochore	8/673	15/19717	9.20338e-09	2.82237e-07	2.54465e-07	CENPK/PLK1/BUB1B/NUF2/CCNB1/CENPA/BUB1/NDC80	8
CC	GO:0005583	fibrillar collagen trimer	7/673	11/19717	1.53285e-08	4.14771e-07	3.73958e-07	COL1A1/COL11A1/COL1A2/COL3A1/COL5A2/COL5A3/COL5A1	7
CC	GO:0098643	banded collagen fibril	7/673	11/19717	1.53285e-08	4.14771e-07	3.73958e-07	COL1A1/COL11A1/COL1A2/COL3A1/COL5A2/COL5A3/COL5A1	7
CC	GO:0000794	condensed nuclear chromosome	17/673	99/19717	3.84869e-08	9.83555e-07	8.86775e-07	CENPK/RAD51/PLK1/BRCA2/AURKB/BUB1B/NUF2/CCNB1/RAD9B/CENPA/BUB1/BLM/NDC80/NCAPH/NEK2/SYCP2/SGO1	17
CC	GO:0005876	spindle microtubule	13/673	59/19717	7.24624e-08	1.75435e-06	1.58173e-06	SKA3/CENPE/PLK1/PRC1/KIF18B/BIRC5/AURKB/KIF4A/KIF11/KIF18A/SKA1/CDK1/NUSAP1	13
CC	GO:0005871	kinesin complex	12/673	55/19717	2.5909e-07	5.95908e-06	5.37271e-06	KIF14/CENPE/KIFC1/KIF18B/KIF15/KIF4A/KIF23/KIF2C/KIF11/KIF18A/KIF5C/KIF20A	12
CC	GO:0005604	basement membrane	14/673	95/19717	4.04792e-06	8.86687e-05	7.99438e-05	LOXL2/COL7A1/FBLN1/EFNA5/THBS4/COL4A1/ACAN/FN1/NID1/LAMA4/COL8A1/APLP1/COL15A1/COL5A1	14
CC	GO:0072686	mitotic spindle	15/673	109/19717	4.42071e-06	9.2433e-05	8.33378e-05	CENPE/TPX2/ASPM/MAD2L1/KIFC1/KIF18B/AURKB/CKAP2L/KIF23/KIF11/KIF18A/SKA1/CDK1/FAM83D/NUSAP1	15
CC	GO:0051233	spindle midzone	8/673	34/19717	1.46089e-05	0.000292178	0.000263429	KIF14/CENPE/PLK1/CDC6/KIF18B/CDCA8/AURKB/KIF18A	8
CC	GO:0045177	apical part of cell	30/673	384/19717	2.39727e-05	0.000459476	0.000414265	KCNE4/ATP6V0D2/ANO1/CRB2/THY1/SLC7A5/F2RL2/STC1/DDR2/AJAP1/ASPM/OTOA/SLC6A20/PTH1R/CHL1/UPK2/UPK1A/SLC22A12/ADGRG2/KISS1/SCNN1G/CRHR1/FN1/FAP/SLC5A8/PAPPA2/RAB27B/SAPCD2/EPB41L4B/PDGFRB	30
CC	GO:0016324	apical plasma membrane	26/673	318/19717	3.86179e-05	0.000710569	0.00064065	KCNE4/ATP6V0D2/ANO1/CRB2/THY1/SLC7A5/F2RL2/STC1/DDR2/AJAP1/ASPM/OTOA/SLC6A20/PTH1R/UPK2/UPK1A/SLC22A12/ADGRG2/KISS1/SCNN1G/FN1/SLC5A8/PAPPA2/RAB27B/SAPCD2/PDGFRB	26
CC	GO:0000922	spindle pole	17/673	164/19717	4.76035e-05	0.000842216	0.000759343	CDC20/CENPF/TPX2/PLK1/ASPM/CDC6/MAD2L1/PRC1/AURKB/CKAP2L/DLGAP5/WDR62/CCNB1/KIF11/NEK2/SGO1/FAM83D	17
CC	GO:0030496	midbody	17/673	173/19717	9.3076e-05	0.00158574	0.00142971	KIF14/CENPF/CENPE/ANLN/PLK1/ASPM/PRC1/CDCA8/BIRC5/AURKB/KIF4A/KIF23/CEP55/SHCBP1/NEK2/CDK1/KIF20A	17
CC	GO:0005875	microtubule associated complex	15/673	152/19717	0.00022573	0.00370843	0.00334353	KIF14/CENPE/KIFC1/KIF18B/CDCA8/KIF15/BIRC5/AURKB/KIF4A/KIF23/KIF2C/KIF11/KIF18A/KIF5C/KIF20A	15
CC	GO:0044853	plasma membrane raft	12/673	109/19717	0.000345766	0.00548456	0.00494489	F2R/CAV1/HAS2/TRPC4/CDH1/LRP4/EFNA5/CAVIN4/CDH13/ADRA1B/KIF18A/PTGIS	12
CC	GO:0005901	caveola	10/673	80/19717	0.000383685	0.00588316	0.00530427	F2R/CAV1/TRPC4/CDH1/EFNA5/CAVIN4/CDH13/ADRA1B/KIF18A/PTGIS	10
CC	GO:0000800	lateral element	4/673	13/19717	0.000751913	0.0108087	0.00974518	RAD51/BRCA2/BLM/SYCP2	4
CC	GO:1990023	mitotic spindle midzone	4/673	13/19717	0.000751913	0.0108087	0.00974518	CENPE/KIF18B/AURKB/KIF18A	4
CC	GO:1902495	transmembrane transporter complex	23/673	324/19717	0.000799222	0.0111407	0.0100445	PKD2L1/KCNE4/GABRE/ANO1/ABCC8/KCNJ5/CHRNA5/KCNMB4/PLN/GABRD/TRPC4/CPT1C/KCNG1/KCNJ8/SCNN1G/TRPC6/DPP10/KCNMB2/CHRNA1/CACNB2/GRIK3/SCN9A/ATP1A3	23
CC	GO:0010369	chromocenter	4/673	14/19717	0.00102439	0.0138594	0.0124957	CDCA8/OIP5/AURKB/ESCO2	4
CC	GO:1990351	transporter complex	23/673	332/19717	0.00110831	0.0145663	0.013133	PKD2L1/KCNE4/GABRE/ANO1/ABCC8/KCNJ5/CHRNA5/KCNMB4/PLN/GABRD/TRPC4/CPT1C/KCNG1/KCNJ8/SCNN1G/TRPC6/DPP10/KCNMB2/CHRNA1/CACNB2/GRIK3/SCN9A/ATP1A3	23
CC	GO:0005874	microtubule	27/673	416/19717	0.00114254	0.0145991	0.0131626	GAS2L3/KIF14/SKA3/CENPE/TPX2/PLK1/ASPM/PRC1/KIFC1/KIF18B/KIF15/BIRC5/AURKB/KIF4A/GTSE1/KIF23/KIF2C/KIF11/KIF18A/NEK2/BICD1/SKA1/DNM3/CDK1/KIF5C/KIF20A/NUSAP1	27
CC	GO:0034702	ion channel complex	21/673	301/19717	0.00164021	0.0203919	0.0183853	PKD2L1/KCNE4/GABRE/ANO1/ABCC8/KCNJ5/CHRNA5/KCNMB4/GABRD/TRPC4/CPT1C/KCNG1/KCNJ8/SCNN1G/TRPC6/DPP10/KCNMB2/CHRNA1/CACNB2/GRIK3/SCN9A	21
CC	GO:0034703	cation channel complex	16/673	220/19717	0.00374996	0.0453942	0.0409275	PKD2L1/KCNE4/ABCC8/KCNJ5/KCNMB4/TRPC4/CPT1C/KCNG1/KCNJ8/SCNN1G/TRPC6/DPP10/KCNMB2/CACNB2/GRIK3/SCN9A	16
CC	GO:0034705	potassium channel complex	9/673	96/19717	0.00551546	0.0650542	0.0586529	KCNE4/ABCC8/KCNJ5/KCNMB4/KCNG1/KCNJ8/DPP10/KCNMB2/GRIK3	9
CC	GO:0016528	sarcoplasm	8/673	80/19717	0.00590697	0.0675532	0.0609061	SRL/PLN/CAMK2B/ASPH/JPH1/FABP3/THBS4/JPH3	8
CC	GO:0045121	membrane raft	20/673	315/19717	0.00602105	0.0675532	0.0609061	UNC5A/ARID3C/THY1/BIRC3/F2R/CAV1/HAS2/TRPC4/CDH1/LRP4/RTN4RL2/EFNA5/CLIP3/CAVIN4/CDH13/ADRA1B/LYPD6/KIF18A/ANGPT1/PTGIS	20
CC	GO:0098857	membrane microdomain	20/673	316/19717	0.0062294	0.0682268	0.0615134	UNC5A/ARID3C/THY1/BIRC3/F2R/CAV1/HAS2/TRPC4/CDH1/LRP4/RTN4RL2/EFNA5/CLIP3/CAVIN4/CDH13/ADRA1B/LYPD6/KIF18A/ANGPT1/PTGIS	20
CC	GO:0098589	membrane region	20/673	328/19717	0.00922255	0.0986598	0.0889518	UNC5A/ARID3C/THY1/BIRC3/F2R/CAV1/HAS2/TRPC4/CDH1/LRP4/RTN4RL2/EFNA5/CLIP3/CAVIN4/CDH13/ADRA1B/LYPD6/KIF18A/ANGPT1/PTGIS	20
CC	GO:0033017	sarcoplasmic reticulum membrane	5/673	39/19717	0.0100654	0.105031	0.0946963	PLN/CAMK2B/ASPH/JPH1/JPH3	5
CC	GO:0016529	sarcoplasmic reticulum	7/673	71/19717	0.0105195	0.105031	0.0946963	SRL/PLN/CAMK2B/ASPH/JPH1/THBS4/JPH3	7
CC	GO:0098982	GABA-ergic synapse	7/673	71/19717	0.0105195	0.105031	0.0946963	PCDH17/GABRD/NLGN4X/EFNA5/CDH13/ACAN/ERBB4	7
CC	GO:0043083	synaptic cleft	3/673	14/19717	0.0108764	0.105031	0.0946963	C1QL1/PRSS12/DNM3	3
CC	GO:0000795	synaptonemal complex	5/673	40/19717	0.0111881	0.105031	0.0946963	RAD51/PLK1/BRCA2/BLM/SYCP2	5
CC	GO:0099086	synaptonemal structure	5/673	40/19717	0.0111881	0.105031	0.0946963	RAD51/PLK1/BRCA2/BLM/SYCP2	5
CC	GO:0000307	cyclin-dependent protein kinase holoenzyme complex	5/673	42/19717	0.0136833	0.125886	0.113499	CCNB2/CCNB1/CCNA2/CCNF/CDK1	5
CC	GO:0045171	intercellular bridge	6/673	59/19717	0.0150463	0.135712	0.122358	TPX2/CDCA8/KIF4A/KIF23/CEP55/KIF20A	6
CC	GO:0000792	heterochromatin	7/673	78/19717	0.0170682	0.150988	0.136131	CBX2/WDR76/UHRF1/CENPA/EME1/SALL4/ESCO2	7
CC	GO:0044449	contractile fiber part	14/673	221/19717	0.0198504	0.172287	0.155334	FHL5/IDO1/ACTN2/TMOD1/JPH1/TNNT1/MYL3/NEB/MYH11/CAVIN4/LMOD1/TPM4/ACTA2/CSRP2	14
CC	GO:0005865	striated muscle thin filament	4/673	31/19717	0.0203726	0.173544	0.156468	TMOD1/TNNT1/LMOD1/TPM4	4
CC	GO:0036379	myofilament	4/673	32/19717	0.0226716	0.189617	0.170959	TMOD1/TNNT1/LMOD1/TPM4	4
CC	GO:0031045	dense core granule	3/673	19/19717	0.0255238	0.20966	0.18903	SYT7/SYT5/SCG2	3
CC	GO:0008076	voltage-gated potassium channel complex	7/673	87/19717	0.0291431	0.23519	0.212048	KCNE4/KCNJ5/KCNMB4/KCNG1/KCNJ8/DPP10/KCNMB2	7
CC	GO:0043292	contractile fiber	14/673	234/19717	0.0304451	0.237682	0.214294	FHL5/IDO1/ACTN2/TMOD1/JPH1/TNNT1/MYL3/NEB/MYH11/CAVIN4/LMOD1/TPM4/ACTA2/CSRP2	14
CC	GO:0005720	nuclear heterochromatin	4/673	35/19717	0.0304853	0.237682	0.214294	UHRF1/CENPA/EME1/ESCO2	4
CC	GO:0098978	glutamatergic synapse	19/673	349/19717	0.0314203	0.238115	0.214685	PLPPR4/SLC30A3/ADAM23/PCDH17/GRID1/GABRD/CDH1/ACTN2/CDH11/CPT1C/SPARCL1/NLGN4X/NPTX1/ACAN/LRRC4C/NPTX2/GRIK3/ERBB4/DNM3	19
CC	GO:0031225	anchored component of membrane	11/673	170/19717	0.0317806	0.238115	0.214685	TREH/THY1/MSLN/OTOA/RTN4RL2/EFNA5/CDH13/NTM/LYPD6/DPEP2/RAB27B	11
CC	GO:0005657	replication fork	6/673	70/19717	0.0320938	0.238115	0.214685	MCM10/XRCC2/PIF1/UHRF1/BLM/CDC45	6
CC	GO:0005680	anaphase-promoting complex	3/673	21/19717	0.0333208	0.243295	0.219355	CDC20/BUB1B/UBE2C	3
CC	GO:0034706	sodium channel complex	3/673	23/19717	0.0422094	0.30338	0.273528	SCNN1G/GRIK3/SCN9A	3
CC	GO:0033655	host cell cytoplasm part	2/673	10/19717	0.0436528	0.304247	0.274309	GBP4/BICD1	2
CC	GO:0070938	contractile ring	2/673	10/19717	0.0436528	0.304247	0.274309	ANLN/PRC1	2
CC	GO:0000235	astral microtubule	2/673	11/19717	0.052171	0.347807	0.313583	KIF18B/KIF18A	2
CC	GO:0005818	aster	2/673	11/19717	0.052171	0.347807	0.313583	KIF18B/KIF18A	2
CC	GO:0030430	host cell cytoplasm	2/673	11/19717	0.052171	0.347807	0.313583	GBP4/BICD1	2
CC	GO:0019897	extrinsic component of plasma membrane	10/673	165/19717	0.0568544	0.373615	0.336852	TGM3/ST14/CDH1/CDH11/GNAO1/CDH13/STAC/STYK1/MFGE8/GNG4	10
CC	GO:0000152	nuclear ubiquitin ligase complex	4/673	43/19717	0.0582066	0.377113	0.340006	CDC20/CBX2/BUB1B/UBE2C	4
CC	GO:0089717	spanning component of membrane	2/673	12/19717	0.061222	0.391141	0.352653	AJAP1/NLGN4X	2
CC	GO:0032809	neuronal cell body membrane	3/673	27/19717	0.0631291	0.3978	0.358657	UNC5A/THY1/ATP1A3	3
MF	GO:0005201	extracellular matrix structural constituent	32/629	163/17697	2.20514e-15	1.64283e-12	1.44147e-12	COL1A1/LTBP2/MGP/COL11A1/COL7A1/CTHRC1/LTBP1/COL1A2/HAPLN1/FBLN1/COL4A1/ACAN/COL21A1/FN1/SRPX/COL14A1/SRPX2/NID1/LAMA4/COL10A1/COMP/COL8A1/COL3A1/COL5A2/COL6A3/ELN/COL6A2/COL15A1/MFGE8/ASPN/COL5A3/COL5A1	32
MF	GO:0030020	extracellular matrix structural constituent conferring tensile strength	16/629	41/17697	2.42486e-13	9.03259e-11	7.92545e-11	COL1A1/COL11A1/COL7A1/COL1A2/COL4A1/COL21A1/COL14A1/COL10A1/COL8A1/COL3A1/COL5A2/COL6A3/COL6A2/COL15A1/COL5A3/COL5A1	16
MF	GO:0048407	platelet-derived growth factor binding	6/629	11/17697	7.81008e-07	0.00019395	0.000170177	COL1A1/COL1A2/COL4A1/COL3A1/PDGFRB/COL5A1	6
MF	GO:0019838	growth factor binding	18/629	137/17697	1.75111e-06	0.000326145	0.000286169	IL1R2/COL1A1/IGFBP3/LTBP2/FLT1/BMPR1B/ESM1/CXCL13/LTBP1/COL1A2/COL4A1/PCSK6/SRPX2/COL3A1/HTRA3/PDGFRB/HTRA4/COL5A1	18
MF	GO:0005539	glycosaminoglycan binding	24/629	229/17697	2.29882e-06	0.000342523	0.00030054	SUSD5/LTBP2/COL11A1/VEGFA/PLA2G2D/CXCL13/HAPLN1/CXCL11/THBS4/ACAN/FGF7/MPO/PCSK6/FN1/DPYSL3/CEMIP/CXCL10/HMMR/COMP/APLP1/COL5A3/RSPO3/HAPLN3/COL5A1	24
MF	GO:0003777	microtubule motor activity	12/629	84/17697	3.98512e-05	0.00494819	0.00434168	KIF14/CENPE/KIFC1/KIF18B/KIF15/KIF4A/KIF23/KIF2C/KIF11/KIF18A/KIF5C/KIF20A	12
MF	GO:0005540	hyaluronic acid binding	6/629	21/17697	6.76407e-05	0.00600281	0.00526704	SUSD5/HAPLN1/ACAN/CEMIP/HMMR/HAPLN3	6
MF	GO:0008017	microtubule binding	22/629	246/17697	7.09759e-05	0.00600281	0.00526704	GAS2L3/KIF14/CENPE/PLK1/PRC1/KIFC1/KIF18B/KIF15/BIRC5/FTCD/KIF4A/CLIP3/KIF23/KIF2C/KIF11/KIF18A/SKA1/DNM3/KIF5C/KIF20A/FAM83D/NUSAP1	22
MF	GO:0015631	tubulin binding	27/629	336/17697	7.25172e-05	0.00600281	0.00526704	GAS2L3/KIF14/CENPE/PLK1/PRC1/BRCA2/KIFC1/KIF18B/STMN2/KIF15/BIRC5/ARL4C/FTCD/KIF4A/CLIP3/KIF23/KIF2C/KIF11/KIF18A/UNC5C/SKA1/NCALD/DNM3/KIF5C/KIF20A/FAM83D/NUSAP1	27
MF	GO:0019199	transmembrane receptor protein kinase activity	11/629	79/17697	0.000105373	0.00761621	0.00668268	EPHA3/FLT1/DDR2/BMPR1B/EPHA10/PDGFRL/LTBP1/SOSTDC1/ERBB4/EPHA6/PDGFRB	11
MF	GO:0008201	heparin binding	17/629	169/17697	0.000112454	0.00761621	0.00668268	LTBP2/COL11A1/VEGFA/PLA2G2D/CXCL13/CXCL11/THBS4/FGF7/MPO/PCSK6/FN1/CXCL10/COMP/APLP1/COL5A3/RSPO3/COL5A1	17
MF	GO:0008307	structural constituent of muscle	8/629	46/17697	0.00019246	0.0119486	0.010484	ACTN2/ASPH/JPH1/MYL3/NEB/MYH11/TPM4/CSRP2	8
MF	GO:0005178	integrin binding	14/629	132/17697	0.000255992	0.0146703	0.0128722	THY1/ADAM23/ESM1/ACTN2/IBSP/ADAM11/THBS4/FN1/FAP/COMP/COL3A1/MFGE8/S1PR3/COL5A1	14
MF	GO:0003774	motor activity	14/629	136/17697	0.000349003	0.0185719	0.0162956	KIF14/CENPE/KIFC1/KIF18B/KIF15/KIF4A/MYH11/KIF23/KIF2C/KIF11/KIF18A/MYO3B/KIF5C/KIF20A	14
MF	GO:0045236	CXCR chemokine receptor binding	4/629	11/17697	0.000427246	0.019617	0.0172125	CXCL9/CXCL13/CXCL11/CXCL10	4
MF	GO:0005216	ion channel activity	29/629	416/17697	0.000455673	0.019617	0.0172125	PKD2L1/KCNE4/GABRE/ANO1/ABCC8/KCNJ5/CHRNA5/GRID1/KCNMB4/GABRD/TRPC4/GJC1/KCNG1/JPH1/KCNK3/ASIC1/KCNJ8/SCNN1G/TRPC6/FAM155A/KCNK12/KCNN3/KCNMB2/CHRNA1/CACNB2/GRIK3/SCN9A/SLC26A7/JPH3	29
MF	GO:0022803	passive transmembrane transporter activity	31/629	457/17697	0.000467912	0.019617	0.0172125	PKD2L1/KCNE4/GABRE/ANO1/ABCC8/KCNJ5/CHRNA5/GRID1/PANX2/KCNMB4/GABRD/TRPC4/GJC1/KCNG1/JPH1/KCNK3/ASIC1/KCNJ8/SCNN1G/TRPC6/FAM155A/KCNK12/KCNN3/KCNMB2/CHRNA1/CACNB2/GRIK3/SLC5A8/SCN9A/SLC26A7/JPH3	31
MF	GO:0005261	cation channel activity	24/629	319/17697	0.000473968	0.019617	0.0172125	PKD2L1/KCNE4/ANO1/ABCC8/KCNJ5/CHRNA5/KCNMB4/TRPC4/KCNG1/JPH1/KCNK3/ASIC1/KCNJ8/SCNN1G/TRPC6/FAM155A/KCNK12/KCNN3/KCNMB2/CHRNA1/CACNB2/GRIK3/SCN9A/JPH3	24
MF	GO:0022838	substrate-specific channel activity	29/629	428/17697	0.000717812	0.0281301	0.0246822	PKD2L1/KCNE4/GABRE/ANO1/ABCC8/KCNJ5/CHRNA5/GRID1/KCNMB4/GABRD/TRPC4/GJC1/KCNG1/JPH1/KCNK3/ASIC1/KCNJ8/SCNN1G/TRPC6/FAM155A/KCNK12/KCNN3/KCNMB2/CHRNA1/CACNB2/GRIK3/SCN9A/SLC26A7/JPH3	29
MF	GO:0008237	metallopeptidase activity	16/629	181/17697	0.000755171	0.0281301	0.0246822	FOLH1/ADAMTS12/ADAM23/MMP16/CPXM1/ADAM11/PHEX/ADAM19/ADAMTS4/MMP15/FAP/STAMBPL1/ADAM33/PAPPA2/DPEP2/ADAM12	16
MF	GO:0022839	ion gated channel activity	24/629	334/17697	0.000905587	0.0304295	0.0266997	PKD2L1/KCNE4/GABRE/ANO1/KCNJ5/CHRNA5/GRID1/KCNMB4/GABRD/KCNG1/JPH1/KCNK3/ASIC1/KCNJ8/SCNN1G/FAM155A/KCNK12/KCNN3/KCNMB2/CHRNA1/CACNB2/GRIK3/SCN9A/JPH3	24
MF	GO:0005125	cytokine activity	18/629	220/17697	0.000905614	0.0304295	0.0266997	CXCL9/IFNG/LEFTY1/VEGFA/SCG2/CXCL13/INHBB/CXCL11/GDF6/CCL19/GREM1/CXCL10/CD70/C5/INHBA/TNFSF9/IL17D/CCL18	18
MF	GO:0015267	channel activity	30/629	456/17697	0.000939436	0.0304295	0.0266997	PKD2L1/KCNE4/GABRE/ANO1/ABCC8/KCNJ5/CHRNA5/GRID1/PANX2/KCNMB4/GABRD/TRPC4/GJC1/KCNG1/JPH1/KCNK3/ASIC1/KCNJ8/SCNN1G/TRPC6/FAM155A/KCNK12/KCNN3/KCNMB2/CHRNA1/CACNB2/GRIK3/SCN9A/SLC26A7/JPH3	30
MF	GO:0004222	metalloendopeptidase activity	11/629	103/17697	0.0010801	0.0335281	0.0294185	ADAMTS12/ADAM23/MMP16/ADAM11/PHEX/ADAM19/ADAMTS4/MMP15/FAP/ADAM33/ADAM12	11
MF	GO:0008376	acetylgalactosaminyltransferase activity	7/629	47/17697	0.00126547	0.0373228	0.0327481	GALNT5/CHSY3/B4GALNT4/GALNT16/B4GALNT1/GALNT17/CSGALNACT1	7
MF	GO:0022836	gated channel activity	24/629	343/17697	0.00130254	0.0373228	0.0327481	PKD2L1/KCNE4/GABRE/ANO1/KCNJ5/CHRNA5/GRID1/KCNMB4/GABRD/KCNG1/JPH1/KCNK3/ASIC1/KCNJ8/SCNN1G/FAM155A/KCNK12/KCNN3/KCNMB2/CHRNA1/CACNB2/GRIK3/SCN9A/JPH3	24
MF	GO:0003688	DNA replication origin binding	5/629	24/17697	0.00135286	0.0373288	0.0327534	CDC6/MCM10/ORC6/ORC1/CDC45	5
MF	GO:0005267	potassium channel activity	12/629	123/17697	0.00144765	0.0378524	0.0332128	PKD2L1/KCNE4/ABCC8/KCNJ5/KCNMB4/KCNG1/KCNK3/KCNJ8/KCNK12/KCNN3/KCNMB2/GRIK3	12
MF	GO:0004714	transmembrane receptor protein tyrosine kinase activity	8/629	62/17697	0.00151599	0.0378524	0.0332128	EPHA3/FLT1/DDR2/EPHA10/PDGFRL/ERBB4/EPHA6/PDGFRB	8
MF	GO:0043394	proteoglycan binding	6/629	36/17697	0.00154327	0.0378524	0.0332128	PLA2G2D/FN1/NID1/COMP/COL5A3/COL5A1	6
MF	GO:0015269	calcium-activated potassium channel activity	4/629	15/17697	0.00157765	0.0378524	0.0332128	PKD2L1/KCNMB4/KCNN3/KCNMB2	4
MF	GO:0008009	chemokine activity	7/629	49/17697	0.00162587	0.0378524	0.0332128	CXCL9/CXCL13/CXCL11/CCL19/CXCL10/C5/CCL18	7
MF	GO:0008574	ATP-dependent microtubule motor activity, plus-end-directed	5/629	26/17697	0.00197446	0.044575	0.0391114	KIF14/KIF18B/KIF11/KIF18A/KIF5C	5
MF	GO:0005518	collagen binding	8/629	67/17697	0.00250518	0.0531489	0.0466344	DDR2/SPARCL1/FN1/COL14A1/NID1/COMP/ASPN/COL5A3	8
MF	GO:0001664	G protein-coupled receptor binding	20/629	280/17697	0.00251311	0.0531489	0.0466344	CXCL9/AVPR1A/CXCL13/CTHRC1/MARCO/PMCH/GNAO1/KISS1/FZD7/CXCL11/GPRC5B/APLN/CCL19/CXCL10/BICD1/APLP1/DNM3/C5/RSPO3/CCL18	20
MF	GO:0035173	histone kinase activity	4/629	17/17697	0.0025996	0.0531489	0.0466344	HASPIN/AURKB/CCNB1/CDK1	4
MF	GO:0016887	ATPase activity	25/629	384/17697	0.00278032	0.0531489	0.0466344	TOP2A/ATP6V0D2/ABCC8/KIF14/RAD54L/ATAD2/RAD51/CENPE/KIFC1/KIF18B/TNNT1/POLQ/KIF15/KIF4A/XRCC2/PIF1/KIF23/KIF2C/KIF11/KIF18A/ERCC6L/BLM/KIF5C/KIF20A/ATP1A3	25
MF	GO:0004114	3',5'-cyclic-nucleotide phosphodiesterase activity	5/629	28/17697	0.00278229	0.0531489	0.0466344	PDE1A/PDE3A/PDE6G/PDE10A/PDE1C	5
MF	GO:0005227	calcium activated cation channel activity	5/629	28/17697	0.00278229	0.0531489	0.0466344	PKD2L1/ANO1/KCNMB4/KCNN3/KCNMB2	5
MF	GO:0008094	DNA-dependent ATPase activity	8/629	69/17697	0.00301914	0.0562315	0.0493391	TOP2A/RAD54L/RAD51/POLQ/XRCC2/PIF1/ERCC6L/BLM	8
MF	GO:0047555	3',5'-cyclic-GMP phosphodiesterase activity	4/629	18/17697	0.00324937	0.057917	0.050818	PDE1A/PDE6G/PDE10A/PDE1C	4
MF	GO:0004112	cyclic-nucleotide phosphodiesterase activity	5/629	29/17697	0.00326512	0.057917	0.050818	PDE1A/PDE3A/PDE6G/PDE10A/PDE1C	5
MF	GO:0042562	hormone binding	10/629	102/17697	0.00338742	0.0586889	0.0514953	AVPR1A/CHRNA5/PTH1R/CALCRL/CHRNA1/CDH13/CRHR1/INHBA/ATP1A3/NPR3	10
MF	GO:1901681	sulfur compound binding	18/629	250/17697	0.0037072	0.0614824	0.0539464	LTBP2/COL11A1/VEGFA/PLA2G2D/CXCL13/CXCL11/THBS4/FGF7/MPO/PCSK6/FN1/DPYSL3/CXCL10/COMP/APLP1/COL5A3/RSPO3/COL5A1	18
MF	GO:0015276	ligand-gated ion channel activity	12/629	138/17697	0.00379623	0.0614824	0.0539464	GABRE/KCNJ5/CHRNA5/GRID1/GABRD/JPH1/ASIC1/KCNJ8/SCNN1G/CHRNA1/GRIK3/JPH3	12
MF	GO:0022834	ligand-gated channel activity	12/629	138/17697	0.00379623	0.0614824	0.0539464	GABRE/KCNJ5/CHRNA5/GRID1/GABRD/JPH1/ASIC1/KCNJ8/SCNN1G/CHRNA1/GRIK3/JPH3	12
MF	GO:0050840	extracellular matrix binding	7/629	57/17697	0.00392088	0.0621501	0.0545322	OLFML2A/COL11A1/VEGFA/SPARCL1/NID1/CD248/ELN	7
MF	GO:0046873	metal ion transmembrane transporter activity	27/629	438/17697	0.00407745	0.0632855	0.0555285	PKD2L1/KCNE4/SLC13A2/ABCC8/KCNJ5/SLC30A3/SLC6A15/KCNMB4/TRPC4/KCNG1/JPH1/SLC6A20/KCNK3/ASIC1/KCNJ8/SCNN1G/TRPC6/FAM155A/KCNK12/KCNN3/KCNMB2/CACNB2/GRIK3/SLC5A8/SCN9A/JPH3/ATP1A3	27
MF	GO:0048018	receptor ligand activity	29/629	482/17697	0.00419411	0.0637676	0.0559515	CXCL9/IFNG/LEFTY1/STC1/VEGFA/SCG2/AMH/DKK1/CXCL13/STC2/PMCH/INHBB/PTHLH/CXCL11/APLN/EFNA5/THBS4/FGF7/GDF6/CCL19/GREM1/CXCL10/CD70/SEMA3C/C5/INHBA/TNFSF9/IL17D/CCL18	29
MF	GO:0015079	potassium ion transmembrane transporter activity	13/629	159/17697	0.00448956	0.0668944	0.0586951	PKD2L1/KCNE4/ABCC8/KCNJ5/KCNMB4/KCNG1/KCNK3/KCNJ8/KCNK12/KCNN3/KCNMB2/GRIK3/ATP1A3	13
MF	GO:0004252	serine-type endopeptidase activity	13/629	160/17697	0.00473281	0.0691362	0.060662	ST14/CFD/PROC/KLK6/PRSS12/KLK8/PCSK6/FAP/PRSS23/CMA1/KLK7/HTRA3/HTRA4	13
MF	GO:0008236	serine-type peptidase activity	14/629	182/17697	0.00559414	0.0801468	0.0703231	ST14/CFD/PROC/KLK6/DPP10/PRSS12/KLK8/PCSK6/FAP/PRSS23/CMA1/KLK7/HTRA3/HTRA4	14
MF	GO:0036122	BMP binding	3/629	11/17697	0.0059552	0.0822845	0.0721988	GREM1/SOSTDC1/COMP	3
MF	GO:0002020	protease binding	11/629	128/17697	0.00596425	0.0822845	0.0721988	COL1A1/DERL3/BRCA2/CHL1/COL1A2/ADAMTS4/FN1/FAP/COMP/CD70/COL3A1	11
MF	GO:1904315	transmitter-gated ion channel activity involved in regulation of postsynaptic membrane potential	6/629	47/17697	0.00612168	0.0829209	0.0727572	GABRE/CHRNA5/GRID1/GABRD/CHRNA1/GRIK3	6
MF	GO:0017171	serine hydrolase activity	14/629	186/17697	0.0067471	0.0897605	0.0787584	ST14/CFD/PROC/KLK6/DPP10/PRSS12/KLK8/PCSK6/FAP/PRSS23/CMA1/KLK7/HTRA3/HTRA4	14
MF	GO:0005126	cytokine receptor binding	19/629	286/17697	0.00688614	0.090003	0.0789712	CXCL9/IFNG/LEFTY1/RASL11B/VEGFA/AMH/CXCL13/INHBB/CXCL11/EFNA5/GDF6/CCL19/GREM1/CXCL10/CD70/C5/INHBA/TNFSF9/CCL18	19
MF	GO:0017046	peptide hormone binding	6/629	49/17697	0.00751164	0.0964857	0.0846593	AVPR1A/PTH1R/CALCRL/CRHR1/INHBA/NPR3	6
MF	GO:1902282	voltage-gated potassium channel activity involved in ventricular cardiac muscle cell action potential repolarization	3/629	12/17697	0.00773263	0.0976408	0.0856728	KCNE4/KCNJ5/KCNJ8	3
MF	GO:0001653	peptide receptor activity	12/629	152/17697	0.00812714	0.100188	0.0879077	AVPR1A/CCR9/F2RL2/NLRP6/F2R/PTH1R/EDNRA/CALCRL/APLNR/CRHR1/KISS1R/NPR3	12
MF	GO:0099529	neurotransmitter receptor activity involved in regulation of postsynaptic membrane potential	6/629	50/17697	0.00828591	0.100188	0.0879077	GABRE/CHRNA5/GRID1/GABRD/CHRNA1/GRIK3	6
MF	GO:0004713	protein tyrosine kinase activity	11/629	134/17697	0.00833779	0.100188	0.0879077	EPHA3/TTK/FLT1/DDR2/EPHA10/PDGFRL/MELK/STYK1/ERBB4/EPHA6/PDGFRB	11
MF	GO:0042379	chemokine receptor binding	7/629	66/17697	0.00879074	0.103954	0.0912122	CXCL9/CXCL13/CXCL11/CCL19/CXCL10/C5/CCL18	7
MF	GO:0005160	transforming growth factor beta receptor binding	6/629	51/17697	0.00911584	0.106114	0.0931075	LEFTY1/RASL11B/AMH/INHBB/GDF6/INHBA	6
MF	GO:0140097	catalytic activity, acting on DNA	15/629	213/17697	0.00931641	0.10678	0.0936921	TOP2A/DNASE1L3/RAD54L/RAD51/BRIP1/TERT/POLQ/NEIL3/PIF1/DNASE2B/EME1/ERCC6L/BLM/CDC45/EXO1	15
MF	GO:0098960	postsynaptic neurotransmitter receptor activity	6/629	52/17697	0.0100035	0.112918	0.0990777	GABRE/CHRNA5/GRID1/GABRD/CHRNA1/GRIK3	6
MF	GO:0019887	protein kinase regulator activity	13/629	180/17697	0.0122451	0.136158	0.119469	TRIB3/CCNB2/CAMK2N2/AFAP1L2/GPRC5B/EFNA5/CCNB1/GREM1/CXCL10/CCNA2/CCNF/CDKN2B/FAM20A	13
MF	GO:0099094	ligand-gated cation channel activity	9/629	105/17697	0.0124699	0.136618	0.119873	KCNJ5/CHRNA5/JPH1/ASIC1/KCNJ8/SCNN1G/CHRNA1/GRIK3/JPH3	9
MF	GO:0001228	DNA-binding transcription activator activity, RNA polymerase II-specific	25/629	439/17697	0.0143076	0.148747	0.130515	FOXD1/MEIS2/GLI2/HOXD10/ARID3C/NR5A2/TFAP2A/GATA4/WT1/TP73/GRHL2/FOXA1/FOXD2/LEF1/FOXF2/EBF3/HEYL/MYBL2/TOX2/TBX18/EBF1/YY2/FOXC2/HOXC13/E2F2	25
MF	GO:0001968	fibronectin binding	4/629	27/17697	0.0144821	0.148747	0.130515	IGFBP3/VEGFA/ITGA4/FBLN1	4
MF	GO:0005272	sodium channel activity	5/629	41/17697	0.0145436	0.148747	0.130515	PKD2L1/ASIC1/SCNN1G/GRIK3/SCN9A	5
MF	GO:0005523	tropomyosin binding	3/629	15/17697	0.0147749	0.148747	0.130515	TMOD1/TNNT1/LMOD1	3
MF	GO:0070742	C2H2 zinc finger domain binding	3/629	15/17697	0.0147749	0.148747	0.130515	WT1/LEF1/EBF1	3
MF	GO:0086008	voltage-gated potassium channel activity involved in cardiac muscle cell action potential repolarization	3/629	15/17697	0.0147749	0.148747	0.130515	KCNE4/KCNJ5/KCNJ8	3
MF	GO:0008528	G protein-coupled peptide receptor activity	11/629	146/17697	0.01522	0.151186	0.132655	AVPR1A/CCR9/F2RL2/NLRP6/F2R/PTH1R/EDNRA/CALCRL/APLNR/KISS1R/NPR3	11
MF	GO:0019955	cytokine binding	10/629	128/17697	0.0159942	0.156786	0.137568	IL1R2/CCR9/ITGA4/LTBP1/IL20RB/GREM1/SOSTDC1/COMP/IL12RB2/GBP1	10
MF	GO:0005520	insulin-like growth factor binding	4/629	28/17697	0.016432	0.156947	0.13771	IGFBP3/ESM1/HTRA3/HTRA4	4
MF	GO:0016701	oxidoreductase activity, acting on single donors with incorporation of molecular oxygen	4/629	28/17697	0.016432	0.156947	0.13771	MIOX/IDO1/P4HA3/ALOX15B	4
MF	GO:0016641	oxidoreductase activity, acting on the CH-NH2 group of donors, oxygen as acceptor	3/629	16/17697	0.0177126	0.167037	0.146563	LOXL2/LOX/AOC2	3
MF	GO:0015077	monovalent inorganic cation transmembrane transporter activity	22/629	382/17697	0.0184575	0.171754	0.150702	PKD2L1/KCNE4/ATP6V0D2/SLC13A2/ABCC8/KCNJ5/SLC6A15/KCNMB4/KCNG1/SLC6A20/KCNK3/ASIC1/KCNJ8/SCNN1G/KCNK12/KCNN3/KCNMB2/GRIK3/SLC5A8/NDUFA4L2/SCN9A/ATP1A3	22
MF	GO:0008081	phosphoric diester hydrolase activity	8/629	94/17697	0.018674	0.171754	0.150702	PDE1A/PDE3A/F2RL2/PDE6G/PDE10A/EDNRA/PLCXD3/PDE1C	8
MF	GO:0008194	UDP-glycosyltransferase activity	11/629	151/17697	0.0190964	0.173429	0.152171	GALNT5/HAS2/CHSY3/MGAT3/B4GALNT4/GALNT16/UGT3A1/MGAT5B/B4GALNT1/GALNT17/CSGALNACT1	11
MF	GO:1990939	ATP-dependent microtubule motor activity	5/629	44/17697	0.0193315	0.173429	0.152171	KIF14/KIF18B/KIF11/KIF18A/KIF5C	5
MF	GO:0043548	phosphatidylinositol 3-kinase binding	4/629	30/17697	0.0208054	0.173429	0.152171	FAM83B/IRS2/RASD2/PDGFRB	4
MF	GO:0005342	organic acid transmembrane transporter activity	11/629	153/17697	0.020836	0.173429	0.152171	SLC13A2/SLC7A5/SLC6A15/SLC7A11/SLC43A1/SLC7A2/SLC6A20/SLC16A9/SLC5A8/SLC16A6/SLC26A7	11
MF	GO:0046943	carboxylic acid transmembrane transporter activity	11/629	153/17697	0.020836	0.173429	0.152171	SLC13A2/SLC7A5/SLC6A15/SLC7A11/SLC43A1/SLC7A2/SLC6A20/SLC16A9/SLC5A8/SLC16A6/SLC26A7	11
MF	GO:0022824	transmitter-gated ion channel activity	6/629	61/17697	0.020911	0.173429	0.152171	GABRE/CHRNA5/GRID1/GABRD/CHRNA1/GRIK3	6
MF	GO:0022835	transmitter-gated channel activity	6/629	61/17697	0.020911	0.173429	0.152171	GABRE/CHRNA5/GRID1/GABRD/CHRNA1/GRIK3	6
MF	GO:0004675	transmembrane receptor protein serine/threonine kinase activity	3/629	17/17697	0.0209511	0.173429	0.152171	BMPR1B/LTBP1/SOSTDC1	3
MF	GO:0005005	transmembrane-ephrin receptor activity	3/629	17/17697	0.0209511	0.173429	0.152171	EPHA3/EPHA10/EPHA6	3
MF	GO:0015175	neutral amino acid transmembrane transporter activity	4/629	31/17697	0.0232348	0.190219	0.166904	SLC7A5/SLC7A11/SLC43A1/SLC6A20	4
MF	GO:0003678	DNA helicase activity	7/629	81/17697	0.0249977	0.20051	0.175933	RAD51/BRIP1/POLQ/PIF1/ERCC6L/BLM/CDC45	7
MF	GO:0061134	peptidase regulator activity	14/629	219/17697	0.0250301	0.20051	0.175933	PTTG1/CRB2/BIRC3/CAV1/SPINK1/WFDC12/COL7A1/BIRC5/LEF1/FBLN1/FN1/WFDC5/COL6A3/C5	14
MF	GO:0042623	ATPase activity, coupled	17/629	284/17697	0.0257056	0.202557	0.177729	TOP2A/ATP6V0D2/ABCC8/KIF14/RAD54L/RAD51/KIF18B/TNNT1/POLQ/XRCC2/PIF1/KIF11/KIF18A/ERCC6L/BLM/KIF5C/ATP1A3	17
MF	GO:0071855	neuropeptide receptor binding	4/629	32/17697	0.0258294	0.202557	0.177729	PMCH/GNAO1/KISS1/APLN	4
MF	GO:0001227	DNA-binding transcription repressor activity, RNA polymerase II-specific	15/629	242/17697	0.026585	0.206311	0.181023	HES2/PRRX1/BACH2/TFAP2A/SNAI2/FOXS1/IRX1/E2F8/HEY1/DLX4/HEYL/E2F7/TBX18/FOXM1/EN1	15
MF	GO:0004653	polypeptide N-acetylgalactosaminyltransferase activity	3/629	19/17697	0.0283333	0.211083	0.18521	GALNT5/GALNT16/GALNT17	3
MF	GO:0005003	ephrin receptor activity	3/629	19/17697	0.0283333	0.211083	0.18521	EPHA3/EPHA10/EPHA6	3
MF	GO:0030296	protein tyrosine kinase activator activity	3/629	19/17697	0.0283333	0.211083	0.18521	AFAP1L2/EFNA5/GREM1	3
MF	GO:0031681	G-protein beta-subunit binding	3/629	19/17697	0.0283333	0.211083	0.18521	F2R/RASD2/GNG4	3
MF	GO:0016538	cyclin-dependent protein serine/threonine kinase regulator activity	5/629	49/17697	0.0294096	0.216932	0.190343	CCNB2/CCNB1/CCNA2/CCNF/CDKN2B	5
MF	GO:0004175	endopeptidase activity	23/629	427/17697	0.0320692	0.228245	0.200269	ST14/ADAMTS12/CFD/ADAM23/PROC/MMP16/KLK6/ADAM11/PHEX/PRSS12/ADAM19/KLK8/ADAMTS4/PCSK6/MMP15/FAP/PRSS23/CMA1/ADAM33/KLK7/HTRA3/ADAM12/HTRA4	23
MF	GO:0008301	DNA binding, bending	3/629	20/17697	0.0324751	0.228245	0.200269	FOXD1/TOP2A/LEF1	3
MF	GO:0016638	oxidoreductase activity, acting on the CH-NH2 group of donors	3/629	20/17697	0.0324751	0.228245	0.200269	LOXL2/LOX/AOC2	3
MF	GO:0017116	single-stranded DNA-dependent ATP-dependent DNA helicase activity	3/629	20/17697	0.0324751	0.228245	0.200269	RAD51/POLQ/PIF1	3
MF	GO:0043142	single-stranded DNA-dependent ATPase activity	3/629	20/17697	0.0324751	0.228245	0.200269	RAD51/POLQ/PIF1	3
MF	GO:0019207	kinase regulator activity	13/629	207/17697	0.0340189	0.236861	0.207828	TRIB3/CCNB2/CAMK2N2/AFAP1L2/GPRC5B/EFNA5/CCNB1/GREM1/CXCL10/CCNA2/CCNF/CDKN2B/FAM20A	13
MF	GO:0015459	potassium channel regulator activity	5/629	52/17697	0.0367936	0.247757	0.217389	KCNE4/KCNMB4/CAV1/DPP10/KCNMB2	5
MF	GO:0004003	ATP-dependent DNA helicase activity	3/629	21/17697	0.0369141	0.247757	0.217389	RAD51/POLQ/PIF1	3
MF	GO:0008026	ATP-dependent helicase activity	3/629	21/17697	0.0369141	0.247757	0.217389	RAD51/POLQ/PIF1	3
MF	GO:0070035	purine NTP-dependent helicase activity	3/629	21/17697	0.0369141	0.247757	0.217389	RAD51/POLQ/PIF1	3
MF	GO:0008514	organic anion transmembrane transporter activity	13/629	211/17697	0.0387571	0.257804	0.226205	SLC13A2/SLC7A5/SLC6A15/SLC7A11/SLC43A1/SLC7A2/SLC6A20/SLC22A12/SLC16A9/SLC5A8/SLC22A7/SLC16A6/SLC26A7	13
MF	GO:0015081	sodium ion transmembrane transporter activity	10/629	149/17697	0.0401819	0.264916	0.232445	PKD2L1/SLC13A2/SLC6A15/SLC6A20/ASIC1/SCNN1G/GRIK3/SLC5A8/SCN9A/ATP1A3	10
MF	GO:0030021	extracellular matrix structural constituent conferring compression resistance	3/629	22/17697	0.0416467	0.272165	0.238805	HAPLN1/ACAN/ASPN	3
MF	GO:0015179	L-amino acid transmembrane transporter activity	5/629	54/17697	0.0422943	0.273994	0.24041	SLC7A5/SLC7A11/SLC43A1/SLC7A2/SLC6A20	5
MF	GO:0042056	chemoattractant activity	4/629	38/17697	0.0449474	0.288543	0.253176	VEGFA/SCG2/FGF7/CXCL10	4
MF	GO:0016758	transferase activity, transferring hexosyl groups	13/629	216/17697	0.0453148	0.288543	0.253176	FUT3/GALNT5/HAS2/CHSY3/MGAT3/B4GALNT4/GALNT16/UGT3A1/TMTC1/MGAT5B/B4GALNT1/GALNT17/CSGALNACT1	13
MF	GO:0140103	catalytic activity, acting on a glycoprotein	3/629	23/17697	0.0466681	0.289232	0.253781	MGAT3/B4GALNT4/MGAT5B	3
MF	GO:0015279	store-operated calcium channel activity	2/629	10/17697	0.046976	0.289232	0.253781	TRPC4/TRPC6	2
MF	GO:0015280	ligand-gated sodium channel activity	2/629	10/17697	0.046976	0.289232	0.253781	ASIC1/SCNN1G	2
MF	GO:0015651	quaternary ammonium group transmembrane transporter activity	2/629	10/17697	0.046976	0.289232	0.253781	SLC25A48/SLC25A47	2
MF	GO:0015171	amino acid transmembrane transporter activity	6/629	74/17697	0.0476884	0.29028	0.2547	SLC7A5/SLC6A15/SLC7A11/SLC43A1/SLC7A2/SLC6A20	6
MF	GO:0004866	endopeptidase inhibitor activity	11/629	175/17697	0.0482925	0.29028	0.2547	PTTG1/CRB2/BIRC3/SPINK1/WFDC12/COL7A1/BIRC5/LEF1/WFDC5/COL6A3/C5	11
MF	GO:0003697	single-stranded DNA binding	8/629	113/17697	0.0483151	0.29028	0.2547	RAD51/RAD51AP1/BRCA2/MCM10/NEIL3/SMC4/BLM/CDC45	8
MF	GO:0005230	extracellular ligand-gated ion channel activity	6/629	75/17697	0.0503499	0.300086	0.263304	GABRE/CHRNA5/GRID1/GABRD/CHRNA1/GRIK3	6
MF	GO:0030276	clathrin binding	5/629	57/17697	0.0514267	0.302499	0.265421	SYT7/SYT5/TRPC6/CEMIP/NCALD	5
MF	GO:0000217	DNA secondary structure binding	3/629	24/17697	0.0519729	0.302499	0.265421	NEIL3/XRCC2/BLM	3
MF	GO:0001965	G-protein alpha-subunit binding	3/629	24/17697	0.0519729	0.302499	0.265421	F2R/RGS4/CRHR1	3
MF	GO:0050839	cell adhesion molecule binding	25/629	499/17697	0.0539857	0.311778	0.273563	THY1/ADAM23/CCNB2/ESM1/ANLN/TRPC4/ITGA4/CDH1/ACTN2/CDH11/CTNNAL1/IBSP/NLGN4X/NOTCH3/ADAM11/THBS4/CDH13/FN1/LRRC4C/FAP/COMP/COL3A1/MFGE8/S1PR3/COL5A1	25
MF	GO:0004312	fatty acid synthase activity	2/629	11/17697	0.0560917	0.316578	0.277775	ELOVL2/ELOVL4	2
MF	GO:0008199	ferric iron binding	2/629	11/17697	0.0560917	0.316578	0.277775	MIOX/RRM2	2
MF	GO:0030546	receptor activator activity	2/629	11/17697	0.0560917	0.316578	0.277775	EFNA5/GREM1	2
MF	GO:0004520	endodeoxyribonuclease activity	4/629	41/17697	0.056809	0.318216	0.279211	DNASE1L3/DNASE2B/EME1/EXO1	4
MF	GO:0043027	cysteine-type endopeptidase inhibitor activity involved in apoptotic process	3/629	25/17697	0.057555	0.319989	0.280767	BIRC3/BIRC5/LEF1	3
MF	GO:0030414	peptidase inhibitor activity	11/629	182/17697	0.0606415	0.332191	0.291473	PTTG1/CRB2/BIRC3/SPINK1/WFDC12/COL7A1/BIRC5/LEF1/WFDC5/COL6A3/C5	11
MF	GO:0061135	endopeptidase regulator activity	11/629	182/17697	0.0606415	0.332191	0.291473	PTTG1/CRB2/BIRC3/SPINK1/WFDC12/COL7A1/BIRC5/LEF1/WFDC5/COL6A3/C5	11
MF	GO:0004033	aldo-keto reductase (NADP) activity	3/629	26/17697	0.0634076	0.344808	0.302544	AKR7A3/RDH10/MIOX	3
MF	GO:0030295	protein kinase activator activity	6/629	80/17697	0.065002	0.345027	0.302737	AFAP1L2/GPRC5B/EFNA5/CCNB1/GREM1/FAM20A	6
MF	GO:0004126	cytidine deaminase activity	2/629	12/17697	0.0657636	0.345027	0.302737	AICDA/APOBEC3B	2
MF	GO:0008239	dipeptidyl-peptidase activity	2/629	12/17697	0.0657636	0.345027	0.302737	FAP/DPEP2	2
MF	GO:0016889	endodeoxyribonuclease activity, producing 3'-phosphomonoesters	2/629	12/17697	0.0657636	0.345027	0.302737	DNASE2B/EME1	2
MF	GO:0045295	gamma-catenin binding	2/629	12/17697	0.0657636	0.345027	0.302737	CDH1/LEF1	2
MF	GO:0008235	metalloexopeptidase activity	5/629	62/17697	0.0690109	0.357206	0.313423	FOLH1/MMP16/CPXM1/MMP15/DPEP2	5
MF	GO:0005179	hormone activity	8/629	122/17697	0.0694242	0.357206	0.313423	STC1/AMH/STC2/PMCH/INHBB/PTHLH/APLN/INHBA	8
MF	GO:0016702	oxidoreductase activity, acting on single donors with incorporation of molecular oxygen, incorporation of two atoms of oxygen	3/629	27/17697	0.0695233	0.357206	0.313423	IDO1/P4HA3/ALOX15B	3
MF	GO:0008022	protein C-terminus binding	11/629	187/17697	0.0706301	0.360407	0.316231	TOP2A/CDC20/RAD51/CENPF/MAD2L1/TERT/BRCA2/KCNK3/FBLN1/FN1/MKI67	11
MF	GO:0005343	organic acid:sodium symporter activity	3/629	28/17697	0.0758943	0.369776	0.324452	SLC13A2/SLC6A15/SLC5A8	3
MF	GO:0005172	vascular endothelial growth factor receptor binding	2/629	13/17697	0.0759406	0.369776	0.324452	VEGFA/GREM1	2
MF	GO:0017017	MAP kinase tyrosine/serine/threonine phosphatase activity	2/629	13/17697	0.0759406	0.369776	0.324452	DUSP9/DUSP4	2
MF	GO:0031005	filamin binding	2/629	13/17697	0.0759406	0.369776	0.324452	DPYSL4/DPYSL3	2
MF	GO:0031404	chloride ion binding	2/629	13/17697	0.0759406	0.369776	0.324452	NLGN4X/NPR3	2
MF	GO:0070679	inositol 1,4,5 trisphosphate binding	2/629	13/17697	0.0759406	0.369776	0.324452	TRPC4/TRPC6	2
MF	GO:0097617	annealing activity	2/629	13/17697	0.0759406	0.369776	0.324452	RAD54L/BLM	2

## Sheet: KEGG enrichment of DEGs
ONTOLOGY	ID	Description	GeneRatio	BgRatio	pvalue	p.adjust	qvalue	geneID	Count
BP	GO:0007059	chromosome segregation	49/642	321/18670	1.21861e-18	5.6373e-15	4.79492e-15	PTTG1/TOP2A/CDC20/TTK/CENPK/KIF14/CDCA5/CENPF/SKA3/CENPE/BRIP1/PLK1/CDC6/MAD2L1/PRC1/KIFC1/KIF18B/CDCA8/HASPIN/SGO2/OIP5/BIRC5/CDCA2/AURKB/KNL1/BUB1B/KIF4A/SPC25/SMC4/NUF2/KIF23/KIF2C/DLGAP5/HJURP/CCNB1/EME1/KIF18A/BUB1/NDC80/NCAPH/NEK2/SKA1/NCAPG/SYCP2/ESCO2/MKI67/SGO1/FAM83D/NUSAP1	49
BP	GO:0000280	nuclear division	55/642	407/18670	2.63381e-18	6.09201e-15	5.18168e-15	PTTG1/TOP2A/CDC20/TTK/CENPK/PDE3A/KIF14/RAD54L/RAD51/CDCA5/CENPF/CENPE/BRIP1/ANLN/PKMYT1/TPX2/FBXO43/PLK1/ASPM/CDC6/MAD2L1/PRC1/BRCA2/KIFC1/KIF18B/CDCA8/HASPIN/SGO2/BIRC5/AURKB/BUB1B/KIF4A/SMC4/NUF2/MND1/KIF23/KIF2C/DLGAP5/CCNB1/EME1/KIF11/UBE2C/KIF18A/MYBL2/BUB1/NDC80/NCAPH/NEK2/NCAPG/SYCP2/CDC25C/MKI67/SGO1/PDGFRB/NUSAP1	55
BP	GO:0000070	mitotic sister chromatid segregation	33/642	151/18670	1.05333e-17	1.62424e-14	1.38153e-14	PTTG1/CDC20/TTK/CENPK/KIF14/CDCA5/CENPF/CENPE/PLK1/CDC6/MAD2L1/PRC1/KIFC1/KIF18B/CDCA8/HASPIN/AURKB/BUB1B/KIF4A/SMC4/NUF2/KIF23/KIF2C/DLGAP5/CCNB1/KIF18A/BUB1/NDC80/NCAPH/NEK2/NCAPG/SGO1/NUSAP1	33
BP	GO:0140014	mitotic nuclear division	43/642	264/18670	1.44628e-17	1.67262e-14	1.42268e-14	PTTG1/CDC20/TTK/CENPK/KIF14/CDCA5/CENPF/CENPE/ANLN/PKMYT1/TPX2/PLK1/CDC6/MAD2L1/PRC1/KIFC1/KIF18B/CDCA8/HASPIN/BIRC5/AURKB/BUB1B/KIF4A/SMC4/NUF2/KIF23/KIF2C/DLGAP5/CCNB1/KIF11/UBE2C/KIF18A/MYBL2/BUB1/NDC80/NCAPH/NEK2/NCAPG/CDC25C/MKI67/SGO1/PDGFRB/NUSAP1	43
BP	GO:0000819	sister chromatid segregation	36/642	189/18670	3.8358e-17	3.54889e-14	3.01858e-14	PTTG1/TOP2A/CDC20/TTK/CENPK/KIF14/CDCA5/CENPF/CENPE/PLK1/CDC6/MAD2L1/PRC1/KIFC1/KIF18B/CDCA8/HASPIN/SGO2/AURKB/BUB1B/KIF4A/SMC4/NUF2/KIF23/KIF2C/DLGAP5/CCNB1/KIF18A/BUB1/NDC80/NCAPH/NEK2/NCAPG/ESCO2/SGO1/NUSAP1	36
BP	GO:0048285	organelle fission	55/642	449/18670	2.2184e-16	1.71038e-13	1.4548e-13	PTTG1/TOP2A/CDC20/TTK/CENPK/PDE3A/KIF14/RAD54L/RAD51/CDCA5/CENPF/CENPE/BRIP1/ANLN/PKMYT1/TPX2/FBXO43/PLK1/ASPM/CDC6/MAD2L1/PRC1/BRCA2/KIFC1/KIF18B/CDCA8/HASPIN/SGO2/BIRC5/AURKB/BUB1B/KIF4A/SMC4/NUF2/MND1/KIF23/KIF2C/DLGAP5/CCNB1/EME1/KIF11/UBE2C/KIF18A/MYBL2/BUB1/NDC80/NCAPH/NEK2/NCAPG/SYCP2/CDC25C/MKI67/SGO1/PDGFRB/NUSAP1	55
BP	GO:0098813	nuclear chromosome segregation	41/642	262/18670	3.57131e-16	2.11878e-13	1.80217e-13	PTTG1/TOP2A/CDC20/TTK/CENPK/KIF14/CDCA5/CENPF/CENPE/BRIP1/PLK1/CDC6/MAD2L1/PRC1/KIFC1/KIF18B/CDCA8/HASPIN/SGO2/AURKB/KNL1/BUB1B/KIF4A/SMC4/NUF2/KIF23/KIF2C/DLGAP5/CCNB1/EME1/KIF18A/BUB1/NDC80/NCAPH/NEK2/NCAPG/SYCP2/ESCO2/SGO1/FAM83D/NUSAP1	41
BP	GO:0030198	extracellular matrix organization	49/642	368/18670	3.66413e-16	2.11878e-13	1.80217e-13	COL1A1/LOXL2/OLFML2A/DDR2/COL11A1/SCUBE3/HAS2/MMP16/ITGA4/WT1/CDH1/COL7A1/IBSP/COL1A2/HAPLN1/MYH11/FOXF2/FBLN1/COL4A1/ACAN/ADAM19/ADAMTS4/FN1/GREM1/MMP15/FAP/LOX/CMA1/COL14A1/NID1/LAMA4/COL10A1/COMP/COL8A1/COL3A1/KLK7/COL5A2/COL6A3/ELN/ITGAD/NPHS1/COL6A2/COL15A1/FOXC2/COL5A3/IHH/CSGALNACT1/ADAM12/COL5A1	49
BP	GO:0043062	extracellular structure organization	52/642	422/18670	1.18574e-15	6.09471e-13	5.18397e-13	COL1A1/LOXL2/OLFML2A/DDR2/COL11A1/SCUBE3/MTTP/HAS2/MMP16/ITGA4/WT1/CDH1/COL7A1/IBSP/COL1A2/HAPLN1/MYH11/FOXF2/FBLN1/COL4A1/ACAN/ADAM19/ADAMTS4/MPO/FN1/GREM1/MMP15/FAP/LOX/CMA1/COL14A1/NID1/LAMA4/COL10A1/COMP/COL8A1/COL3A1/KLK7/COL5A2/COL6A3/ELN/ITGAD/NPHS1/COL6A2/COL15A1/CETP/FOXC2/COL5A3/IHH/CSGALNACT1/ADAM12/COL5A1	52
BP	GO:0061448	connective tissue development	36/642	273/18670	4.50646e-12	2.08469e-09	1.77317e-09	FOXD1/COL1A1/GLI2/PRRX1/ADAMTS12/LOXL2/MGP/STC1/BMPR1B/COL11A1/OSR2/SNAI2/WT1/GPR4/EVC/COL7A1/FOXA1/PTH1R/PTHLH/ACAN/GDF6/COL21A1/GREM1/HOXA11/LOX/COL14A1/SHOX2/ACTA2/COMP/COL6A3/COL6A2/FOXC2/IHH/CSGALNACT1/PDGFRB/COL5A1	36
BP	GO:1902850	microtubule cytoskeleton organization involved in mitosis	24/642	131/18670	1.71895e-11	7.22896e-09	6.14873e-09	CDC20/TTK/CENPE/SPRY1/TPX2/PLK1/MAD2L1/PRC1/KIFC1/BIRC5/AURKB/KIF4A/SPC25/NUF2/KIF23/WDR62/CCNB1/CENPA/KIF11/MYBL2/NDC80/NEK2/SAPCD2/NUSAP1	24
BP	GO:0048705	skeletal system morphogenesis	31/642	239/18670	2.14533e-10	8.27025e-08	7.03443e-08	COL1A1/PRRX1/HOXD10/MGP/STC1/TFAP2A/BMPR1B/RDH10/COL11A1/OSR2/HAS2/MMP16/COL7A1/GRHL2/SFRP4/LHX1/ACAN/COL21A1/GREM1/TWIST1/HOXA11/COL14A1/SHOX2/COMP/COL6A3/PAPPA2/TMEM119/COL6A2/FOXC2/IHH/CSGALNACT1	31
BP	GO:0030199	collagen fibril organization	15/642	54/18670	2.35806e-10	8.39105e-08	7.13718e-08	COL1A1/LOXL2/DDR2/COL11A1/COL1A2/ACAN/GREM1/LOX/COL14A1/COMP/COL3A1/COL5A2/FOXC2/COL5A3/COL5A1	15
BP	GO:0060349	bone morphogenesis	21/642	114/18670	2.85827e-10	9.44453e-08	8.03323e-08	COL1A1/STC1/TFAP2A/BMPR1B/OSR2/HAS2/MMP16/COL7A1/SFRP4/COL21A1/TWIST1/HOXA11/COL14A1/SHOX2/COMP/COL6A3/PAPPA2/TMEM119/COL6A2/IHH/CSGALNACT1	21
BP	GO:0002062	chondrocyte differentiation	21/642	123/18670	1.22888e-09	3.78987e-07	3.22355e-07	GLI2/ADAMTS12/LOXL2/BMPR1B/COL11A1/OSR2/SNAI2/COL7A1/PTH1R/PTHLH/ACAN/GDF6/COL21A1/GREM1/HOXA11/COL14A1/SHOX2/COMP/COL6A3/COL6A2/IHH	21
BP	GO:0051783	regulation of nuclear division	26/642	188/18670	1.55351e-09	4.45554e-07	3.78975e-07	PTTG1/CDC20/TTK/PDE3A/CDCA5/CENPF/CENPE/ANLN/PKMYT1/FBXO43/PLK1/CDC6/MAD2L1/AURKB/BUB1B/DLGAP5/CCNB1/KIF11/UBE2C/BUB1/NDC80/NEK2/CDC25C/MKI67/PDGFRB/NUSAP1	26
BP	GO:0000075	cell cycle checkpoint	28/642	216/18670	1.63736e-09	4.45554e-07	3.78975e-07	TOP2A/CDC20/TTK/CENPF/TICRR/BRIP1/PLK1/CDC6/MAD2L1/WDR76/CLSPN/DTL/AURKB/BUB1B/GTSE1/E2F8/ORC1/CCNB1/RAD9B/EME1/E2F7/BUB1/BLM/NDC80/CDC45/CDK1/CDKN2B/CDC25C	28
BP	GO:0007088	regulation of mitotic nuclear division	24/642	164/18670	2.09359e-09	5.38052e-07	4.57651e-07	PTTG1/CDC20/TTK/CDCA5/CENPF/CENPE/ANLN/PKMYT1/PLK1/CDC6/MAD2L1/AURKB/BUB1B/DLGAP5/CCNB1/KIF11/UBE2C/BUB1/NDC80/NEK2/CDC25C/MKI67/PDGFRB/NUSAP1	24
BP	GO:0007093	mitotic cell cycle checkpoint	24/642	165/18670	2.37212e-09	5.77549e-07	4.91246e-07	TOP2A/CDC20/TTK/CENPF/TICRR/PLK1/CDC6/MAD2L1/CLSPN/AURKB/BUB1B/GTSE1/E2F8/ORC1/CCNB1/RAD9B/EME1/E2F7/BUB1/BLM/NDC80/CDK1/CDKN2B/CDC25C	24
BP	GO:0060537	muscle tissue development	40/642	408/18670	2.78445e-09	6.44043e-07	5.47803e-07	ZFPM2/HOXD10/XK/CENPF/CAV1/COL11A1/PLN/VEGFA/CDON/GATA4/GJC1/WT1/ACTN2/DKK1/TP73/MYL3/RGS4/FZD7/NEB/MYH11/LEF1/CHRNA1/DLL4/CCNB1/GREM1/TWIST1/HEYL/LOX/SHOX2/RBP4/COL3A1/ERBB4/ELN/NPHS1/SEMA3C/CDK1/FOXC2/IHH/CSRP2/PDGFRB	40
BP	GO:0007052	mitotic spindle organization	19/642	106/18670	3.25557e-09	7.17156e-07	6.09991e-07	CDC20/TTK/CENPE/TPX2/PLK1/PRC1/KIFC1/BIRC5/AURKB/KIF4A/SPC25/NUF2/KIF23/WDR62/CCNB1/KIF11/MYBL2/NDC80/NEK2	19
BP	GO:0051216	cartilage development	27/642	209/18670	3.45704e-09	7.26922e-07	6.18298e-07	COL1A1/GLI2/PRRX1/ADAMTS12/LOXL2/MGP/STC1/BMPR1B/COL11A1/OSR2/SNAI2/EVC/COL7A1/PTH1R/PTHLH/ACAN/GDF6/COL21A1/GREM1/HOXA11/COL14A1/SHOX2/COMP/COL6A3/COL6A2/IHH/CSGALNACT1	27
BP	GO:0010965	regulation of mitotic sister chromatid separation	14/642	57/18670	5.50746e-09	1.10772e-06	9.42191e-07	PTTG1/CDC20/TTK/CENPF/CENPE/PLK1/CDC6/MAD2L1/AURKB/BUB1B/DLGAP5/CCNB1/BUB1/NDC80	14
BP	GO:0060485	mesenchyme development	31/642	278/18670	8.86049e-09	1.70786e-06	1.45265e-06	FOXD1/COL1A1/ZFPM2/EPHA3/ACTG2/CRB2/DLL3/LOXL2/FOXA2/RDH10/SPRY1/HAS2/SNAI2/GATA4/WT1/AMH/FOXA1/EDNRA/LEF1/FOXF2/HEY1/FN1/GREM1/TWIST1/HEYL/ACTA2/ERBB4/SEMA3C/FOXC2/FAM83D/PDGFRB	31
BP	GO:0051304	chromosome separation	17/642	90/18670	9.60016e-09	1.77641e-06	1.51096e-06	PTTG1/TOP2A/CDC20/TTK/CENPF/CENPE/PLK1/CDC6/MAD2L1/AURKB/BUB1B/DLGAP5/CCNB1/EME1/BUB1/NDC80/NCAPH	17
BP	GO:0051306	mitotic sister chromatid separation	14/642	60/18670	1.12867e-08	1.91051e-06	1.62502e-06	PTTG1/CDC20/TTK/CENPF/CENPE/PLK1/CDC6/MAD2L1/AURKB/BUB1B/DLGAP5/CCNB1/BUB1/NDC80	14
BP	GO:0030071	regulation of mitotic metaphase/anaphase transition	13/642	51/18670	1.1911e-08	1.91051e-06	1.62502e-06	CDC20/TTK/CENPF/CENPE/PLK1/CDC6/MAD2L1/AURKB/BUB1B/DLGAP5/CCNB1/BUB1/NDC80	13
BP	GO:0048736	appendage development	24/642	179/18670	1.23132e-08	1.91051e-06	1.62502e-06	GLI2/PRRX1/HOXD10/TFAP2A/BMPR1B/RDH10/OSR2/SLC7A11/DKK1/ASPH/GRHL2/LRP4/LEF1/KREMEN2/GREM1/TWIST1/HOXA11/SHOX2/COMP/SALL4/SEMA3C/IHH/HOXC13/EN1	24
BP	GO:0060173	limb development	24/642	179/18670	1.23132e-08	1.91051e-06	1.62502e-06	GLI2/PRRX1/HOXD10/TFAP2A/BMPR1B/RDH10/OSR2/SLC7A11/DKK1/ASPH/GRHL2/LRP4/LEF1/KREMEN2/GREM1/TWIST1/HOXA11/SHOX2/COMP/SALL4/SEMA3C/IHH/HOXC13/EN1	24
BP	GO:0001655	urogenital system development	34/642	330/18670	1.27823e-08	1.91051e-06	1.62502e-06	FOXD1/GLI2/ANGPT2/CENPF/TFAP2A/RDH10/OSR2/VEGFA/SPRY1/HAS2/WT1/AMH/GPR4/TP73/FOXA1/LHX1/LRP4/PYGO1/NOTCH3/IRX1/COL4A1/ALOX15B/CEP55/HEYL/HOXA11/ANGPT1/NID1/ACTA2/RBP4/TBX18/NPHS1/FOXC2/HOXD11/PDGFRB	34
BP	GO:0051983	regulation of chromosome segregation	18/642	103/18670	1.28028e-08	1.91051e-06	1.62502e-06	PTTG1/CDC20/TTK/CDCA5/CENPF/CENPE/PLK1/CDC6/MAD2L1/AURKB/BUB1B/KIF2C/DLGAP5/CCNB1/BUB1/NDC80/NEK2/MKI67	18
BP	GO:1905818	regulation of chromosome separation	14/642	62/18670	1.77568e-08	2.56697e-06	2.18339e-06	PTTG1/CDC20/TTK/CENPF/CENPE/PLK1/CDC6/MAD2L1/AURKB/BUB1B/DLGAP5/CCNB1/BUB1/NDC80	14
BP	GO:1902099	regulation of metaphase/anaphase transition of cell cycle	13/642	53/18670	1.97522e-08	2.7689e-06	2.35514e-06	CDC20/TTK/CENPF/CENPE/PLK1/CDC6/MAD2L1/AURKB/BUB1B/DLGAP5/CCNB1/BUB1/NDC80	13
BP	GO:0060350	endochondral bone morphogenesis	15/642	73/18670	2.16235e-08	2.94207e-06	2.50244e-06	COL1A1/STC1/BMPR1B/MMP16/COL7A1/COL21A1/HOXA11/COL14A1/SHOX2/COMP/COL6A3/TMEM119/COL6A2/IHH/CSGALNACT1	15
BP	GO:0007091	metaphase/anaphase transition of mitotic cell cycle	13/642	54/18670	2.52049e-08	3.29856e-06	2.80566e-06	CDC20/TTK/CENPF/CENPE/PLK1/CDC6/MAD2L1/AURKB/BUB1B/DLGAP5/CCNB1/BUB1/NDC80	13
BP	GO:0140013	meiotic nuclear division	23/642	172/18670	2.6055e-08	3.29856e-06	2.80566e-06	PTTG1/TOP2A/CDC20/TTK/PDE3A/RAD54L/RAD51/BRIP1/FBXO43/PLK1/ASPM/BRCA2/SGO2/BUB1B/SMC4/NUF2/MND1/EME1/KIF18A/BUB1/NCAPH/SYCP2/SGO1	23
BP	GO:0014706	striated muscle tissue development	37/642	390/18670	2.63828e-08	3.29856e-06	2.80566e-06	ZFPM2/HOXD10/XK/CENPF/CAV1/COL11A1/PLN/VEGFA/CDON/GATA4/GJC1/WT1/ACTN2/DKK1/TP73/MYL3/RGS4/FZD7/NEB/MYH11/LEF1/CHRNA1/DLL4/CCNB1/GREM1/TWIST1/HEYL/LOX/SHOX2/RBP4/ERBB4/ELN/NPHS1/SEMA3C/CDK1/FOXC2/PDGFRB	37
BP	GO:0072001	renal system development	31/642	293/18670	3.05008e-08	3.71307e-06	3.15823e-06	FOXD1/GLI2/ANGPT2/CENPF/TFAP2A/RDH10/OSR2/VEGFA/SPRY1/HAS2/WT1/GPR4/TP73/LHX1/LRP4/PYGO1/NOTCH3/IRX1/COL4A1/CEP55/HEYL/HOXA11/ANGPT1/NID1/ACTA2/RBP4/TBX18/NPHS1/FOXC2/HOXD11/PDGFRB	31
BP	GO:1903046	meiotic cell cycle process	24/642	188/18670	3.24098e-08	3.77699e-06	3.2126e-06	PTTG1/TOP2A/CDC20/TTK/PDE3A/RAD54L/RAD51/BRIP1/FBXO43/PLK1/ASPM/BRCA2/SGO2/BUB1B/SMC4/NUF2/MND1/EME1/KIF18A/BUB1/NCAPH/SYCP2/CDC25C/SGO1	24
BP	GO:0060348	bone development	26/642	217/18670	3.26588e-08	3.77699e-06	3.2126e-06	COL1A1/PLS3/STC1/TFAP2A/BMPR1B/OSR2/HAS2/MMP16/COL7A1/SFRP4/LRRC17/PHEX/COL21A1/GREM1/TWIST1/HOXA11/LOX/COL14A1/SHOX2/COMP/COL6A3/PAPPA2/TMEM119/COL6A2/IHH/CSGALNACT1	26
BP	GO:0051321	meiotic cell cycle	28/642	249/18670	3.88333e-08	4.38153e-06	3.7268e-06	PTTG1/TOP2A/CDC20/TTK/PDE3A/RAD54L/RAD51/BRIP1/PKMYT1/FBXO43/PLK1/ASPM/BRCA2/SGO2/BUB1B/XRCC2/SMC4/NUF2/MND1/EME1/KIF18A/BUB1/NCAPH/NEK2/SYCP2/CDC25C/EXO1/SGO1	28
BP	GO:0044784	metaphase/anaphase transition of cell cycle	13/642	56/18670	4.03499e-08	4.44425e-06	3.78015e-06	CDC20/TTK/CENPF/CENPE/PLK1/CDC6/MAD2L1/AURKB/BUB1B/DLGAP5/CCNB1/BUB1/NDC80	13
BP	GO:0001503	ossification	37/642	398/18670	4.47794e-08	4.81743e-06	4.09756e-06	COL1A1/GLI2/IGFBP3/MGP/STC1/DDR2/TFAP2A/BMPR1B/COL11A1/OSR2/MMP16/SNAI2/DKK1/CDH11/PTH1R/IBSP/CTHRC1/LRP4/PTHLH/COL1A2/LEF1/PHEX/TPM4/KREMEN2/TWIST2/GREM1/TWIST1/IFITM1/LOX/SHOX2/COMP/COL5A2/TMEM119/ASPN/FOXC2/IHH/CSGALNACT1	37
BP	GO:2000816	negative regulation of mitotic sister chromatid separation	11/642	39/18670	5.08735e-08	5.34866e-06	4.54941e-06	PTTG1/CDC20/TTK/CENPF/PLK1/MAD2L1/AURKB/BUB1B/CCNB1/BUB1/NDC80	11
BP	GO:0003002	regionalization	34/642	351/18670	5.88545e-08	6.05025e-06	5.14616e-06	FOXD1/GLI2/HES2/CRB2/DLL3/HOXD10/FOXA2/BMPR1B/CDON/SPRY1/GATA4/WT1/DKK1/FOXA1/NRARP/LHX1/LRP4/IRX1/LEF1/XRCC2/HEY1/DLL4/PCSK6/GPR161/GREM1/SOSTDC1/HEYL/HOXA11/TBX18/SEMA3C/FOXC2/HOXC13/HOXD11/EN1	34
BP	GO:0033047	regulation of mitotic sister chromatid segregation	14/642	68/18670	6.22017e-08	6.25533e-06	5.3206e-06	PTTG1/CDC20/TTK/CENPF/CENPE/PLK1/CDC6/MAD2L1/AURKB/BUB1B/DLGAP5/CCNB1/BUB1/NDC80	14
BP	GO:1905819	negative regulation of chromosome separation	11/642	40/18670	6.80066e-08	6.69358e-06	5.69336e-06	PTTG1/CDC20/TTK/CENPF/PLK1/MAD2L1/AURKB/BUB1B/CCNB1/BUB1/NDC80	11
BP	GO:0001763	morphogenesis of a branching structure	24/642	196/18670	7.26671e-08	7.00329e-06	5.95679e-06	FOXD1/GLI2/ST14/RDH10/VEGFA/SPRY1/SNAI2/WT1/GRHL2/FOXA1/NRARP/EDNRA/LHX1/LEF1/COL4A1/DLL4/FGF7/HOXA11/SHOX2/SEMA3C/FOXC2/IHH/RSPO3/HOXD11	24
BP	GO:0061138	morphogenesis of a branching epithelium	23/642	182/18670	7.5648e-08	7.14179e-06	6.07459e-06	FOXD1/GLI2/ST14/RDH10/VEGFA/SPRY1/SNAI2/WT1/GRHL2/FOXA1/NRARP/EDNRA/LHX1/LEF1/COL4A1/DLL4/FGF7/HOXA11/SEMA3C/FOXC2/IHH/RSPO3/HOXD11	23
BP	GO:0033045	regulation of sister chromatid segregation	15/642	80/18670	7.89591e-08	7.3053e-06	6.21367e-06	PTTG1/CDC20/TTK/CDCA5/CENPF/CENPE/PLK1/CDC6/MAD2L1/AURKB/BUB1B/DLGAP5/CCNB1/BUB1/NDC80	15
BP	GO:0007389	pattern specification process	39/642	446/18670	9.95012e-08	9.02535e-06	7.67669e-06	FOXD1/GLI2/HES2/LEFTY1/CRB2/DLL3/HOXD10/STC1/FOXA2/BMPR1B/CDON/SPRY1/GATA4/WT1/DKK1/ASPH/FOXA1/NRARP/LHX1/LRP4/IRX1/LEF1/XRCC2/HEY1/DLL4/PCSK6/GPR161/GREM1/SOSTDC1/HEYL/HOXA11/TBX18/ERBB4/SEMA3C/FOXC2/IHH/HOXC13/HOXD11/EN1	39
BP	GO:0033048	negative regulation of mitotic sister chromatid segregation	11/642	42/18670	1.18278e-07	1.05222e-05	8.94987e-06	PTTG1/CDC20/TTK/CENPF/PLK1/MAD2L1/AURKB/BUB1B/CCNB1/BUB1/NDC80	11
BP	GO:0007094	mitotic spindle assembly checkpoint	10/642	34/18670	1.3395e-07	1.10652e-05	9.41172e-06	CDC20/TTK/CENPF/PLK1/MAD2L1/AURKB/BUB1B/CCNB1/BUB1/NDC80	10
BP	GO:0031577	spindle checkpoint	10/642	34/18670	1.3395e-07	1.10652e-05	9.41172e-06	CDC20/TTK/CENPF/PLK1/MAD2L1/AURKB/BUB1B/CCNB1/BUB1/NDC80	10
BP	GO:0071173	spindle assembly checkpoint	10/642	34/18670	1.3395e-07	1.10652e-05	9.41172e-06	CDC20/TTK/CENPF/PLK1/MAD2L1/AURKB/BUB1B/CCNB1/BUB1/NDC80	10
BP	GO:0071174	mitotic spindle checkpoint	10/642	34/18670	1.3395e-07	1.10652e-05	9.41172e-06	CDC20/TTK/CENPF/PLK1/MAD2L1/AURKB/BUB1B/CCNB1/BUB1/NDC80	10
BP	GO:0033046	negative regulation of sister chromatid segregation	11/642	44/18670	1.99056e-07	1.6155e-05	1.3741e-05	PTTG1/CDC20/TTK/CENPF/PLK1/MAD2L1/AURKB/BUB1B/CCNB1/BUB1/NDC80	11
BP	GO:0045841	negative regulation of mitotic metaphase/anaphase transition	10/642	36/18670	2.44e-07	1.94611e-05	1.6553e-05	CDC20/TTK/CENPF/PLK1/MAD2L1/AURKB/BUB1B/CCNB1/BUB1/NDC80	10
BP	GO:0051985	negative regulation of chromosome segregation	11/642	45/18670	2.55342e-07	2.00205e-05	1.70288e-05	PTTG1/CDC20/TTK/CENPF/PLK1/MAD2L1/AURKB/BUB1B/CCNB1/BUB1/NDC80	11
BP	GO:0007517	muscle organ development	36/642	410/18670	2.81039e-07	2.16681e-05	1.84302e-05	ZFPM2/HOXD10/XK/CENPF/CAV1/COL11A1/CDON/WT1/DKK1/MKX/EVC/TP73/JPH1/MYL3/RGS4/FZD7/NEB/LEF1/CAVIN4/CHRNA1/DLL4/CCNB1/GREM1/TWIST1/HEYL/LOX/SHOX2/CXCL10/RBP4/COL3A1/ERBB4/COL6A3/ELN/NPHS1/CDK1/FOXC2	36
BP	GO:1902100	negative regulation of metaphase/anaphase transition of cell cycle	10/642	37/18670	3.24137e-07	2.45813e-05	2.09081e-05	CDC20/TTK/CENPF/PLK1/MAD2L1/AURKB/BUB1B/CCNB1/BUB1/NDC80	10
BP	GO:0060351	cartilage development involved in endochondral bone morphogenesis	11/642	47/18670	4.11565e-07	3.07081e-05	2.61194e-05	COL1A1/STC1/COL7A1/COL21A1/HOXA11/COL14A1/SHOX2/COMP/COL6A3/COL6A2/IHH	11
BP	GO:0051310	metaphase plate congression	12/642	57/18670	4.2287e-07	3.10508e-05	2.64109e-05	KIF14/CDCA5/CENPF/CENPE/KIFC1/CDCA8/NUF2/KIF2C/CCNB1/KIF18A/NDC80/FAM83D	12
BP	GO:0002063	chondrocyte development	11/642	48/18670	5.17486e-07	3.74045e-05	3.18152e-05	BMPR1B/COL11A1/COL7A1/PTHLH/ACAN/COL21A1/COL14A1/SHOX2/COMP/COL6A3/COL6A2	11
BP	GO:0051784	negative regulation of nuclear division	12/642	60/18670	7.61373e-07	5.41863e-05	4.60893e-05	PTTG1/CDC20/TTK/CENPF/FBXO43/PLK1/MAD2L1/AURKB/BUB1B/CCNB1/BUB1/NDC80	12
BP	GO:0035107	appendage morphogenesis	19/642	148/18670	7.99533e-07	5.46717e-05	4.65022e-05	GLI2/PRRX1/HOXD10/TFAP2A/BMPR1B/RDH10/OSR2/DKK1/ASPH/GRHL2/LRP4/LEF1/TWIST1/HOXA11/SHOX2/SALL4/SEMA3C/IHH/EN1	19
BP	GO:0035108	limb morphogenesis	19/642	148/18670	7.99533e-07	5.46717e-05	4.65022e-05	GLI2/PRRX1/HOXD10/TFAP2A/BMPR1B/RDH10/OSR2/DKK1/ASPH/GRHL2/LRP4/LEF1/TWIST1/HOXA11/SHOX2/SALL4/SEMA3C/IHH/EN1	19
BP	GO:0001706	endoderm formation	11/642	50/18670	8.03649e-07	5.46717e-05	4.65022e-05	COL11A1/ITGA4/DKK1/COL7A1/LHX1/FN1/MMP15/COL8A1/COL5A2/INHBA/COL5A1	11
BP	GO:0001704	formation of primary germ layer	17/642	121/18670	8.42791e-07	5.65037e-05	4.80603e-05	CRB2/COL11A1/ITGA4/DKK1/COL7A1/LHX1/FZD7/LEF1/FN1/MMP15/HOXA11/COL8A1/COL5A2/FOXC2/INHBA/TXNRD1/COL5A1	17
BP	GO:0008608	attachment of spindle microtubules to kinetochore	9/642	32/18670	8.77163e-07	5.79679e-05	4.93058e-05	CENPE/AURKB/KNL1/NUF2/KIF2C/CCNB1/NDC80/NEK2/SGO1	9
BP	GO:0048608	reproductive structure development	36/642	431/18670	9.31236e-07	6.06746e-05	5.1608e-05	ZFPM2/GLI2/ST14/HSD17B2/STC1/BMPR1B/RDH10/VEGFA/BRIP1/GATA4/WT1/AMH/ASPM/GRHL2/FOXA1/BRCA2/LHX1/STC2/INHBB/LEF1/FOXF2/E2F8/GJB5/HEY1/ALOX15B/ADAM19/E2F7/KIF18A/HOXA11/PTGIS/RBP4/CCNF/SYCP2/INHBA/RSPO3/PDGFRB	36
BP	GO:0006260	DNA replication	27/642	274/18670	9.75602e-07	6.26824e-05	5.33158e-05	GLI2/RAD51/TICRR/BRIP1/CDC6/BRCA2/POLQ/RRM2/CLSPN/AICDA/MCM10/DTL/ORC6/E2F8/CHAF1B/PIF1/PCLAF/ORC1/RAD9B/EME1/E2F7/BLM/CCNA2/CDC45/CDK1/ESCO2/EXO1	27
BP	GO:0061458	reproductive system development	36/642	434/18670	1.09645e-06	6.89991e-05	5.86886e-05	ZFPM2/GLI2/ST14/HSD17B2/STC1/BMPR1B/RDH10/VEGFA/BRIP1/GATA4/WT1/AMH/ASPM/GRHL2/FOXA1/BRCA2/LHX1/STC2/INHBB/LEF1/FOXF2/E2F8/GJB5/HEY1/ALOX15B/ADAM19/E2F7/KIF18A/HOXA11/PTGIS/RBP4/CCNF/SYCP2/INHBA/RSPO3/PDGFRB	36
BP	GO:0032835	glomerulus development	12/642	62/18670	1.10375e-06	6.89991e-05	5.86886e-05	ANGPT2/WT1/GPR4/LHX1/NOTCH3/HEYL/ANGPT1/NID1/ACTA2/NPHS1/FOXC2/PDGFRB	12
BP	GO:0051146	striated muscle cell differentiation	28/642	293/18670	1.1399e-06	7.03092e-05	5.98029e-05	CXCL9/AVPR1A/XK/VEGFA/CDON/GATA4/WT1/ACTN2/DKK1/TMOD1/TNNT1/RGS4/FZD7/NEB/MYH11/LMOD1/CCNB1/GREM1/LOX/SHOX2/CXCL10/COMP/TMEM119/NPHS1/CDK1/ADAM12/CSRP2/PDGFRB	28
BP	GO:0072012	glomerulus vasculature development	8/642	25/18670	1.20525e-06	7.33454e-05	6.23854e-05	ANGPT2/WT1/GPR4/NOTCH3/ANGPT1/ACTA2/FOXC2/PDGFRB	8
BP	GO:0045839	negative regulation of mitotic nuclear division	11/642	52/18670	1.22084e-06	7.33454e-05	6.23854e-05	PTTG1/CDC20/TTK/CENPF/PLK1/MAD2L1/AURKB/BUB1B/CCNB1/BUB1/NDC80	11
BP	GO:0001822	kidney development	27/642	278/18670	1.29332e-06	7.67036e-05	6.52418e-05	FOXD1/GLI2/ANGPT2/CENPF/TFAP2A/RDH10/OSR2/VEGFA/SPRY1/HAS2/WT1/GPR4/TP73/LHX1/LRP4/PYGO1/NOTCH3/IRX1/HEYL/HOXA11/ANGPT1/NID1/ACTA2/NPHS1/FOXC2/HOXD11/PDGFRB	27
BP	GO:0051303	establishment of chromosome localization	13/642	75/18670	1.48336e-06	8.68609e-05	7.38813e-05	KIF14/CDCA5/CENPF/CENPE/KIFC1/CDCA8/NUF2/KIF2C/DLGAP5/CCNB1/KIF18A/NDC80/FAM83D	13
BP	GO:0007369	gastrulation	21/642	185/18670	1.66084e-06	9.54673e-05	8.12016e-05	CRB2/FOXA2/COL11A1/ITGA4/DKK1/COL7A1/LHX1/FZD7/LEF1/APLNR/APLN/FN1/UGDH/MMP15/HOXA11/COL8A1/COL5A2/FOXC2/INHBA/TXNRD1/COL5A1	21
BP	GO:0007051	spindle organization	20/642	170/18670	1.67161e-06	9.54673e-05	8.12016e-05	CDC20/TTK/CENPE/TPX2/PLK1/ASPM/PRC1/KIFC1/BIRC5/AURKB/KIF4A/SPC25/NUF2/KIF23/WDR62/CCNB1/KIF11/MYBL2/NDC80/NEK2	20
BP	GO:0050000	chromosome localization	13/642	76/18670	1.73391e-06	9.78177e-05	8.32008e-05	KIF14/CDCA5/CENPF/CENPE/KIFC1/CDCA8/NUF2/KIF2C/DLGAP5/CCNB1/KIF18A/NDC80/FAM83D	13
BP	GO:0030282	bone mineralization	16/642	114/18670	1.79009e-06	9.97707e-05	8.4862e-05	MGP/DDR2/TFAP2A/BMPR1B/OSR2/PTH1R/IBSP/PTHLH/COL1A2/PHEX/GREM1/TWIST1/LOX/COMP/TMEM119/ASPN	16
BP	GO:0007080	mitotic metaphase plate congression	10/642	44/18670	1.85786e-06	0.000102315	8.70262e-05	KIF14/CDCA5/CENPE/KIFC1/CDCA8/NUF2/KIF2C/CCNB1/KIF18A/NDC80	10
BP	GO:0031570	DNA integrity checkpoint	19/642	157/18670	1.97749e-06	0.000107622	9.15398e-05	TOP2A/TICRR/BRIP1/PLK1/CDC6/WDR76/CLSPN/DTL/GTSE1/E2F8/ORC1/CCNB1/RAD9B/EME1/E2F7/BLM/CDC45/CDK1/CDC25C	19
BP	GO:0009952	anterior/posterior pattern specification	23/642	219/18670	2.09112e-06	0.000112483	9.56745e-05	GLI2/HES2/CRB2/DLL3/HOXD10/FOXA2/CDON/GATA4/WT1/DKK1/NRARP/LHX1/LEF1/XRCC2/HEY1/PCSK6/HEYL/HOXA11/TBX18/SEMA3C/FOXC2/HOXC13/EN1	23
BP	GO:0035265	organ growth	22/642	204/18670	2.23821e-06	0.000118328	0.000100646	ZFPM2/STC1/DDR2/GATA4/WT1/EVC/TP73/COL7A1/NLGN4X/RGS4/FGF7/CCNB1/COL21A1/COL14A1/RBP4/COMP/ERBB4/COL6A3/COL6A2/CDK1/FOXC2/PDGFRB	22
BP	GO:0045132	meiotic chromosome segregation	14/642	90/18670	2.27225e-06	0.000118328	0.000100646	PTTG1/TOP2A/TTK/BRIP1/PLK1/SGO2/BUB1B/SMC4/NUF2/EME1/BUB1/NCAPH/SYCP2/SGO1	14
BP	GO:0035987	endodermal cell differentiation	10/642	45/18670	2.31573e-06	0.000118328	0.000100646	COL11A1/ITGA4/DKK1/COL7A1/FN1/MMP15/COL8A1/COL5A2/INHBA/COL5A1	10
BP	GO:0061437	renal system vasculature development	8/642	27/18670	2.32768e-06	0.000118328	0.000100646	ANGPT2/WT1/GPR4/NOTCH3/ANGPT1/ACTA2/FOXC2/PDGFRB	8
BP	GO:0061440	kidney vasculature development	8/642	27/18670	2.32768e-06	0.000118328	0.000100646	ANGPT2/WT1/GPR4/NOTCH3/ANGPT1/ACTA2/FOXC2/PDGFRB	8
BP	GO:0090307	mitotic spindle assembly	11/642	56/18670	2.65617e-06	0.000133559	0.000113601	CDC20/TPX2/PLK1/KIFC1/BIRC5/AURKB/KIF4A/KIF23/KIF11/MYBL2/NEK2	11
BP	GO:0006936	muscle contraction	31/642	360/18670	2.83705e-06	0.00014112	0.000120033	KCNE4/KCNJ5/ACTG2/STC1/F2R/CAV1/PLN/ABAT/GATA4/GJC1/ACTN2/ASPH/TMOD1/TNNT1/MYL3/PTGER3/EDNRA/CALCRL/GNAO1/KCNJ8/NEB/MYH11/CHRNA1/LMOD1/STAC/TPM4/HTR1D/CACNB2/ADRA1B/ACTA2/COMP	31
BP	GO:0031214	biomineral tissue development	19/642	163/18670	3.47591e-06	0.000171059	0.000145498	COL1A1/MGP/DDR2/TFAP2A/BMPR1B/OSR2/PTH1R/IBSP/PTHLH/COL1A2/HEY1/PHEX/GREM1/TWIST1/LOX/COMP/TMEM119/ASPN/FAM20A	19
BP	GO:0051383	kinetochore organization	7/642	21/18670	4.20008e-06	0.000202391	0.000172148	CENPK/CENPF/CENPE/SMC4/NUF2/CENPA/NDC80	7
BP	GO:0071459	protein localization to chromosome, centromeric region	7/642	21/18670	4.20008e-06	0.000202391	0.000172148	TTK/HASPIN/AURKB/KNL1/CENPA/NDC80/CDK1	7
BP	GO:0048738	cardiac muscle tissue development	23/642	233/18670	5.97205e-06	0.000284811	0.000242252	ZFPM2/COL11A1/PLN/VEGFA/GATA4/GJC1/WT1/ACTN2/DKK1/TP73/MYL3/RGS4/FZD7/NEB/MYH11/DLL4/CCNB1/GREM1/RBP4/ERBB4/CDK1/FOXC2/PDGFRB	23
BP	GO:0030326	embryonic limb morphogenesis	16/642	125/18670	6.09697e-06	0.000284895	0.000242323	GLI2/PRRX1/HOXD10/TFAP2A/RDH10/OSR2/DKK1/GRHL2/LRP4/LEF1/TWIST1/HOXA11/SHOX2/SALL4/IHH/EN1	16
BP	GO:0035113	embryonic appendage morphogenesis	16/642	125/18670	6.09697e-06	0.000284895	0.000242323	GLI2/PRRX1/HOXD10/TFAP2A/RDH10/OSR2/DKK1/GRHL2/LRP4/LEF1/TWIST1/HOXA11/SHOX2/SALL4/IHH/EN1	16
BP	GO:0048706	embryonic skeletal system development	16/642	126/18670	6.76534e-06	0.000312964	0.000266198	COL1A1/PRRX1/HOXD10/TFAP2A/RDH10/COL11A1/OSR2/MMP16/GRHL2/LHX1/TWIST1/HOXA11/SHOX2/RBP4/FOXC2/IHH	16
BP	GO:0048762	mesenchymal cell differentiation	22/642	219/18670	7.15647e-06	0.000327781	0.0002788	COL1A1/EPHA3/CRB2/LOXL2/FOXA2/RDH10/SPRY1/HAS2/SNAI2/FOXA1/EDNRA/LEF1/FOXF2/HEY1/FN1/GREM1/TWIST1/HEYL/ERBB4/SEMA3C/FOXC2/FAM83D	22
BP	GO:0019933	cAMP-mediated signaling	20/642	187/18670	7.27831e-06	0.000330093	0.000280767	CXCL9/OR51E2/PDE3A/PDE10A/PLN/ADGRL4/PTH1R/PTGER3/RASD2/CALCRL/ADGRG2/PTHLH/APLNR/CXCL11/RAPGEF4/GPR161/CRHR1/ADRA1B/CXCL10/APLP1	20
BP	GO:0072006	nephron development	17/642	142/18670	7.8593e-06	0.000352982	0.000300236	FOXD1/ANGPT2/VEGFA/WT1/GPR4/LHX1/NOTCH3/IRX1/HEYL/HOXA11/ANGPT1/NID1/ACTA2/NPHS1/FOXC2/HOXD11/PDGFRB	17
BP	GO:0032330	regulation of chondrocyte differentiation	10/642	52/18670	9.24451e-06	0.000411203	0.000349757	GLI2/ADAMTS12/LOXL2/BMPR1B/SNAI2/PTHLH/GDF6/GREM1/HOXA11/SHOX2	10
BP	GO:0001569	branching involved in blood vessel morphogenesis	8/642	32/18670	9.47177e-06	0.000417299	0.000354942	VEGFA/NRARP/EDNRA/LEF1/COL4A1/DLL4/FOXC2/IHH	8
BP	GO:0007492	endoderm development	12/642	76/18670	1.02182e-05	0.000445936	0.000379299	COL11A1/GATA4/ITGA4/DKK1/COL7A1/LHX1/FN1/MMP15/COL8A1/COL5A2/INHBA/COL5A1	12
BP	GO:0070252	actin-mediated cell contraction	15/642	116/18670	1.0444e-05	0.000451531	0.000384058	KCNE4/KCNJ5/STC1/CAV1/PLN/GATA4/GJC1/ACTN2/TMOD1/TNNT1/MYL3/KCNJ8/NEB/TPM4/CACNB2	15
BP	GO:0048568	embryonic organ development	33/642	428/18670	1.42728e-05	0.000607746	0.00051693	ZFPM2/GLI2/ST14/PRRX1/CRB2/HOXD10/RNF112/TFAP2A/RDH10/COL11A1/OSR2/VEGFA/MMP16/GATA4/GRHL2/CTHRC1/LHX1/LEF1/FOXF2/E2F8/GJB5/HEY1/TWIST1/E2F7/HOXA11/SHOX2/RBP4/COL5A2/MYO3B/FOXC2/IHH/RSPO3/EN1	33
BP	GO:0034501	protein localization to kinetochore	6/642	17/18670	1.44514e-05	0.000607746	0.00051693	TTK/HASPIN/AURKB/KNL1/NDC80/CDK1	6
BP	GO:0035988	chondrocyte proliferation	6/642	17/18670	1.44514e-05	0.000607746	0.00051693	STC1/DDR2/BMPR1B/MMP16/COMP/IHH	6
BP	GO:0003416	endochondral bone growth	9/642	44/18670	1.53305e-05	0.000638908	0.000543436	STC1/DDR2/EVC/COL7A1/COL21A1/COL14A1/COMP/COL6A3/COL6A2	9
BP	GO:0000086	G2/M transition of mitotic cell cycle	23/642	247/18670	1.55634e-05	0.000642825	0.000546768	KIF14/CCNB2/CENPF/TICRR/PKMYT1/TPX2/PLK1/CDC6/CLSPN/DTL/AURKB/MELK/ORC1/PHLDA1/CCNB1/BLM/CCNA2/NEK2/HMMR/CDK1/CDKN2B/CDC25C/FOXM1	23
BP	GO:0044774	mitotic DNA integrity checkpoint	14/642	106/18670	1.60297e-05	0.000656225	0.000558165	TOP2A/TICRR/CDC6/CLSPN/GTSE1/E2F8/ORC1/CCNB1/RAD9B/EME1/E2F7/BLM/CDK1/CDC25C	14
BP	GO:0048754	branching morphogenesis of an epithelial tube	17/642	150/18670	1.63469e-05	0.000663342	0.000564219	FOXD1/GLI2/RDH10/VEGFA/SPRY1/WT1/FOXA1/NRARP/EDNRA/LHX1/LEF1/COL4A1/DLL4/HOXA11/FOXC2/IHH/HOXD11	17
BP	GO:0007204	positive regulation of cytosolic calcium ion concentration	27/642	319/18670	1.68078e-05	0.000676113	0.000575082	CXCL9/AVPR1A/THY1/CCR9/F2RL2/F2R/CAV1/PLN/GPR4/CXCL13/JPH1/PTH1R/PTGER3/EDNRA/KISS1/TRPC6/FAM155A/APLNR/CXCL11/CCL19/CACNB2/CRHR1/ADRA1B/CEMIP/CXCL10/S1PR3/JPH3	27
BP	GO:0048704	embryonic skeletal system morphogenesis	13/642	93/18670	1.72558e-05	0.000684548	0.000582256	PRRX1/HOXD10/TFAP2A/RDH10/COL11A1/OSR2/MMP16/GRHL2/LHX1/TWIST1/HOXA11/SHOX2/FOXC2	13
BP	GO:0044839	cell cycle G2/M phase transition	24/642	266/18670	1.73135e-05	0.000684548	0.000582256	KIF14/CCNB2/CENPF/TICRR/PKMYT1/TPX2/PLK1/CDC6/CLSPN/DTL/AURKB/MELK/GTSE1/ORC1/PHLDA1/CCNB1/BLM/CCNA2/NEK2/HMMR/CDK1/CDKN2B/CDC25C/FOXM1	24
BP	GO:0051480	regulation of cytosolic calcium ion concentration	29/642	357/18670	1.7964e-05	0.000704249	0.000599013	CXCL9/AVPR1A/THY1/CCR9/F2RL2/F2R/CAV1/PLN/TRPC4/GPR4/CXCL13/JPH1/PTH1R/PTGER3/EDNRA/KCNK3/KISS1/TRPC6/FAM155A/APLNR/CXCL11/CCL19/CACNB2/CRHR1/ADRA1B/CEMIP/CXCL10/S1PR3/JPH3	29
BP	GO:0034508	centromere complex assembly	10/642	56/18670	1.83853e-05	0.000714707	0.000607909	CENPU/CENPK/CENPF/CENPE/OIP5/KNL1/CENPM/HJURP/CENPA/CENPI	10
BP	GO:0060562	epithelial tube morphogenesis	27/642	322/18670	1.98608e-05	0.000765633	0.000651225	FOXD1/GLI2/ST14/ADAMTS12/RDH10/VEGFA/SPRY1/GATA4/WT1/GRHL2/FOXA1/NRARP/CTHRC1/EDNRA/LHX1/IRX1/LEF1/COL4A1/DLL4/SOSTDC1/TWIST1/HOXA11/CXCL10/SALL4/FOXC2/IHH/HOXD11	27
BP	GO:0051782	negative regulation of cell division	6/642	18/18670	2.10481e-05	0.000804697	0.000684451	ASPM/AURKB/ORC6/E2F8/E2F7/BLM	6
BP	GO:0034502	protein localization to chromosome	12/642	82/18670	2.26167e-05	0.000857582	0.000729434	TTK/CDCA5/PLK1/TERT/BRCA2/HASPIN/AURKB/KNL1/CENPA/NDC80/CDK1/ESCO2	12
BP	GO:0051924	regulation of calcium ion transport	23/642	254/18670	2.43592e-05	0.000916144	0.000779244	CXCL9/THY1/STC1/F2R/CAV1/SPINK1/PLN/CAMK2B/JPH1/STC2/GNAO1/RGS4/TRPC6/APLNR/CXCL11/STAC/CACNB2/CRHR1/CEMIP/CXCL10/LILRA2/JPH3/PDGFRB	23
BP	GO:0001837	epithelial to mesenchymal transition	16/642	140/18670	2.59564e-05	0.000968342	0.000823642	COL1A1/EPHA3/CRB2/LOXL2/FOXA2/SPRY1/HAS2/SNAI2/FOXA1/LEF1/FOXF2/HEY1/GREM1/TWIST1/HEYL/FAM83D	16
BP	GO:0007188	adenylate cyclase-modulating G protein-coupled receptor signaling pathway	21/642	221/18670	2.67166e-05	0.000986772	0.000839319	CXCL9/PLN/ADGRL4/PTH1R/PTGER3/EDNRA/MARCO/CALCRL/ADGRG2/GNAO1/PTHLH/CXCL11/HTR1D/GPR161/CRHR1/ADRA1B/GRIK3/CXCL10/APLP1/S1PR3/NPR3	21
BP	GO:0098868	bone growth	9/642	47/18670	2.68771e-05	0.000986772	0.000839319	STC1/DDR2/EVC/COL7A1/COL21A1/COL14A1/COMP/COL6A3/COL6A2	9
BP	GO:0050886	endocrine process	12/642	84/18670	2.89757e-05	0.00105545	0.000897731	FOXD1/AVPR1A/OR51E2/F2R/CES1/INHBB/KISS1/APLN/CRHR1/CMA1/SUCNR1/INHBA	12
BP	GO:0003422	growth plate cartilage morphogenesis	6/642	19/18670	2.98705e-05	0.00107365	0.000913213	STC1/COL7A1/COL21A1/COL14A1/COL6A3/COL6A2	6
BP	GO:1901990	regulation of mitotic cell cycle phase transition	33/642	444/18670	2.99396e-05	0.00107365	0.000913213	CDC20/TTK/KIF14/CDCA5/CENPF/CENPE/TICRR/ANLN/TPX2/PLK1/CDC6/MAD2L1/TERT/CLSPN/DTL/AURKB/BUB1B/GTSE1/E2F8/ORC1/DLGAP5/CCNB1/E2F7/UBE2C/BUB1/BLM/NDC80/NEK2/HMMR/CDC45/CDK1/CDKN2B/CDC25C	33
BP	GO:0007178	transmembrane receptor protein serine/threonine kinase signaling pathway	28/642	349/18670	3.12171e-05	0.00111085	0.000944856	FOXD1/TTK/LTBP2/LEFTY1/CRB2/RASL11B/CAV1/BMPR1B/GATA4/AMH/DKK1/SFRP4/INHBB/LTBP1/COL1A2/LEF1/GDF6/PCSK6/GREM1/SOSTDC1/LOX/COMP/COL3A1/CDKN2B/ASPN/INHBA/HTRA3/HTRA4	28
BP	GO:0035282	segmentation	13/642	100/18670	3.79405e-05	0.00133979	0.00113959	CRB2/DLL3/WT1/DKK1/NRARP/LHX1/IRX1/LEF1/XRCC2/PCSK6/TBX18/SEMA3C/FOXC2	13
BP	GO:2001251	negative regulation of chromosome organization	16/642	146/18670	4.36225e-05	0.00152609	0.00129805	PTTG1/TOP2A/CDC20/TTK/ATAD2/CENPF/PLK1/MAD2L1/AICDA/AURKB/BUB1B/PIF1/CCNB1/TWIST1/BUB1/NDC80	16
BP	GO:0010959	regulation of metal ion transport	30/642	394/18670	4.38759e-05	0.00152609	0.00129805	KCNE4/CXCL9/IFNG/THY1/STC1/F2R/CAV1/SPINK1/PLN/CAMK2B/ACTN2/KCNG1/JPH1/NETO2/STC2/GNAO1/RGS4/TRPC6/DPP10/APLNR/CXCL11/STAC/CACNB2/CRHR1/NKAIN3/CEMIP/CXCL10/LILRA2/JPH3/PDGFRB	30
BP	GO:0060536	cartilage morphogenesis	7/642	29/18670	4.43557e-05	0.00153127	0.00130245	STC1/SNAI2/COL7A1/COL21A1/COL14A1/COL6A3/COL6A2	7
BP	GO:0045930	negative regulation of mitotic cell cycle	27/642	338/18670	4.63951e-05	0.00158981	0.00135224	PTTG1/TOP2A/CDC20/TTK/CENPF/TICRR/PLK1/CDC6/MAD2L1/CLSPN/AURKB/BUB1B/GTSE1/E2F8/ORC1/CCNB1/RAD9B/EME1/E2F7/FAP/DDIAS/BUB1/BLM/NDC80/CDK1/CDKN2B/CDC25C	27
BP	GO:0045931	positive regulation of mitotic cell cycle	17/642	163/18670	4.80128e-05	0.00163314	0.0013891	MEIS2/CDCA5/CDC6/MAD2L1/TERT/FOXA1/BRCA2/DTL/DLGAP5/CCNB1/UBE2C/NDC80/CDC45/CDK1/CDC25C/PDGFRB/NUSAP1	17
BP	GO:0042310	vasoconstriction	11/642	76/18670	5.48099e-05	0.00185074	0.00157418	AVPR1A/KCNMB4/F2R/CAV1/EDNRA/APLN/KCNMB2/HTR1D/ADRA1B/ACTA2/COMP	11
BP	GO:0019935	cyclic-nucleotide-mediated signaling	20/642	215/18670	5.5779e-05	0.00186981	0.0015904	CXCL9/OR51E2/PDE3A/PDE10A/PLN/ADGRL4/PTH1R/PTGER3/RASD2/CALCRL/ADGRG2/PTHLH/APLNR/CXCL11/RAPGEF4/GPR161/CRHR1/ADRA1B/CXCL10/APLP1	20
BP	GO:0010948	negative regulation of cell cycle process	28/642	361/18670	5.67565e-05	0.00188889	0.00160663	PTTG1/CDC20/TTK/RAD51/CENPF/TICRR/FBXO43/PLK1/CDC6/MAD2L1/RRM2/CLSPN/DTL/AURKB/BUB1B/GTSE1/E2F8/ORC1/CCNB1/E2F7/BUB1/BLM/NDC80/NEK2/CCNF/CDK1/CDKN2B/CDC25C	28
BP	GO:0009953	dorsal/ventral pattern formation	12/642	90/18670	5.82312e-05	0.00192413	0.0016366	GLI2/BMPR1B/FOXA1/LHX1/LRP4/DLL4/GPR161/GREM1/SOSTDC1/HOXA11/HOXD11/EN1	12
BP	GO:1901987	regulation of cell cycle phase transition	34/642	480/18670	5.98485e-05	0.00196354	0.00167013	CDC20/TTK/KIF14/CDCA5/CENPF/CENPE/TICRR/ANLN/TPX2/PLK1/CDC6/MAD2L1/TERT/CLSPN/DTL/AURKB/BUB1B/GTSE1/E2F8/ORC1/DLGAP5/CCNB1/E2F7/UBE2C/BUB1/BLM/NDC80/NEK2/HMMR/CDC45/CDK1/CDKN2B/CDC25C/FAM83D	34
BP	GO:0010721	negative regulation of cell development	27/642	344/18670	6.26893e-05	0.00204142	0.00173637	DLL3/KIAA0319/THY1/VEGFA/DKK1/ASPM/TP73/TERT/STMN2/LRP4/NOTCH3/RGS4/PTHLH/TRPC6/RTN4RL2/LINGO1/FBLN1/EFNA5/HEY1/KLK8/DPYSL3/COL3A1/ERBB4/SEMA3C/DNM3/S1PR3/GBP1	27
BP	GO:0002040	sprouting angiogenesis	18/642	183/18670	6.31049e-05	0.00204142	0.00173637	LOXL2/FLT1/ESM1/VEGFA/NRARP/LEF1/APLNR/E2F8/DLL4/CDH13/GREM1/E2F7/ANGPT1/SRPX2/FOXC2/RSPO3/ADGRA2/E2F2	18
BP	GO:0035136	forelimb morphogenesis	8/642	41/18670	6.54812e-05	0.00210358	0.00178925	HOXD10/TFAP2A/RDH10/OSR2/TWIST1/HOXA11/SHOX2/EN1	8
BP	GO:0071103	DNA conformation change	26/642	327/18670	6.89201e-05	0.00219879	0.00187022	TOP2A/CENPU/CENPK/RAD54L/RAD51/CDCA5/BRIP1/POLQ/OIP5/KNL1/SMC4/CHAF1B/PIF1/CENPM/HJURP/CCNB1/ASF1B/CENPA/ERCC6L/BLM/NCAPH/CDC45/CENPI/NCAPG/CDK1/NUSAP1	26
BP	GO:0051302	regulation of cell division	17/642	168/18670	7.03092e-05	0.00222377	0.00189147	KIF14/VEGFA/PLK1/ASPM/CDC6/PRC1/BRCA2/KIF18B/AURKB/ORC6/E2F8/THBS4/KIF23/FGF7/E2F7/BLM/KIF20A	17
BP	GO:0042692	muscle cell differentiation	29/642	385/18670	7.09698e-05	0.00222377	0.00189147	CXCL9/AVPR1A/XK/VEGFA/CDON/GATA4/WT1/ACTN2/DKK1/TMOD1/TNNT1/RGS4/FZD7/NEB/MYH11/HEY1/LMOD1/CCNB1/GREM1/LOX/SHOX2/CXCL10/COMP/TMEM119/NPHS1/CDK1/ADAM12/CSRP2/PDGFRB	29
BP	GO:0016202	regulation of striated muscle tissue development	16/642	152/18670	7.11454e-05	0.00222377	0.00189147	ZFPM2/CENPF/CDON/DKK1/TP73/RGS4/FZD7/LEF1/CCNB1/GREM1/TWIST1/LOX/SHOX2/RBP4/ERBB4/CDK1	16
BP	GO:0003012	muscle system process	33/642	465/18670	7.38603e-05	0.00229314	0.00195048	KCNE4/KCNJ5/ACTG2/STC1/F2R/CAV1/PLN/ABAT/GATA4/GJC1/CAMK2B/ACTN2/ASPH/TMOD1/TNNT1/MYL3/PTGER3/EDNRA/CALCRL/GNAO1/KCNJ8/RGS4/NEB/MYH11/CHRNA1/LMOD1/STAC/TPM4/HTR1D/CACNB2/ADRA1B/ACTA2/COMP	33
BP	GO:0030048	actin filament-based movement	15/642	138/18670	8.24042e-05	0.00254134	0.00216159	KCNE4/KCNJ5/STC1/CAV1/PLN/GATA4/GJC1/ACTN2/TMOD1/TNNT1/MYL3/KCNJ8/NEB/TPM4/CACNB2	15
BP	GO:0006336	DNA replication-independent nucleosome assembly	9/642	54/18670	8.46593e-05	0.0025936	0.00220604	CENPU/CENPK/OIP5/KNL1/CENPM/HJURP/ASF1B/CENPA/CENPI	9
BP	GO:0051928	positive regulation of calcium ion transport	14/642	123/18670	8.56393e-05	0.00260636	0.00221689	CXCL9/THY1/STC1/F2R/CAV1/TRPC6/APLNR/CXCL11/STAC/CACNB2/CEMIP/CXCL10/LILRA2/PDGFRB	14
BP	GO:1901861	regulation of muscle tissue development	16/642	155/18670	8.99122e-05	0.00271852	0.00231229	ZFPM2/CENPF/CDON/DKK1/TP73/RGS4/FZD7/LEF1/CCNB1/GREM1/TWIST1/LOX/SHOX2/RBP4/ERBB4/CDK1	16
BP	GO:0055074	calcium ion homeostasis	33/642	471/18670	9.43161e-05	0.00280471	0.0023856	CXCL9/AVPR1A/THY1/CCR9/XK/F2RL2/STC1/F2R/CAV1/PLN/TRPC4/GPR4/CXCL13/JPH1/PTH1R/PTGER3/EDNRA/KCNK3/STC2/KISS1/TRPC6/FAM155A/APLNR/CXCL11/CCL19/CACNB2/CRHR1/ADRA1B/CEMIP/CXCL10/S1PR3/FAM20A/JPH3	33
BP	GO:0090092	regulation of transmembrane receptor protein serine/threonine kinase signaling pathway	21/642	241/18670	9.44834e-05	0.00280471	0.0023856	FOXD1/TTK/LEFTY1/CRB2/RASL11B/CAV1/GATA4/DKK1/SFRP4/INHBB/LTBP1/GDF6/PCSK6/GREM1/SOSTDC1/LOX/CDKN2B/ASPN/INHBA/HTRA3/HTRA4	21
BP	GO:0003007	heart morphogenesis	22/642	259/18670	9.45817e-05	0.00280471	0.0023856	ZFPM2/LEFTY1/COL11A1/VEGFA/SPRY1/HAS2/SNAI2/GATA4/DKK1/GRHL2/MYL3/HEY1/DLL4/TWIST1/HEYL/SHOX2/RBP4/ELN/SEMA3C/FOXC2/IHH/COL5A1	22
BP	GO:0048634	regulation of muscle organ development	16/642	156/18670	9.70658e-05	0.00286004	0.00243267	ZFPM2/CENPF/CDON/DKK1/TP73/RGS4/FZD7/LEF1/CCNB1/GREM1/TWIST1/LOX/SHOX2/RBP4/ERBB4/CDK1	16
BP	GO:0034724	DNA replication-independent nucleosome organization	9/642	55/18670	9.81755e-05	0.00287443	0.0024449	CENPU/CENPK/OIP5/KNL1/CENPM/HJURP/ASF1B/CENPA/CENPI	9
BP	GO:0055002	striated muscle cell development	17/642	173/18670	0.000101269	0.00294635	0.00250608	XK/VEGFA/GATA4/ACTN2/TMOD1/TNNT1/RGS4/NEB/MYH11/LMOD1/CCNB1/LOX/SHOX2/COMP/CDK1/CSRP2/PDGFRB	17
BP	GO:0001649	osteoblast differentiation	20/642	225/18670	0.000104904	0.00303305	0.00257982	COL1A1/GLI2/IGFBP3/DDR2/BMPR1B/SNAI2/PTH1R/IBSP/CTHRC1/PTHLH/LEF1/TPM4/TWIST2/GREM1/TWIST1/IFITM1/LOX/SHOX2/TMEM119/IHH	20
BP	GO:0090068	positive regulation of cell cycle process	24/642	298/18670	0.00010648	0.00305737	0.00260051	KIF14/CDCA5/RNF112/CDC6/TP73/MAD2L1/TERT/DTL/AURKB/GTSE1/E2F8/KIF23/DLGAP5/CCNB1/E2F7/FAP/UBE2C/NDC80/CDC45/CDK1/CDC25C/FAM83D/PDGFRB/NUSAP1	24
BP	GO:0035115	embryonic forelimb morphogenesis	7/642	33/18670	0.000107728	0.00305737	0.00260051	TFAP2A/RDH10/OSR2/TWIST1/HOXA11/SHOX2/EN1	7
BP	GO:0040001	establishment of mitotic spindle localization	7/642	33/18670	0.000107728	0.00305737	0.00260051	SPRY1/PLK1/MAD2L1/CENPA/NDC80/SAPCD2/NUSAP1	7
BP	GO:0034080	CENP-A containing nucleosome assembly	8/642	44/18670	0.000110919	0.00310977	0.00264508	CENPU/CENPK/OIP5/KNL1/CENPM/HJURP/CENPA/CENPI	8
BP	GO:0061641	CENP-A containing chromatin organization	8/642	44/18670	0.000110919	0.00310977	0.00264508	CENPU/CENPK/OIP5/KNL1/CENPM/HJURP/CENPA/CENPI	8
BP	GO:0006874	cellular calcium ion homeostasis	32/642	458/18670	0.000126237	0.00351791	0.00299223	CXCL9/AVPR1A/THY1/CCR9/XK/F2RL2/STC1/F2R/CAV1/PLN/TRPC4/GPR4/CXCL13/JPH1/PTH1R/PTGER3/EDNRA/KCNK3/STC2/KISS1/TRPC6/FAM155A/APLNR/CXCL11/CCL19/CACNB2/CRHR1/ADRA1B/CEMIP/CXCL10/S1PR3/JPH3	32
BP	GO:0048701	embryonic cranial skeleton morphogenesis	8/642	45/18670	0.000130883	0.00362555	0.00308378	PRRX1/TFAP2A/RDH10/MMP16/GRHL2/LHX1/TWIST1/FOXC2	8
BP	GO:0001756	somitogenesis	10/642	70/18670	0.000132982	0.00366175	0.00311457	CRB2/DLL3/DKK1/NRARP/LHX1/LEF1/XRCC2/TBX18/SEMA3C/FOXC2	10
BP	GO:0097756	negative regulation of blood vessel diameter	11/642	84/18670	0.000138687	0.00379624	0.00322897	AVPR1A/KCNMB4/F2R/CAV1/EDNRA/APLN/KCNMB2/HTR1D/ADRA1B/ACTA2/COMP	11
BP	GO:1901991	negative regulation of mitotic cell cycle phase transition	21/642	248/18670	0.000141457	0.00384928	0.00327409	CDC20/TTK/CENPF/TICRR/PLK1/CDC6/MAD2L1/CLSPN/AURKB/BUB1B/GTSE1/E2F8/ORC1/CCNB1/E2F7/BUB1/BLM/NDC80/CDK1/CDKN2B/CDC25C	21
BP	GO:0001654	eye development	27/642	362/18670	0.000146852	0.00395552	0.00336445	MEIS2/THY1/TFAP2A/BMPR1B/RDH10/OSR2/VEGFA/CDON/SLC7A11/WT1/CABP4/TMOD1/GRHL2/LHX1/FOXF2/COL4A1/DLL4/BFSP1/TWIST1/RBP4/COL8A1/COL5A2/FOXC2/INHBA/IHH/PDGFRB/COL5A1	27
BP	GO:1901988	negative regulation of cell cycle phase transition	22/642	267/18670	0.000147071	0.00395552	0.00336445	CDC20/TTK/CENPF/TICRR/PLK1/CDC6/MAD2L1/CLSPN/DTL/AURKB/BUB1B/GTSE1/E2F8/ORC1/CCNB1/E2F7/BUB1/BLM/NDC80/CDK1/CDKN2B/CDC25C	22
BP	GO:0000076	DNA replication checkpoint	5/642	16/18670	0.000150806	0.00400935	0.00341023	TICRR/CDC6/CLSPN/ORC1/CDC45	5
BP	GO:0072109	glomerular mesangium development	5/642	16/18670	0.000150806	0.00400935	0.00341023	WT1/GPR4/ACTA2/FOXC2/PDGFRB	5
BP	GO:0007200	phospholipase C-activating G protein-coupled receptor signaling pathway	12/642	100/18670	0.000163487	0.00432166	0.00367587	ANO1/F2RL2/F2R/ACTN2/GPR4/PTH1R/PTGER3/KISS1/CRHR1/ADRA1B/BICD1/NPR3	12
BP	GO:0061035	regulation of cartilage development	10/642	72/18670	0.000169015	0.0044424	0.00377858	GLI2/ADAMTS12/LOXL2/BMPR1B/SNAI2/PTHLH/GDF6/GREM1/HOXA11/SHOX2	10
BP	GO:0150063	visual system development	27/642	366/18670	0.000175671	0.00459128	0.0039052	MEIS2/THY1/TFAP2A/BMPR1B/RDH10/OSR2/VEGFA/CDON/SLC7A11/WT1/CABP4/TMOD1/GRHL2/LHX1/FOXF2/COL4A1/DLL4/BFSP1/TWIST1/RBP4/COL8A1/COL5A2/FOXC2/INHBA/IHH/PDGFRB/COL5A1	27
BP	GO:0030261	chromosome condensation	8/642	47/18670	0.00017974	0.00467121	0.0039732	TOP2A/CDCA5/SMC4/CCNB1/NCAPH/NCAPG/CDK1/NUSAP1	8
BP	GO:0042476	odontogenesis	14/642	132/18670	0.000183122	0.00473253	0.00402535	COL1A1/GLI2/TFAP2A/OSR2/LRP4/GNAO1/COL1A2/LEF1/PHEX/SOSTDC1/TWIST1/ASPN/INHBA/FAM20A	14
BP	GO:0003208	cardiac ventricle morphogenesis	10/642	73/18670	0.000189909	0.00488066	0.00415134	ZFPM2/COL11A1/GATA4/GRHL2/MYL3/HEY1/DLL4/HEYL/SEMA3C/FOXC2	10
BP	GO:0003417	growth plate cartilage development	7/642	36/18670	0.000192484	0.00491952	0.0041844	STC1/COL7A1/COL21A1/COL14A1/COMP/COL6A3/COL6A2	7
BP	GO:0042770	signal transduction in response to DNA damage	14/642	133/18670	0.000198337	0.00504125	0.00428794	SNAI2/PLK1/BRCA2/SPRED3/DTL/GTSE1/E2F8/CCNB1/TWIST1/E2F7/PMAIP1/CDK1/CDC25C/FOXM1	14
BP	GO:0090287	regulation of cellular response to growth factor stimulus	23/642	292/18670	0.00020402	0.00515735	0.00438669	FOXD1/CRB2/ADAMTS12/RASL11B/FLT1/CAV1/VEGFA/SPRY1/GATA4/DKK1/CXCL13/SFRP4/LTBP1/APLN/PCSK6/GREM1/SOSTDC1/LOX/CDKN2B/ASPN/HTRA3/ADGRA2/HTRA4	23
BP	GO:0045992	negative regulation of embryonic development	6/642	26/18670	0.000206393	0.00517695	0.00440336	DKK1/NRARP/FZD7/GPR161/COL5A2/COL5A1	6
BP	GO:0007076	mitotic chromosome condensation	5/642	17/18670	0.00020762	0.00517695	0.00440336	CDCA5/SMC4/NCAPH/NCAPG/NUSAP1	5
BP	GO:0031055	chromatin remodeling at centromere	8/642	48/18670	0.000209272	0.00517695	0.00440336	CENPU/CENPK/OIP5/KNL1/CENPM/HJURP/CENPA/CENPI	8
BP	GO:0051653	spindle localization	8/642	48/18670	0.000209272	0.00517695	0.00440336	SPRY1/PLK1/ASPM/MAD2L1/CENPA/NDC80/SAPCD2/NUSAP1	8
BP	GO:0035051	cardiocyte differentiation	16/642	167/18670	0.000215257	0.0052967	0.00450521	VEGFA/SPRY1/GATA4/WT1/ACTN2/DKK1/RGS4/FZD7/NEB/MYH11/CCNB1/GREM1/TWIST1/SEMA3C/CDK1/PDGFRB	16
BP	GO:0048880	sensory system development	27/642	371/18670	0.000218715	0.00533726	0.00453971	MEIS2/THY1/TFAP2A/BMPR1B/RDH10/OSR2/VEGFA/CDON/SLC7A11/WT1/CABP4/TMOD1/GRHL2/LHX1/FOXF2/COL4A1/DLL4/BFSP1/TWIST1/RBP4/COL8A1/COL5A2/FOXC2/INHBA/IHH/PDGFRB/COL5A1	27
BP	GO:0007187	G protein-coupled receptor signaling pathway, coupled to cyclic nucleotide second messenger	21/642	256/18670	0.000219456	0.00533726	0.00453971	CXCL9/PLN/ADGRL4/PTH1R/PTGER3/EDNRA/MARCO/CALCRL/ADGRG2/GNAO1/PTHLH/CXCL11/HTR1D/GPR161/CRHR1/ADRA1B/GRIK3/CXCL10/APLP1/S1PR3/NPR3	21
BP	GO:0072503	cellular divalent inorganic cation homeostasis	33/642	493/18670	0.000220367	0.00533726	0.00453971	CXCL9/AVPR1A/SLC30A3/THY1/CCR9/XK/F2RL2/STC1/F2R/CAV1/PLN/TRPC4/GPR4/CXCL13/JPH1/PTH1R/PTGER3/EDNRA/KCNK3/STC2/KISS1/TRPC6/FAM155A/APLNR/CXCL11/CCL19/CACNB2/CRHR1/ADRA1B/CEMIP/CXCL10/S1PR3/JPH3	33
BP	GO:1905314	semi-lunar valve development	7/642	37/18670	0.000230428	0.00555187	0.00472226	SNAI2/GATA4/HEY1/DLL4/TWIST1/HEYL/ELN	7
BP	GO:0061053	somite development	11/642	89/18670	0.00023356	0.00559817	0.00476164	CRB2/DLL3/DKK1/NRARP/LHX1/LEF1/XRCC2/TBX18/SEMA3C/FOXC2/IHH	11
BP	GO:0043010	camera-type eye development	24/642	314/18670	0.000235034	0.00560448	0.004767	THY1/TFAP2A/BMPR1B/RDH10/OSR2/VEGFA/CDON/SLC7A11/WT1/CABP4/TMOD1/GRHL2/LHX1/FOXF2/COL4A1/DLL4/BFSP1/TWIST1/RBP4/COL8A1/FOXC2/INHBA/IHH/PDGFRB	24
BP	GO:0001701	in utero embryonic development	27/642	373/18670	0.000238403	0.00565564	0.00481052	ZFPM2/GLI2/ST14/HSD17B2/CCNB2/RDH10/VEGFA/GRHL2/BRCA2/PTH1R/EDNRA/LEF1/XRCC2/E2F8/GJB5/HEY1/CCNB1/ASF1B/TWIST1/E2F7/ANGPT1/PTPRR/NEK2/SALL4/TM4SF1/IHH/RSPO3	27
BP	GO:0055001	muscle cell development	17/642	186/18670	0.000243691	0.00567484	0.00482685	XK/VEGFA/GATA4/ACTN2/TMOD1/TNNT1/RGS4/NEB/MYH11/LMOD1/CCNB1/LOX/SHOX2/COMP/CDK1/CSRP2/PDGFRB	17
BP	GO:0050673	epithelial cell proliferation	30/642	434/18670	0.000244535	0.00567484	0.00482685	IGFBP3/OR51E2/LOXL2/FLT1/CAV1/OSR2/VEGFA/SCG2/HAS2/SNAI2/ITGA4/PLXNB3/BRCA2/NRARP/FZD7/APLNR/APLN/THBS4/UHRF1/DLL4/CDH13/KLK8/FGF7/TWIST1/FAP/EPPK1/COL8A1/CDKN2B/IHH/IQGAP3	30
BP	GO:0033314	mitotic DNA replication checkpoint	4/642	10/18670	0.000246502	0.00567484	0.00482685	TICRR/CDC6/CLSPN/ORC1	4
BP	GO:0051231	spindle elongation	4/642	10/18670	0.000246502	0.00567484	0.00482685	PRC1/AURKB/KIF4A/KIF23	4
BP	GO:0060033	anatomical structure regression	4/642	10/18670	0.000246502	0.00567484	0.00482685	GLI2/AMH/LEF1/CD248	4
BP	GO:0031589	cell-substrate adhesion	26/642	354/18670	0.000246572	0.00567484	0.00482685	COL1A1/EPHA3/ANGPT2/ADAMTS12/KIF14/THY1/DDR2/VEGFA/MSLN/HAS2/ITGA4/AJAP1/ACTN2/OTOA/FZD7/FBLN1/EFNA5/L1CAM/CDH13/FN1/ANGPT1/NID1/COL8A1/COL3A1/COL5A3/GBP1	26
BP	GO:0007292	female gamete generation	14/642	136/18670	0.000250695	0.00574117	0.00488327	TOP2A/TTK/PDE3A/BMPR1B/PLK1/AMH/ASPM/BRCA2/INHBB/CCNB1/NCAPH/SYCP2/INHBA/IHH	14
BP	GO:0071772	response to BMP	16/642	170/18670	0.000263864	0.0059835	0.00508938	FOXD1/CRB2/ADAMTS12/BMPR1B/GATA4/AMH/DKK1/SFRP4/LEF1/GDF6/PCSK6/GREM1/SOSTDC1/HEYL/COMP/HTRA3	16
BP	GO:0071773	cellular response to BMP stimulus	16/642	170/18670	0.000263864	0.0059835	0.00508938	FOXD1/CRB2/ADAMTS12/BMPR1B/GATA4/AMH/DKK1/SFRP4/LEF1/GDF6/PCSK6/GREM1/SOSTDC1/HEYL/COMP/HTRA3	16
BP	GO:0003414	chondrocyte morphogenesis involved in endochondral bone morphogenesis	5/642	18/18670	0.000279378	0.0062435	0.00531053	COL7A1/COL21A1/COL14A1/COL6A3/COL6A2	5
BP	GO:0003429	growth plate cartilage chondrocyte morphogenesis	5/642	18/18670	0.000279378	0.0062435	0.00531053	COL7A1/COL21A1/COL14A1/COL6A3/COL6A2	5
BP	GO:0090171	chondrocyte morphogenesis	5/642	18/18670	0.000279378	0.0062435	0.00531053	COL7A1/COL21A1/COL14A1/COL6A3/COL6A2	5
BP	GO:0007062	sister chromatid cohesion	9/642	63/18670	0.000286269	0.00636673	0.00541535	CDC20/CDCA5/PLK1/HASPIN/SGO2/BUB1B/BUB1/ESCO2/SGO1	9
BP	GO:0019932	second-messenger-mediated signaling	30/642	439/18670	0.000297048	0.00657486	0.00559238	CXCL9/AVPR1A/OR51E2/PDE3A/CCR9/NR5A2/SPINK1/PDE10A/PLN/ADGRL4/VEGFA/JPH1/PTH1R/PTGER3/RASD2/CALCRL/ADGRG2/PTHLH/APLNR/CXCL11/RAPGEF4/CDH13/GPR161/CRHR1/ADRA1B/CXCL10/APLP1/NCALD/JPH3/GBP1	30
BP	GO:0030330	DNA damage response, signal transduction by p53 class mediator	12/642	107/18670	0.000310266	0.00683471	0.0058134	SNAI2/BRCA2/SPRED3/GTSE1/E2F8/CCNB1/TWIST1/E2F7/PMAIP1/CDK1/CDC25C/FOXM1	12
BP	GO:0007189	adenylate cyclase-activating G protein-coupled receptor signaling pathway	14/642	139/18670	0.000314513	0.00689543	0.00586505	CXCL9/PLN/ADGRL4/PTH1R/PTGER3/CALCRL/ADGRG2/PTHLH/CXCL11/GPR161/CRHR1/ADRA1B/CXCL10/APLP1	14
BP	GO:0003180	aortic valve morphogenesis	6/642	28/18670	0.000318536	0.00695069	0.00591205	SNAI2/GATA4/DLL4/TWIST1/HEYL/ELN	6
BP	GO:0051225	spindle assembly	12/642	108/18670	0.000338362	0.00734865	0.00625054	CDC20/TPX2/PLK1/ASPM/KIFC1/BIRC5/AURKB/KIF4A/KIF23/KIF11/MYBL2/NEK2	12
BP	GO:0033044	regulation of chromosome organization	25/642	342/18670	0.000345975	0.00747887	0.0063613	PTTG1/TOP2A/CDC20/TTK/ATAD2/CDCA5/CENPF/CENPE/VEGFA/SNAI2/PLK1/CDC6/MAD2L1/AICDA/AURKB/BUB1B/PIF1/DLGAP5/CCNB1/TWIST1/BUB1/NDC80/NEK2/CDC45/MKI67	25
BP	GO:0006323	DNA packaging	18/642	210/18670	0.000357213	0.00768589	0.00653739	TOP2A/CENPU/CENPK/CDCA5/OIP5/KNL1/SMC4/CHAF1B/CENPM/HJURP/CCNB1/ASF1B/CENPA/NCAPH/CENPI/NCAPG/CDK1/NUSAP1	18
BP	GO:0001991	regulation of systemic arterial blood pressure by circulatory renin-angiotensin	5/642	19/18670	0.000368488	0.00788566	0.00670731	OR51E2/F2R/CES1/CMA1/SUCNR1	5
BP	GO:0072132	mesenchyme morphogenesis	8/642	52/18670	0.000369907	0.00788566	0.00670731	ACTG2/SNAI2/LEF1/HEY1/TWIST1/HEYL/ACTA2/FOXC2	8
BP	GO:0061314	Notch signaling involved in heart development	4/642	11/18670	0.000376841	0.00799072	0.00679667	SNAI2/HEY1/DLL4/HEYL	4
BP	GO:0070167	regulation of biomineral tissue development	11/642	94/18670	0.00037829	0.00799072	0.00679667	MGP/DDR2/TFAP2A/BMPR1B/OSR2/HEY1/GREM1/TWIST1/COMP/TMEM119/ASPN	11
BP	GO:0051281	positive regulation of release of sequestered calcium ion into cytosol	7/642	40/18670	0.000381625	0.00802454	0.00682543	CXCL9/THY1/F2R/APLNR/CXCL11/CEMIP/CXCL10	7
BP	GO:0000132	establishment of mitotic spindle orientation	6/642	29/18670	0.000390061	0.00816481	0.00694474	SPRY1/PLK1/MAD2L1/CENPA/NDC80/SAPCD2	6
BP	GO:1904888	cranial skeletal system development	9/642	66/18670	0.000408605	0.00851444	0.00724212	PRRX1/TFAP2A/RDH10/MMP16/GRHL2/LHX1/CEP55/TWIST1/FOXC2	9
BP	GO:0110110	positive regulation of animal organ morphogenesis	10/642	81/18670	0.000449027	0.00927624	0.00789009	TFAP2A/VEGFA/SPRY1/WT1/DKK1/LHX1/FGF7/TWIST1/HOXA11/SEMA3C	10
BP	GO:0007548	sex differentiation	21/642	270/18670	0.000449174	0.00927624	0.00789009	ZFPM2/CBX2/BMPR1B/RDH10/VEGFA/BRIP1/GATA4/WT1/AMH/ASPM/BRCA2/LHX1/INHBB/FOXF2/KIF18A/HOXA11/RBP4/CENPI/SYCP2/INHBA/PDGFRB	21
BP	GO:0045787	positive regulation of cell cycle	27/642	389/18670	0.000461487	0.00948817	0.00807036	MEIS2/KIF14/CDCA5/RNF112/CDC6/TP73/MAD2L1/TERT/FOXA1/BRCA2/DTL/AURKB/GTSE1/E2F8/KIF23/DLGAP5/CCNB1/E2F7/FAP/UBE2C/NDC80/CDC45/CDK1/CDC25C/FAM83D/PDGFRB/NUSAP1	27
BP	GO:0003413	chondrocyte differentiation involved in endochondral bone morphogenesis	6/642	30/18670	0.000473539	0.00965017	0.00820815	COL7A1/COL21A1/COL14A1/COL6A3/COL6A2/IHH	6
BP	GO:0044818	mitotic G2/M transition checkpoint	6/642	30/18670	0.000473539	0.00965017	0.00820815	TICRR/CDC6/CLSPN/ORC1/BLM/CDK1	6
BP	GO:0010524	positive regulation of calcium ion transport into cytosol	8/642	54/18670	0.000481533	0.00977004	0.0083101	CXCL9/THY1/F2R/CAV1/APLNR/CXCL11/CEMIP/CXCL10	8
BP	GO:0000077	DNA damage checkpoint	14/642	145/18670	0.000484677	0.0097909	0.00832784	BRIP1/PLK1/WDR76/CLSPN/DTL/GTSE1/E2F8/CCNB1/RAD9B/EME1/E2F7/BLM/CDK1/CDC25C	14
BP	GO:0051279	regulation of release of sequestered calcium ion into cytosol	10/642	82/18670	0.000495941	0.00997489	0.00848434	CXCL9/THY1/F2R/PLN/JPH1/APLNR/CXCL11/CEMIP/CXCL10/JPH3	10
BP	GO:0010470	regulation of gastrulation	7/642	42/18670	0.000520361	0.0104207	0.00886357	CRB2/FOXA2/DKK1/LHX1/FZD7/COL5A2/COL5A1	7
BP	GO:0006816	calcium ion transport	29/642	434/18670	0.000535685	0.0106814	0.00908526	PKD2L1/CXCL9/THY1/STC1/F2R/CAV1/SPINK1/PLN/TRPC4/CAMK2B/JPH1/STC2/ASIC1/CALCRL/GNAO1/RGS4/TRPC6/FAM155A/APLNR/CXCL11/STAC/CCL19/CACNB2/CRHR1/CEMIP/CXCL10/LILRA2/JPH3/PDGFRB	29
BP	GO:0007077	mitotic nuclear envelope disassembly	4/642	12/18670	0.000549929	0.0108717	0.00924711	CCNB2/PLK1/CCNB1/CDK1	4
BP	GO:0070601	centromeric sister chromatid cohesion	4/642	12/18670	0.000549929	0.0108717	0.00924711	SGO2/BUB1B/BUB1/SGO1	4
BP	GO:0009954	proximal/distal pattern formation	6/642	31/18670	0.000570294	0.0111462	0.00948059	GLI2/HOXD10/LRP4/IRX1/HOXA11/EN1	6
BP	GO:0045880	positive regulation of smoothened signaling pathway	6/642	31/18670	0.000570294	0.0111462	0.00948059	PRRX1/SCUBE3/EVC/FOXA1/SHOX2/IHH	6
BP	GO:0086003	cardiac muscle cell contraction	9/642	69/18670	0.000571042	0.0111462	0.00948059	KCNE4/KCNJ5/STC1/CAV1/PLN/GATA4/GJC1/KCNJ8/CACNB2	9
BP	GO:0090596	sensory organ morphogenesis	20/642	256/18670	0.000575222	0.0111806	0.00950987	GLI2/PRRX1/THY1/TFAP2A/COL11A1/OSR2/VEGFA/CDON/CABP4/CTHRC1/LHX1/FOXF2/TWIST1/RBP4/COL8A1/COL5A2/MYO3B/IHH/HOXC13/COL5A1	20
BP	GO:0051293	establishment of spindle localization	7/642	43/18670	0.000603355	0.0116783	0.00993323	SPRY1/PLK1/MAD2L1/CENPA/NDC80/SAPCD2/NUSAP1	7
BP	GO:0060713	labyrinthine layer morphogenesis	5/642	21/18670	0.000609123	0.0117408	0.00998641	ST14/GRHL2/LEF1/GJB5/RSPO3	5
BP	GO:0055007	cardiac muscle cell differentiation	13/642	132/18670	0.000631542	0.0121047	0.0102959	VEGFA/GATA4/WT1/ACTN2/DKK1/RGS4/FZD7/NEB/MYH11/CCNB1/GREM1/CDK1/PDGFRB	13
BP	GO:0033002	muscle cell proliferation	19/642	239/18670	0.000633232	0.0121047	0.0102959	ZFPM2/IFNG/IGFBP3/PDE1A/TP73/TERT/CALCRL/NOTCH3/APLN/CDH13/CCNB1/ANGPT1/RBP4/ERBB4/ELN/CDK1/FOXC2/PDGFRB/NPR3	19
BP	GO:1903522	regulation of blood circulation	22/642	297/18670	0.000643503	0.012224	0.0103973	KCNE4/AVPR1A/OR51E2/KCNJ5/CYP2J2/STC1/KCNMB4/F2R/CAV1/PLN/GATA4/GJC1/ASPH/MYL3/KCNK3/GNAO1/RGS4/APLN/KCNMB2/CACNB2/ADRA1B/ATP1A3	22
BP	GO:0060840	artery development	11/642	100/18670	0.000644757	0.012224	0.0103973	PRRX1/VEGFA/NOTCH3/LTBP1/HEY1/DLL4/LOX/COMP/COL3A1/FOXC2/PDGFRB	11
BP	GO:0003176	aortic valve development	6/642	32/18670	0.000681719	0.0128197	0.010904	SNAI2/GATA4/DLL4/TWIST1/HEYL/ELN	6
BP	GO:0060317	cardiac epithelial to mesenchymal transition	6/642	32/18670	0.000681719	0.0128197	0.010904	SPRY1/HAS2/SNAI2/HEY1/TWIST1/HEYL	6
BP	GO:0070838	divalent metal ion transport	31/642	483/18670	0.000686169	0.0128511	0.0109308	PKD2L1/CXCL9/IFNG/SLC30A3/THY1/STC1/F2R/CAV1/SPINK1/PLN/TRPC4/CAMK2B/JPH1/STC2/ASIC1/CALCRL/GNAO1/RGS4/TRPC6/FAM155A/APLNR/CXCL11/STAC/CCL19/CACNB2/CRHR1/CEMIP/CXCL10/LILRA2/JPH3/PDGFRB	31
BP	GO:0044060	regulation of endocrine process	7/642	44/18670	0.000696518	0.0129401	0.0110065	OR51E2/F2R/INHBB/KISS1/APLN/CRHR1/INHBA	7
BP	GO:0044331	cell-cell adhesion mediated by cadherin	7/642	44/18670	0.000696518	0.0129401	0.0110065	FOXA2/VEGFA/CDH1/CDH11/FOXA1/CDH13/ADAM19	7
BP	GO:1904427	positive regulation of calcium ion transmembrane transport	9/642	71/18670	0.000706162	0.0130668	0.0111142	CXCL9/THY1/F2R/APLNR/CXCL11/STAC/CACNB2/CEMIP/CXCL10	9
BP	GO:0090130	tissue migration	25/642	360/18670	0.000733489	0.0135184	0.0114984	IFNG/ANGPT2/ACTG2/LOXL2/STC1/VEGFA/ANLN/SCG2/HAS2/DNAJA4/CXCL13/GRHL2/DLL4/CDH13/FGF7/GREM1/FAP/ANGPT1/PTPRR/SRPX2/ACTA2/EPPK1/FOXC2/ADGRA2/EPB41L4B	25
BP	GO:0000079	regulation of cyclin-dependent protein serine/threonine kinase activity	11/642	102/18670	0.000762504	0.0139421	0.0118587	CCNB2/PKMYT1/PLK1/CDC6/CDKN3/CCNB1/BLM/CCNA2/CCNF/CDKN2B/CDC25C	11
BP	GO:0010522	regulation of calcium ion transport into cytosol	11/642	102/18670	0.000762504	0.0139421	0.0118587	CXCL9/THY1/F2R/CAV1/PLN/JPH1/APLNR/CXCL11/CEMIP/CXCL10/JPH3	11
BP	GO:0051315	attachment of mitotic spindle microtubules to kinetochore	4/642	13/18670	0.000772821	0.0140199	0.0119249	CENPE/NUF2/KIF2C/NDC80	4
BP	GO:0061029	eyelid development in camera-type eye	4/642	13/18670	0.000772821	0.0140199	0.0119249	TFAP2A/OSR2/TWIST1/INHBA	4
BP	GO:0001890	placenta development	14/642	152/18670	0.000776762	0.0140363	0.0119389	ST14/HSD17B2/STC1/GRHL2/STC2/LEF1/E2F8/GJB5/HEY1/ADAM19/E2F7/PTGIS/CCNF/RSPO3	14
BP	GO:0006261	DNA-dependent DNA replication	14/642	153/18670	0.000828661	0.0149159	0.012687	RAD51/TICRR/CDC6/BRCA2/POLQ/AICDA/MCM10/ORC6/E2F8/ORC1/EME1/E2F7/BLM/CDC45	14
BP	GO:0072511	divalent inorganic cation transport	31/642	489/18670	0.000839682	0.0150557	0.0128059	PKD2L1/CXCL9/IFNG/SLC30A3/THY1/STC1/F2R/CAV1/SPINK1/PLN/TRPC4/CAMK2B/JPH1/STC2/ASIC1/CALCRL/GNAO1/RGS4/TRPC6/FAM155A/APLNR/CXCL11/STAC/CCL19/CACNB2/CRHR1/CEMIP/CXCL10/LILRA2/JPH3/PDGFRB	31
BP	GO:0042326	negative regulation of phosphorylation	30/642	468/18670	0.000848704	0.0151289	0.0128682	IFNG/TRIB3/IGFBP3/PIP5KL1/THY1/DUSP9/MECOM/FOXA2/NLRP6/CAV1/SPINK1/SPRY1/IRS2/PLK1/DKK1/PBK/SPRED3/CAMK2N2/RGS4/FBLN1/DUSP4/CCNB1/GREM1/TWIST1/ANGPT1/PTPRR/CDKN2B/INHBA/FOXM1/GBP1	30
BP	GO:0000910	cytokinesis	15/642	171/18670	0.000850305	0.0151289	0.0128682	KIF14/ANLN/PLK1/CDC6/PRC1/BRCA2/AURKB/KIF4A/E2F8/KIF23/CEP55/CENPA/E2F7/KIF20A/NUSAP1	15
BP	GO:0000281	mitotic cytokinesis	9/642	73/18670	0.000866286	0.0153542	0.0130598	ANLN/PLK1/BRCA2/KIF4A/KIF23/CEP55/CENPA/KIF20A/NUSAP1	9
BP	GO:0032465	regulation of cytokinesis	10/642	89/18670	0.000951304	0.0167368	0.0142358	KIF14/PLK1/CDC6/PRC1/BRCA2/AURKB/E2F8/KIF23/E2F7/KIF20A	10
BP	GO:0032331	negative regulation of chondrocyte differentiation	5/642	23/18670	0.000951529	0.0167368	0.0142358	GLI2/ADAMTS12/SNAI2/PTHLH/GREM1	5
BP	GO:0003018	vascular process in circulatory system	15/642	173/18670	0.00095792	0.0167854	0.0142771	AVPR1A/PDE3A/KCNMB4/F2R/CAV1/VEGFA/EDNRA/APLN/KCNMB2/HTR1D/ADRA1B/ANGPT1/ACTA2/COMP/FOXC2	15
BP	GO:0072331	signal transduction by p53 class mediator	20/642	267/18670	0.000971256	0.0169548	0.0144213	BRIP1/TPX2/SNAI2/TP73/BRCA2/SPRED3/AURKB/GTSE1/E2F8/CCNB1/RAD9B/TWIST1/E2F7/PMAIP1/BLM/CDK1/CDC25C/FOXM1/EXO1/E2F2	20
BP	GO:0043486	histone exchange	8/642	60/18670	0.000988669	0.0171939	0.0146246	CENPU/CENPK/OIP5/KNL1/CENPM/HJURP/CENPA/CENPI	8
BP	GO:0048562	embryonic organ morphogenesis	21/642	288/18670	0.00103316	0.0179004	0.0152256	GLI2/PRRX1/CRB2/HOXD10/TFAP2A/RDH10/COL11A1/OSR2/MMP16/GATA4/GRHL2/CTHRC1/LHX1/FOXF2/TWIST1/HOXA11/SHOX2/RBP4/MYO3B/FOXC2/IHH	21
BP	GO:0001656	metanephros development	10/642	90/18670	0.00103797	0.0179032	0.0152279	FOXD1/RDH10/OSR2/SPRY1/WT1/LHX1/IRX1/HOXA11/FOXC2/PDGFRB	10
BP	GO:1901989	positive regulation of cell cycle phase transition	11/642	106/18670	0.00105184	0.0179032	0.0152279	CDCA5/CDC6/TERT/DTL/DLGAP5/CCNB1/UBE2C/CDC45/CDK1/CDC25C/FAM83D	11
BP	GO:1904029	regulation of cyclin-dependent protein kinase activity	11/642	106/18670	0.00105184	0.0179032	0.0152279	CCNB2/PKMYT1/PLK1/CDC6/CDKN3/CCNB1/BLM/CCNA2/CCNF/CDKN2B/CDC25C	11
BP	GO:0051547	regulation of keratinocyte migration	4/642	14/18670	0.00105267	0.0179032	0.0152279	HAS2/FGF7/EPPK1/EPB41L4B	4
BP	GO:0072498	embryonic skeletal joint development	4/642	14/18670	0.00105267	0.0179032	0.0152279	OSR2/HOXA11/SHOX2/IHH	4
BP	GO:0007219	Notch signaling pathway	16/642	193/18670	0.00106395	0.0179404	0.0152596	SUSD5/DLL3/CFD/PLN/SNAI2/NEURL1B/FOXA1/NRARP/NOTCH3/TSPAN5/HEY1/DLL4/DLGAP5/HEYL/FOXC2/S1PR3	16
BP	GO:0030509	BMP signaling pathway	14/642	157/18670	0.0010665	0.0179404	0.0152596	FOXD1/CRB2/BMPR1B/GATA4/AMH/DKK1/SFRP4/LEF1/GDF6/PCSK6/GREM1/SOSTDC1/COMP/HTRA3	14
BP	GO:0043271	negative regulation of ion transport	14/642	157/18670	0.0010665	0.0179404	0.0152596	KCNE4/GABRE/STC1/CAV1/SPINK1/PLN/ABAT/IRS2/ACTN2/SFRP4/GNAO1/RGS4/CRHR1/TWIST1	14
BP	GO:0003170	heart valve development	8/642	61/18670	0.00110425	0.0185082	0.0157425	SNAI2/GATA4/HEY1/DLL4/TWIST1/HEYL/SHOX2/ELN	8
BP	GO:0051294	establishment of spindle orientation	6/642	35/18670	0.0011189	0.018686	0.0158938	SPRY1/PLK1/MAD2L1/CENPA/NDC80/SAPCD2	6
BP	GO:1901992	positive regulation of mitotic cell cycle phase transition	10/642	91/18670	0.00113099	0.018779	0.0159728	CDCA5/CDC6/TERT/DTL/DLGAP5/CCNB1/UBE2C/CDC45/CDK1/CDC25C	10
BP	GO:0042391	regulation of membrane potential	28/642	434/18670	0.00113258	0.018779	0.0159728	KCNE4/INSYN1/GABRE/PIP5KL1/KCNJ5/CHRNA5/GRID1/KCNMB4/CAV1/PLN/GABRD/ABAT/GJC1/ACTN2/KCNK3/ASIC1/NLGN4X/KCNJ8/RGS4/KCNK12/KCNMB2/CHRNA1/CACNB2/GRIK3/PMAIP1/PYCR1/SCN9A/ATP1A3	28
BP	GO:1902749	regulation of cell cycle G2/M phase transition	17/642	213/18670	0.00114676	0.0189461	0.0161149	KIF14/CENPF/TICRR/TPX2/PLK1/CDC6/CLSPN/DTL/AURKB/GTSE1/ORC1/CCNB1/BLM/NEK2/HMMR/CDK1/CDC25C	17
BP	GO:0030500	regulation of bone mineralization	9/642	76/18670	0.00116067	0.0189627	0.0161291	MGP/DDR2/TFAP2A/BMPR1B/OSR2/GREM1/TWIST1/COMP/TMEM119	9
BP	GO:0048844	artery morphogenesis	9/642	76/18670	0.00116067	0.0189627	0.0161291	PRRX1/VEGFA/NOTCH3/HEY1/DLL4/COMP/COL3A1/FOXC2/PDGFRB	9
BP	GO:0002092	positive regulation of receptor internalization	5/642	24/18670	0.00116826	0.0189627	0.0161291	VEGFA/SFRP4/APLN/GREM1/ANGPT1	5
BP	GO:0003418	growth plate cartilage chondrocyte differentiation	5/642	24/18670	0.00116826	0.0189627	0.0161291	COL7A1/COL21A1/COL14A1/COL6A3/COL6A2	5
BP	GO:0003433	chondrocyte development involved in endochondral bone morphogenesis	5/642	24/18670	0.00116826	0.0189627	0.0161291	COL7A1/COL21A1/COL14A1/COL6A3/COL6A2	5
BP	GO:0006275	regulation of DNA replication	11/642	108/18670	0.00122736	0.0198524	0.0168858	GLI2/TICRR/CDC6/BRCA2/AICDA/E2F8/E2F7/BLM/CCNA2/CDK1/ESCO2	11
BP	GO:2000027	regulation of animal organ morphogenesis	19/642	253/18670	0.00124891	0.0201043	0.0171001	TFAP2A/VEGFA/SPRY1/SNAI2/WT1/AJAP1/DKK1/CTHRC1/LHX1/FZD7/FGF7/GREM1/TWIST1/HOXA11/SEMA3C/ASPN/FOXC2/RSPO3/SAPCD2	19
BP	GO:0010389	regulation of G2/M transition of mitotic cell cycle	16/642	196/18670	0.00125163	0.0201043	0.0171001	KIF14/CENPF/TICRR/TPX2/PLK1/CDC6/CLSPN/DTL/AURKB/ORC1/CCNB1/BLM/NEK2/HMMR/CDK1/CDC25C	16
BP	GO:0003044	regulation of systemic arterial blood pressure mediated by a chemical signal	7/642	49/18670	0.00134633	0.0214762	0.018267	AVPR1A/OR51E2/F2R/CES1/ADRA1B/CMA1/SUCNR1	7
BP	GO:0060042	retina morphogenesis in camera-type eye	7/642	49/18670	0.00134633	0.0214762	0.018267	THY1/TFAP2A/CDON/CABP4/LHX1/RBP4/IHH	7
BP	GO:0001667	ameboidal-type cell migration	29/642	461/18670	0.00137098	0.0217944	0.0185377	IFNG/ANGPT2/CRB2/LOXL2/STC1/DDR2/VEGFA/ANLN/SCG2/HAS2/ITGA4/DNAJA4/CXCL13/DLL4/CDH13/FGF7/FN1/GREM1/TWIST1/FAP/ANGPT1/PTPRR/SRPX2/EPPK1/ERBB4/SEMA3C/FOXC2/ADGRA2/EPB41L4B	29
BP	GO:0032274	gonadotropin secretion	4/642	15/18670	0.00139667	0.0220947	0.0187931	FOXD1/INHBB/KISS1/INHBA	4
BP	GO:0071804	cellular potassium ion transport	17/642	217/18670	0.0014042	0.0220947	0.0187931	PKD2L1/KCNE4/ABCC8/KCNJ5/KCNMB4/CAV1/ACTN2/KCNG1/NETO2/KCNK3/KCNJ8/RGS4/DPP10/KCNK12/KCNN3/KCNMB2/ATP1A3	17
BP	GO:0071805	potassium ion transmembrane transport	17/642	217/18670	0.0014042	0.0220947	0.0187931	PKD2L1/KCNE4/ABCC8/KCNJ5/KCNMB4/CAV1/ACTN2/KCNG1/NETO2/KCNK3/KCNJ8/RGS4/DPP10/KCNK12/KCNN3/KCNMB2/ATP1A3	17
BP	GO:0002053	positive regulation of mesenchymal cell proliferation	5/642	25/18670	0.00141946	0.0221854	0.0188702	PRRX1/VEGFA/IRS2/SHOX2/IHH	5
BP	GO:0030534	adult behavior	13/642	144/18670	0.00141956	0.0221854	0.0188702	CHRNA5/HOXD10/PREX2/PCDH17/FOXA2/ABAT/SLC7A11/TMOD1/CHL1/NLGN4X/CRHR1/LGI4/EN1	13
BP	GO:0006939	smooth muscle contraction	11/642	110/18670	0.00142628	0.0222154	0.0188957	F2R/CAV1/ABAT/PTGER3/EDNRA/CALCRL/MYH11/HTR1D/ADRA1B/ACTA2/COMP	11
BP	GO:0006270	DNA replication initiation	6/642	37/18670	0.00151201	0.0234716	0.0199642	TICRR/CDC6/MCM10/ORC6/ORC1/CDC45	6
BP	GO:0001570	vasculogenesis	9/642	79/18670	0.00153104	0.0236876	0.020148	ZFPM2/CAV1/VEGFA/HAS2/GJC1/WT1/APLNR/HEY1/PDGFRB	9
BP	GO:0055006	cardiac cell development	10/642	95/18670	0.00157365	0.0242658	0.0206397	VEGFA/SPRY1/GATA4/ACTN2/RGS4/NEB/MYH11/CCNB1/CDK1/PDGFRB	10
BP	GO:0048593	camera-type eye morphogenesis	11/642	112/18670	0.00165087	0.0253526	0.0215642	THY1/TFAP2A/VEGFA/CDON/CABP4/LHX1/FOXF2/TWIST1/RBP4/COL8A1/IHH	11
BP	GO:0003206	cardiac chamber morphogenesis	12/642	129/18670	0.0016551	0.0253526	0.0215642	ZFPM2/COL11A1/GATA4/GRHL2/MYL3/HEY1/DLL4/HEYL/SHOX2/RBP4/SEMA3C/FOXC2	12
BP	GO:0048663	neuron fate commitment	8/642	65/18670	0.00167876	0.0255458	0.0217285	GLI2/PRRX1/HOXD10/ZNF521/FOXA1/NOTCH3/DLL4/IHH	8
BP	GO:0070192	chromosome organization involved in meiotic cell cycle	8/642	65/18670	0.00167876	0.0255458	0.0217285	RAD51/BRIP1/SGO2/BUB1B/SMC4/BUB1/NCAPH/SYCP2	8
BP	GO:0003081	regulation of systemic arterial blood pressure by renin-angiotensin	5/642	26/18670	0.00170828	0.0256053	0.0217791	OR51E2/F2R/CES1/CMA1/SUCNR1	5
BP	GO:0060669	embryonic placenta morphogenesis	5/642	26/18670	0.00170828	0.0256053	0.0217791	ST14/GRHL2/LEF1/GJB5/RSPO3	5
BP	GO:0060706	cell differentiation involved in embryonic placenta development	5/642	26/18670	0.00170828	0.0256053	0.0217791	ST14/GRHL2/E2F8/GJB5/E2F7	5
BP	GO:0043949	regulation of cAMP-mediated signaling	7/642	51/18670	0.00171034	0.0256053	0.0217791	OR51E2/PDE3A/PDE10A/RASD2/APLNR/CRHR1/APLP1	7
BP	GO:0048260	positive regulation of receptor-mediated endocytosis	7/642	51/18670	0.00171034	0.0256053	0.0217791	VEGFA/SFRP4/APLN/CCL19/GREM1/ANGPT1/BICD1	7
BP	GO:0060047	heart contraction	20/642	280/18670	0.00172215	0.025699	0.0218588	KCNE4/AVPR1A/KCNJ5/CYP2J2/STC1/CAV1/PLN/GATA4/GJC1/ASPH/TNNT1/MYL3/KCNK3/GNAO1/KCNJ8/RGS4/APLN/CACNB2/ADRA1B/ATP1A3	20
BP	GO:0016572	histone phosphorylation	6/642	38/18670	0.0017441	0.0259428	0.0220662	HASPIN/AURKB/CCNB1/TWIST1/CCNA2/CDK1	6
BP	GO:0003231	cardiac ventricle development	12/642	130/18670	0.00176791	0.0262126	0.0222957	ZFPM2/COL11A1/GATA4/GRHL2/MYL3/LTBP1/HEY1/DLL4/HEYL/SALL4/SEMA3C/FOXC2	12
BP	GO:0030278	regulation of ossification	16/642	203/18670	0.00180063	0.026428	0.0224788	MGP/DDR2/TFAP2A/BMPR1B/OSR2/SNAI2/DKK1/CTHRC1/LRP4/KREMEN2/TWIST2/GREM1/TWIST1/IFITM1/COMP/TMEM119	16
BP	GO:0018108	peptidyl-tyrosine phosphorylation	24/642	363/18670	0.00180223	0.026428	0.0224788	IFNG/EPHA3/TTK/THY1/FLT1/DDR2/CAV1/SPINK1/VEGFA/EPHA10/LRP4/AFAP1L2/MELK/GPRC5B/EFNA5/THBS4/FGF7/GREM1/ANGPT1/STYK1/ERBB4/EPHA6/IL12RB2/PDGFRB	24
BP	GO:0030397	membrane disassembly	4/642	16/18670	0.00181195	0.026428	0.0224788	CCNB2/PLK1/CCNB1/CDK1	4
BP	GO:0051081	nuclear envelope disassembly	4/642	16/18670	0.00181195	0.026428	0.0224788	CCNB2/PLK1/CCNB1/CDK1	4
BP	GO:0051382	kinetochore assembly	4/642	16/18670	0.00181195	0.026428	0.0224788	CENPK/CENPF/CENPE/CENPA	4
BP	GO:0090288	negative regulation of cellular response to growth factor stimulus	14/642	166/18670	0.00181671	0.026428	0.0224788	ADAMTS12/RASL11B/CAV1/SPRY1/DKK1/CXCL13/LTBP1/APLN/GREM1/SOSTDC1/ASPN/HTRA3/ADGRA2/HTRA4	14
BP	GO:0031145	anaphase-promoting complex-dependent catabolic process	9/642	81/18670	0.00182675	0.0264908	0.0225322	PTTG1/CDC20/PLK1/MAD2L1/AURKB/BUB1B/CCNB1/UBE2C/CDK1	9
BP	GO:0044773	mitotic DNA damage checkpoint	10/642	97/18670	0.00184256	0.0266365	0.0226562	CLSPN/GTSE1/E2F8/CCNB1/RAD9B/EME1/E2F7/BLM/CDK1/CDC25C	10
BP	GO:0003179	heart valve morphogenesis	7/642	52/18670	0.00191885	0.027653	0.0235208	SNAI2/GATA4/HEY1/DLL4/TWIST1/HEYL/ELN	7
BP	GO:0048592	eye morphogenesis	13/642	149/18670	0.0019309	0.0277402	0.023595	THY1/TFAP2A/VEGFA/CDON/CABP4/LHX1/FOXF2/TWIST1/RBP4/COL8A1/COL5A2/IHH/COL5A1	13
BP	GO:0001933	negative regulation of protein phosphorylation	27/642	429/18670	0.00196272	0.0281101	0.0239096	IFNG/TRIB3/IGFBP3/PIP5KL1/THY1/DUSP9/MECOM/NLRP6/CAV1/SPINK1/SPRY1/PLK1/DKK1/PBK/SPRED3/CAMK2N2/RGS4/FBLN1/DUSP4/CCNB1/GREM1/TWIST1/ANGPT1/PTPRR/CDKN2B/FOXM1/GBP1	27
BP	GO:0071158	positive regulation of cell cycle arrest	9/642	82/18670	0.00199082	0.0283835	0.0241421	RNF112/TP73/GTSE1/E2F8/CCNB1/E2F7/FAP/CDK1/CDC25C	9
BP	GO:0030049	muscle filament sliding	6/642	39/18670	0.00200224	0.0283835	0.0241421	ACTN2/TMOD1/TNNT1/MYL3/NEB/TPM4	6
BP	GO:0033275	actin-myosin filament sliding	6/642	39/18670	0.00200224	0.0283835	0.0241421	ACTN2/TMOD1/TNNT1/MYL3/NEB/TPM4	6
BP	GO:0018212	peptidyl-tyrosine modification	24/642	366/18670	0.00200833	0.0283835	0.0241421	IFNG/EPHA3/TTK/THY1/FLT1/DDR2/CAV1/SPINK1/VEGFA/EPHA10/LRP4/AFAP1L2/MELK/GPRC5B/EFNA5/THBS4/FGF7/GREM1/ANGPT1/STYK1/ERBB4/EPHA6/IL12RB2/PDGFRB	24
BP	GO:0045995	regulation of embryonic development	12/642	132/18670	0.00201249	0.0283835	0.0241421	CRB2/FOXA2/DKK1/NRARP/LHX1/FZD7/GPR161/LAMA4/TBX18/COL5A2/CDK1/COL5A1	12
BP	GO:0000188	inactivation of MAPK activity	5/642	27/18670	0.00203796	0.0286143	0.0243385	DUSP9/CAV1/SPRED3/RGS4/DUSP4	5
BP	GO:0032963	collagen metabolic process	11/642	115/18670	0.00204123	0.0286143	0.0243385	COL1A1/F2R/MMP16/KLK6/COL1A2/MMP15/FAP/COL15A1/IHH/PDGFRB/COL5A1	11
BP	GO:0007160	cell-matrix adhesion	17/642	225/18670	0.00206741	0.0288938	0.0245762	EPHA3/ADAMTS12/THY1/DDR2/VEGFA/MSLN/ITGA4/AJAP1/ACTN2/OTOA/EFNA5/L1CAM/CDH13/FN1/NID1/COL3A1/COL5A3	17
BP	GO:0050679	positive regulation of epithelial cell proliferation	16/642	206/18670	0.00209115	0.0291375	0.0247835	OSR2/VEGFA/SCG2/HAS2/ITGA4/PLXNB3/NRARP/FZD7/APLNR/APLN/THBS4/CDH13/FGF7/TWIST1/IHH/IQGAP3	16
BP	GO:0001708	cell fate specification	10/642	99/18670	0.00214742	0.0298318	0.025374	GLI2/HOXD10/FOXA2/CDON/DKK1/FOXA1/FZD7/HOXA11/TBX18/IHH	10
BP	GO:1903169	regulation of calcium ion transmembrane transport	13/642	151/18670	0.00217401	0.0301108	0.0256113	CXCL9/THY1/F2R/PLN/JPH1/APLNR/CXCL11/STAC/CACNB2/CRHR1/CEMIP/CXCL10/JPH3	13
BP	GO:0050918	positive chemotaxis	8/642	68/18670	0.00224743	0.0310347	0.0263972	ANGPT2/VEGFA/SCG2/PLXNB3/CDH13/FGF7/ANGPT1/CXCL10	8
BP	GO:0001990	regulation of systemic arterial blood pressure by hormone	6/642	40/18670	0.00228823	0.031504	0.0267963	AVPR1A/OR51E2/F2R/CES1/CMA1/SUCNR1	6
BP	GO:0055024	regulation of cardiac muscle tissue development	10/642	100/18670	0.00231439	0.0316756	0.0269423	ZFPM2/DKK1/TP73/RGS4/FZD7/CCNB1/GREM1/RBP4/ERBB4/CDK1	10
BP	GO:0061640	cytoskeleton-dependent cytokinesis	10/642	100/18670	0.00231439	0.0316756	0.0269423	ANLN/PLK1/BRCA2/AURKB/KIF4A/KIF23/CEP55/CENPA/KIF20A/NUSAP1	10
BP	GO:0003205	cardiac chamber development	14/642	171/18670	0.00239537	0.0326873	0.0278029	ZFPM2/COL11A1/GATA4/GRHL2/MYL3/LTBP1/HEY1/DLL4/HEYL/SHOX2/RBP4/SALL4/SEMA3C/FOXC2	14
BP	GO:0085029	extracellular matrix assembly	5/642	28/18670	0.00241174	0.0327177	0.0278287	HAS2/COL1A2/MYH11/LOX/IHH	5
BP	GO:1903792	negative regulation of anion transport	5/642	28/18670	0.00241174	0.0327177	0.0278287	GABRE/ABAT/IRS2/SFRP4/RGS4	5
BP	GO:0007498	mesoderm development	12/642	135/18670	0.00243074	0.032879	0.0279659	ZFPM2/CRB2/DLL3/VEGFA/AMH/DKK1/LHX1/LEF1/HOXA11/FOXC2/INHBA/TXNRD1	12
BP	GO:0014031	mesenchymal cell development	9/642	85/18670	0.0025546	0.0344536	0.0293052	RDH10/SNAI2/EDNRA/FN1/TWIST1/HEYL/ERBB4/SEMA3C/FOXC2	9
BP	GO:0003015	heart process	20/642	290/18670	0.00259314	0.0348717	0.0296608	KCNE4/AVPR1A/KCNJ5/CYP2J2/STC1/CAV1/PLN/GATA4/GJC1/ASPH/TNNT1/MYL3/KCNK3/GNAO1/KCNJ8/RGS4/APLN/CACNB2/ADRA1B/ATP1A3	20
BP	GO:0010639	negative regulation of organelle organization	25/642	395/18670	0.00263114	0.0352801	0.0300082	ESPN/PTTG1/TOP2A/CDC20/TTK/ATAD2/CENPF/FBXO43/PLK1/MAD2L1/TMOD1/STMN2/AICDA/AURKB/BUB1B/TMSB15A/PIF1/CLIP3/LMOD1/CCNB1/TWIST1/BUB1/NDC80/NEK2/CCNF	25
BP	GO:0061982	meiosis I cell cycle process	11/642	119/18670	0.00267513	0.0357663	0.0304217	PTTG1/TOP2A/RAD54L/RAD51/BRIP1/PLK1/BRCA2/MND1/EME1/SYCP2/CDC25C	11
BP	GO:0008016	regulation of heart contraction	18/642	251/18670	0.00274342	0.0365165	0.0310599	KCNE4/AVPR1A/KCNJ5/CYP2J2/STC1/CAV1/PLN/GATA4/GJC1/ASPH/MYL3/KCNK3/GNAO1/RGS4/APLN/CACNB2/ADRA1B/ATP1A3	18
BP	GO:0060048	cardiac muscle contraction	12/642	137/18670	0.00274703	0.0365165	0.0310599	KCNE4/KCNJ5/STC1/CAV1/PLN/GATA4/GJC1/TNNT1/MYL3/KCNJ8/CACNB2/ADRA1B	12
BP	GO:0090132	epithelium migration	23/642	354/18670	0.00276776	0.0366867	0.0312046	IFNG/ANGPT2/LOXL2/STC1/VEGFA/ANLN/SCG2/HAS2/DNAJA4/CXCL13/GRHL2/DLL4/CDH13/FGF7/GREM1/FAP/ANGPT1/PTPRR/SRPX2/EPPK1/FOXC2/ADGRA2/EPB41L4B	23
BP	GO:0006941	striated muscle contraction	14/642	174/18670	0.00281022	0.037143	0.0315927	KCNE4/KCNJ5/STC1/CAV1/PLN/GATA4/GJC1/TNNT1/MYL3/KCNJ8/CHRNA1/STAC/CACNB2/ADRA1B	14
BP	GO:0000083	regulation of transcription involved in G1/S transition of mitotic cell cycle	5/642	29/18670	0.00283293	0.0372305	0.0316671	CDC6/RRM2/ORC1/E2F7/CDC45	5
BP	GO:0035025	positive regulation of Rho protein signal transduction	5/642	29/18670	0.00283293	0.0372305	0.0316671	F2RL2/F2R/GPR4/COL3A1/PDGFRB	5
BP	GO:0071371	cellular response to gonadotropin stimulus	4/642	18/18670	0.00288452	0.0376943	0.0320616	WT1/EFNA5/CCNA2/INHBA	4
BP	GO:2000047	regulation of cell-cell adhesion mediated by cadherin	4/642	18/18670	0.00288452	0.0376943	0.0320616	FOXA2/VEGFA/FOXA1/ADAM19	4
BP	GO:0050678	regulation of epithelial cell proliferation	24/642	378/18670	0.00304589	0.039691	0.03376	FLT1/CAV1/OSR2/VEGFA/SCG2/HAS2/SNAI2/ITGA4/PLXNB3/BRCA2/NRARP/FZD7/APLNR/APLN/THBS4/UHRF1/DLL4/CDH13/FGF7/TWIST1/EPPK1/CDKN2B/IHH/IQGAP3	24
BP	GO:0051961	negative regulation of nervous system development	21/642	315/18670	0.00307082	0.0399035	0.0339407	DLL3/KIAA0319/THY1/DKK1/ASPM/TP73/TERT/STMN2/LRP4/NOTCH3/TRPC6/RTN4RL2/LINGO1/HEY1/KLK8/GPR161/DPYSL3/COL3A1/ERBB4/SEMA3C/DNM3	21
BP	GO:0050768	negative regulation of neurogenesis	20/642	295/18670	0.00315193	0.0408427	0.0347395	DLL3/KIAA0319/THY1/DKK1/ASPM/TP73/TERT/STMN2/LRP4/NOTCH3/TRPC6/RTN4RL2/LINGO1/HEY1/KLK8/DPYSL3/COL3A1/ERBB4/SEMA3C/DNM3	20
BP	GO:0010810	regulation of cell-substrate adhesion	16/642	215/18670	0.00320664	0.0413975	0.0352115	COL1A1/EPHA3/ANGPT2/THY1/DDR2/VEGFA/HAS2/AJAP1/FZD7/FBLN1/EFNA5/CDH13/FN1/NID1/COL8A1/GBP1	16
BP	GO:0043270	positive regulation of ion transport	19/642	275/18670	0.00321265	0.0413975	0.0352115	CXCL9/IFNG/AVPR1A/THY1/STC1/F2R/CAV1/ABAT/ACTN2/TRPC6/APLNR/CXCL11/FABP3/STAC/CACNB2/CEMIP/CXCL10/LILRA2/PDGFRB	19
BP	GO:0060402	calcium ion transport into cytosol	13/642	158/18670	0.00323102	0.0415187	0.0353145	CXCL9/THY1/F2R/CAV1/PLN/JPH1/FAM155A/APLNR/CXCL11/CCL19/CEMIP/CXCL10/JPH3	13
BP	GO:0048469	cell maturation	14/642	177/18670	0.00328231	0.0419587	0.0356888	C1QL1/PDE3A/KIF14/SPINK1/VEGFA/FOXA1/BRCA2/PTH1R/CCL19/CCNB1/BFSP1/LGI4/IHH/LHX6	14
BP	GO:0097553	calcium ion transmembrane import into cytosol	12/642	140/18670	0.00328341	0.0419587	0.0356888	CXCL9/THY1/F2R/PLN/JPH1/FAM155A/APLNR/CXCL11/CCL19/CEMIP/CXCL10/JPH3	12
BP	GO:0061037	negative regulation of cartilage development	5/642	30/18670	0.00330481	0.0421158	0.0358224	GLI2/ADAMTS12/SNAI2/PTHLH/GREM1	5
BP	GO:0043616	keratinocyte proliferation	6/642	43/18670	0.0033319	0.0423444	0.0360169	HAS2/SNAI2/CDH13/KLK8/FGF7/EPPK1	6
BP	GO:0007409	axonogenesis	28/642	468/18670	0.00336128	0.0426007	0.0362349	PLPPR4/FOXD1/GLI2/EPHA3/UNC5A/THY1/XK/BMPR1B/VEGFA/IRS2/ITGA4/PLXNB3/CDH11/CHL1/EPHA10/LHX1/LRP4/LINGO1/EFNA5/NPTX1/L1CAM/FN1/LRRC4C/UNC5C/SHOX2/EPHA6/SEMA3C/KIF5C	28
BP	GO:0022407	regulation of cell-cell adhesion	25/642	403/18670	0.00341793	0.0432004	0.036745	GLI2/IFNG/THY1/TNFRSF13C/FOXA2/CAV1/VEGFA/ABAT/HAS2/SNAI2/ITGA4/CDH1/IDO1/PLA2G2D/CXCL13/FOXA1/NRARP/LEF1/EFNA5/IL20RB/ADAM19/CCL19/CD70/TNFSF9/IHH	25
BP	GO:0055013	cardiac muscle cell development	9/642	89/18670	0.0034953	0.0438892	0.0373309	VEGFA/GATA4/ACTN2/RGS4/NEB/MYH11/CCNB1/CDK1/PDGFRB	9
BP	GO:0060021	roof of mouth development	9/642	89/18670	0.0034953	0.0438892	0.0373309	PRRX1/TFAP2A/OSR2/SNAI2/ASPH/LEF1/FOXF2/TWIST1/INHBA	9
BP	GO:0030239	myofibril assembly	8/642	73/18670	0.00351987	0.0438892	0.0373309	ACTN2/TMOD1/TNNT1/NEB/MYH11/LMOD1/CSRP2/PDGFRB	8
BP	GO:0072401	signal transduction involved in DNA integrity checkpoint	8/642	73/18670	0.00351987	0.0438892	0.0373309	PLK1/DTL/GTSE1/E2F8/CCNB1/E2F7/CDK1/CDC25C	8
BP	GO:0072422	signal transduction involved in DNA damage checkpoint	8/642	73/18670	0.00351987	0.0438892	0.0373309	PLK1/DTL/GTSE1/E2F8/CCNB1/E2F7/CDK1/CDC25C	8
BP	GO:0044843	cell cycle G1/S phase transition	20/642	298/18670	0.00353316	0.0439365	0.0373711	KIF14/CDC6/TERT/CDKN3/RRM2/MCM10/GTSE1/ORC6/E2F8/ORC1/CCNB1/E2F7/CCNA2/CDC45/CDK1/CDKN2B/CDC25C/INHBA/IQGAP3/FAM83D	20
BP	GO:0051546	keratinocyte migration	4/642	19/18670	0.00355546	0.0439774	0.0374058	HAS2/FGF7/EPPK1/EPB41L4B	4
BP	GO:0060973	cell migration involved in heart development	4/642	19/18670	0.00355546	0.0439774	0.0374058	SNAI2/TWIST1/SEMA3C/PDGFRB	4
BP	GO:0060541	respiratory system development	15/642	198/18670	0.00359645	0.0443659	0.0377363	ZFPM2/GLI2/RDH10/VEGFA/SPRY1/SLC7A11/WT1/GRHL2/FOXA1/LEF1/PHEX/FGF7/LOX/RBP4/PDGFRB	15
BP	GO:0019229	regulation of vasoconstriction	7/642	58/18670	0.00361329	0.044455	0.0378121	AVPR1A/KCNMB4/F2R/CAV1/APLN/KCNMB2/ADRA1B	7
BP	GO:0007098	centrosome cycle	11/642	124/18670	0.00368138	0.0450531	0.0383208	PLK1/BRCA2/SSX2IP/XRCC2/PCLAF/WDR62/KIF11/NEK2/CCNF/CDK1/SGO1	11
BP	GO:0051209	release of sequestered calcium ion into cytosol	11/642	124/18670	0.00368138	0.0450531	0.0383208	CXCL9/THY1/F2R/PLN/JPH1/APLNR/CXCL11/CCL19/CEMIP/CXCL10/JPH3	11
BP	GO:0010463	mesenchymal cell proliferation	6/642	44/18670	0.00374801	0.0456271	0.0388091	PRRX1/VEGFA/IRS2/FGF7/SHOX2/IHH	6
BP	GO:0035850	epithelial cell differentiation involved in kidney development	6/642	44/18670	0.00374801	0.0456271	0.0388091	WT1/GPR4/LHX1/ACTA2/NPHS1/FOXC2	6
BP	GO:0010717	regulation of epithelial to mesenchymal transition	9/642	90/18670	0.00376834	0.0457541	0.0389171	COL1A1/EPHA3/CRB2/LOXL2/FOXA2/FOXA1/LEF1/GREM1/TWIST1	9
BP	GO:1904062	regulation of cation transmembrane transport	22/642	342/18670	0.00380889	0.0459085	0.0390484	KCNE4/CXCL9/IFNG/THY1/F2R/CAV1/PLN/ACTN2/KCNG1/JPH1/NETO2/RGS4/DPP10/APLNR/CXCL11/STAC/CACNB2/CRHR1/TWIST1/CEMIP/CXCL10/JPH3	22
BP	GO:0072395	signal transduction involved in cell cycle checkpoint	8/642	74/18670	0.00383055	0.0459085	0.0390484	PLK1/DTL/GTSE1/E2F8/CCNB1/E2F7/CDK1/CDC25C	8
BP	GO:0007143	female meiotic nuclear division	5/642	31/18670	0.00383067	0.0459085	0.0390484	TOP2A/TTK/PLK1/NCAPH/SYCP2	5
BP	GO:0031572	G2 DNA damage checkpoint	5/642	31/18670	0.00383067	0.0459085	0.0390484	PLK1/CLSPN/DTL/BLM/CDK1	5
BP	GO:0033687	osteoblast proliferation	5/642	31/18670	0.00383067	0.0459085	0.0390484	OSR2/CTHRC1/GREM1/TMEM119/NPR3	5
BP	GO:0035296	regulation of tube diameter	12/642	143/18670	0.00390142	0.0463959	0.0394629	AVPR1A/KCNMB4/F2R/CAV1/EDNRA/APLN/KCNMB2/HTR1D/ADRA1B/ACTA2/COMP/FOXC2	12
BP	GO:0050880	regulation of blood vessel size	12/642	143/18670	0.00390142	0.0463959	0.0394629	AVPR1A/KCNMB4/F2R/CAV1/EDNRA/APLN/KCNMB2/HTR1D/ADRA1B/ACTA2/COMP/FOXC2	12
BP	GO:0097746	regulation of blood vessel diameter	12/642	143/18670	0.00390142	0.0463959	0.0394629	AVPR1A/KCNMB4/F2R/CAV1/EDNRA/APLN/KCNMB2/HTR1D/ADRA1B/ACTA2/COMP/FOXC2	12
BP	GO:0045843	negative regulation of striated muscle tissue development	7/642	59/18670	0.00398083	0.0469362	0.0399225	DKK1/TP73/RGS4/FZD7/LEF1/TWIST1/RBP4	7
BP	GO:0006813	potassium ion transport	17/642	240/18670	0.00402047	0.0469362	0.0399225	PKD2L1/KCNE4/ABCC8/KCNJ5/KCNMB4/CAV1/ACTN2/KCNG1/NETO2/KCNK3/KCNJ8/RGS4/DPP10/KCNK12/KCNN3/KCNMB2/ATP1A3	17
BP	GO:0007135	meiosis II	3/642	10/18670	0.00405264	0.0469362	0.0399225	SGO2/BUB1B/BUB1	3
BP	GO:0032836	glomerular basement membrane development	3/642	10/18670	0.00405264	0.0469362	0.0399225	WT1/NID1/NPHS1	3
BP	GO:0038063	collagen-activated tyrosine kinase receptor signaling pathway	3/642	10/18670	0.00405264	0.0469362	0.0399225	COL1A1/DDR2/COL4A1	3
BP	GO:0048703	embryonic viscerocranium morphogenesis	3/642	10/18670	0.00405264	0.0469362	0.0399225	RDH10/LHX1/FOXC2	3
BP	GO:0051255	spindle midzone assembly	3/642	10/18670	0.00405264	0.0469362	0.0399225	AURKB/KIF4A/KIF23	3
BP	GO:0061983	meiosis II cell cycle process	3/642	10/18670	0.00405264	0.0469362	0.0399225	SGO2/BUB1B/BUB1	3
BP	GO:2000049	positive regulation of cell-cell adhesion mediated by cadherin	3/642	10/18670	0.00405264	0.0469362	0.0399225	FOXA2/FOXA1/ADAM19	3
BP	GO:0030510	regulation of BMP signaling pathway	9/642	91/18670	0.0040578	0.0469362	0.0399225	FOXD1/CRB2/GATA4/DKK1/SFRP4/PCSK6/GREM1/SOSTDC1/HTRA3	9
BP	GO:0071156	regulation of cell cycle arrest	10/642	108/18670	0.00405847	0.0469362	0.0399225	RNF112/TP73/GTSE1/E2F8/CCNB1/E2F7/FAP/CDK1/CDC25C/FOXM1	10
BP	GO:0035150	regulation of tube size	12/642	144/18670	0.00412705	0.0476103	0.0404959	AVPR1A/KCNMB4/F2R/CAV1/EDNRA/APLN/KCNMB2/HTR1D/ADRA1B/ACTA2/COMP/FOXC2	12
BP	GO:0051283	negative regulation of sequestering of calcium ion	11/642	126/18670	0.00416007	0.0478719	0.0407184	CXCL9/THY1/F2R/PLN/JPH1/APLNR/CXCL11/CCL19/CEMIP/CXCL10/JPH3	11
BP	GO:0008217	regulation of blood pressure	14/642	182/18670	0.00421199	0.048349	0.0411242	AVPR1A/OR51E2/F2R/ABAT/EDNRA/CES1/COL1A2/APLN/ADRA1B/CMA1/ACTA2/SUCNR1/NCALD/NPR3	14
BP	GO:0001502	cartilage condensation	4/642	20/18670	0.00432494	0.0495119	0.0421133	MGP/BMPR1B/COL11A1/ACAN	4
BP	GO:0072009	nephron epithelium development	10/642	109/18670	0.0043347	0.0495119	0.0421133	FOXD1/VEGFA/WT1/LHX1/IRX1/HEYL/HOXA11/NPHS1/FOXC2/HOXD11	10
BP	GO:0048635	negative regulation of muscle organ development	7/642	60/18670	0.00437602	0.0498608	0.0424101	DKK1/TP73/RGS4/FZD7/LEF1/TWIST1/RBP4	7
BP	GO:0061311	cell surface receptor signaling pathway involved in heart development	5/642	32/18670	0.00441381	0.0501678	0.0426712	SNAI2/DKK1/HEY1/DLL4/HEYL	5
BP	GO:0045137	development of primary sexual characteristics	16/642	223/18670	0.00457332	0.0518534	0.044105	ZFPM2/CBX2/BMPR1B/RDH10/VEGFA/BRIP1/GATA4/WT1/AMH/ASPM/BRCA2/INHBB/KIF18A/HOXA11/INHBA/PDGFRB	16
BP	GO:2000241	regulation of reproductive process	12/642	146/18670	0.00460969	0.052138	0.044347	ZFPM2/CDC20/TTK/PDE3A/SPINK1/WT1/FBXO43/AMH/ASPM/INHBB/CDC25C/INHBA	12
BP	GO:0006024	glycosaminoglycan biosynthetic process	10/642	110/18670	0.00462554	0.0521897	0.044391	GALNT5/HAS2/CHST1/CHSY3/ACAN/UGDH/ANGPT1/CEMIP/CSGALNACT1/PDGFRB	10
BP	GO:0051282	regulation of sequestering of calcium ion	11/642	128/18670	0.00468706	0.0525789	0.044722	CXCL9/THY1/F2R/PLN/JPH1/APLNR/CXCL11/CCL19/CEMIP/CXCL10/JPH3	11
BP	GO:0033273	response to vitamin	9/642	93/18670	0.00468866	0.0525789	0.044722	COL1A1/STC1/BRIP1/SNAI2/GATA4/KYNU/STC2/PHEX/CXCL10	9
BP	GO:0060711	labyrinthine layer development	6/642	46/18670	0.00469414	0.0525789	0.044722	ST14/GRHL2/LEF1/GJB5/HEY1/RSPO3	6
BP	GO:0034764	positive regulation of transmembrane transport	15/642	204/18670	0.00474421	0.0528837	0.0449813	CXCL9/IFNG/THY1/F2R/IRS2/ACTN2/TERT/TRPC6/APLNR/CXCL11/CLIP3/STAC/CACNB2/CEMIP/CXCL10	15
BP	GO:0035637	multicellular organismal signaling	15/642	204/18670	0.00474421	0.0528837	0.0449813	KCNE4/AVPR1A/KCNJ5/KCNMB4/CAV1/PLN/GJC1/ASPH/OTOA/KCNK3/KCNMB2/CHRNA1/CACNB2/SCN9A/ATP1A3	15
BP	GO:0042733	embryonic digit morphogenesis	7/642	61/18670	0.00480014	0.0533785	0.0454022	GLI2/OSR2/GRHL2/LRP4/TWIST1/HOXA11/IHH	7
BP	GO:0050804	modulation of chemical synaptic transmission	26/642	436/18670	0.00481368	0.0534007	0.045421	SYT7/CDC20/CHRNA5/PCDH17/GRID1/KCNMB4/F2R/ABAT/SLC7A11/CDH1/CAMK2B/DKK1/CDH11/ASIC1/NLGN4X/RGS4/KISS1/NPTX1/ITPKA/TSHZ3/CACNB2/CRHR1/LRRC4C/NPTX2/GRIK3/JPH3	26
BP	GO:0060828	regulation of canonical Wnt signaling pathway	19/642	286/18670	0.00490414	0.054274	0.0461638	COL1A1/CAV1/SNAI2/DKK1/ASPM/SFRP4/NRARP/CTHRC1/LRP4/FZD7/GPRC5B/KREMEN2/LYPD6/GREM1/SOSTDC1/TBX18/TLE6/RSPO3/ADGRA2	19
BP	GO:0099177	regulation of trans-synaptic signaling	26/642	437/18670	0.00495744	0.054733	0.0465542	SYT7/CDC20/CHRNA5/PCDH17/GRID1/KCNMB4/F2R/ABAT/SLC7A11/CDH1/CAMK2B/DKK1/CDH11/ASIC1/NLGN4X/RGS4/KISS1/NPTX1/ITPKA/TSHZ3/CACNB2/CRHR1/LRRC4C/NPTX2/GRIK3/JPH3	26
BP	GO:0045665	negative regulation of neuron differentiation	16/642	225/18670	0.00498056	0.0548573	0.0466599	KIAA0319/THY1/DKK1/ASPM/TP73/STMN2/LRP4/NOTCH3/TRPC6/RTN4RL2/LINGO1/HEY1/KLK8/DPYSL3/SEMA3C/DNM3	16
BP	GO:0010464	regulation of mesenchymal cell proliferation	5/642	33/18670	0.00505748	0.0555722	0.0472681	PRRX1/VEGFA/IRS2/SHOX2/IHH	5
BP	GO:0010631	epithelial cell migration	22/642	351/18670	0.0051614	0.056478	0.0480385	IFNG/ANGPT2/LOXL2/STC1/VEGFA/ANLN/SCG2/HAS2/DNAJA4/CXCL13/DLL4/CDH13/FGF7/GREM1/FAP/ANGPT1/PTPRR/SRPX2/EPPK1/FOXC2/ADGRA2/EPB41L4B	22
BP	GO:0034765	regulation of ion transmembrane transport	28/642	483/18670	0.00516433	0.056478	0.0480385	KCNE4/CXCL9/IFNG/KCNJ5/THY1/F2R/CAV1/PLN/IRS2/ACTN2/KCNG1/JPH1/NETO2/KCNJ8/RGS4/TRPC6/DPP10/APLNR/CXCL11/KCNK12/STAC/CACNB2/CRHR1/TWIST1/CEMIP/CXCL10/SCN9A/JPH3	28
BP	GO:0032332	positive regulation of chondrocyte differentiation	4/642	21/18670	0.00519926	0.0565924	0.0481358	LOXL2/BMPR1B/GDF6/HOXA11	4
BP	GO:0098743	cell aggregation	4/642	21/18670	0.00519926	0.0565924	0.0481358	MGP/BMPR1B/COL11A1/ACAN	4
BP	GO:0060986	endocrine hormone secretion	6/642	47/18670	0.00522803	0.0566602	0.0481935	FOXD1/INHBB/KISS1/APLN/CRHR1/INHBA	6
BP	GO:0060419	heart growth	10/642	112/18670	0.00525315	0.0566602	0.0481935	ZFPM2/GATA4/WT1/TP73/RGS4/CCNB1/RBP4/ERBB4/CDK1/FOXC2	10
BP	GO:0060393	regulation of pathway-restricted SMAD protein phosphorylation	7/642	62/18670	0.00525448	0.0566602	0.0481935	TTK/LEFTY1/DKK1/INHBB/GDF6/GREM1/INHBA	7
BP	GO:1901862	negative regulation of muscle tissue development	7/642	62/18670	0.00525448	0.0566602	0.0481935	DKK1/TP73/RGS4/FZD7/LEF1/TWIST1/RBP4	7
BP	GO:0061333	renal tubule morphogenesis	8/642	78/18670	0.00528987	0.0567771	0.0482929	FOXD1/VEGFA/WT1/LHX1/IRX1/COL4A1/HOXA11/HOXD11	8
BP	GO:0072028	nephron morphogenesis	8/642	78/18670	0.00528987	0.0567771	0.0482929	FOXD1/VEGFA/WT1/LHX1/IRX1/HOXA11/HOXD11/PDGFRB	8
BP	GO:0061326	renal tubule development	9/642	95/18670	0.00539326	0.0577528	0.0491228	FOXD1/VEGFA/WT1/LHX1/IRX1/COL4A1/HEYL/HOXA11/HOXD11	9
BP	GO:0031652	positive regulation of heat generation	3/642	11/18670	0.00543107	0.0577566	0.049126	ABAT/PTGER3/APLN	3
BP	GO:0032276	regulation of gonadotropin secretion	3/642	11/18670	0.00543107	0.0577566	0.049126	INHBB/KISS1/INHBA	3
BP	GO:0060272	embryonic skeletal joint morphogenesis	3/642	11/18670	0.00543107	0.0577566	0.049126	OSR2/HOXA11/SHOX2	3
BP	GO:0007162	negative regulation of cell adhesion	19/642	289/18670	0.00547522	0.0580926	0.0494118	COL1A1/ANGPT2/VEGFA/ABAT/SNAI2/CDH1/IDO1/PLA2G2D/AJAP1/PLXNB3/NRARP/FZD7/FBLN1/EFNA5/IL20RB/CDH13/ANGPT1/IHH/GBP1	19
BP	GO:0051208	sequestering of calcium ion	11/642	131/18670	0.00557538	0.05902	0.0502006	CXCL9/THY1/F2R/PLN/JPH1/APLNR/CXCL11/CCL19/CEMIP/CXCL10/JPH3	11
BP	GO:0045165	cell fate commitment	18/642	270/18670	0.00586671	0.0619621	0.0527031	GLI2/PRRX1/HOXD10/ZNF521/FOXA2/CDON/WT1/DKK1/FOXA1/NOTCH3/FZD7/DLL4/SOSTDC1/HOXA11/TBX18/ERBB4/FOXC2/IHH	18
BP	GO:0007127	meiosis I	10/642	114/18670	0.00594553	0.0626515	0.0532895	PTTG1/TOP2A/RAD54L/RAD51/BRIP1/PLK1/BRCA2/MND1/EME1/SYCP2	10
BP	GO:0006310	DNA recombination	19/642	292/18670	0.00609976	0.0641306	0.0545476	TOP2A/RAD54L/RAD51/FANCB/BRIP1/EID3/RAD51AP1/BRCA2/POLQ/AICDA/LEF1/XRCC2/PIF1/MND1/EME1/PARPBP/BLM/CDC45/EXO1	19
BP	GO:0022617	extracellular matrix disassembly	8/642	80/18670	0.00616226	0.0644674	0.054834	DDR2/SCUBE3/MMP16/ADAMTS4/MMP15/FAP/CMA1/KLK7	8
BP	GO:0010771	negative regulation of cell morphogenesis involved in differentiation	9/642	97/18670	0.0061771	0.0644674	0.054834	THY1/LRP4/TRPC6/LINGO1/FBLN1/EFNA5/SEMA3C/DNM3/GBP1	9
BP	GO:1904666	regulation of ubiquitin protein ligase activity	4/642	22/18670	0.00618439	0.0644674	0.054834	CDC20/PLK1/MAD2L1/UBE2C	4
BP	GO:0060070	canonical Wnt signaling pathway	21/642	335/18670	0.00618753	0.0644674	0.054834	COL1A1/CAV1/SNAI2/DKK1/ASPM/SFRP4/NRARP/CTHRC1/LRP4/PYGO1/FZD7/LEF1/GPRC5B/KREMEN2/LYPD6/GREM1/SOSTDC1/TBX18/TLE6/RSPO3/ADGRA2	21
BP	GO:0031023	microtubule organizing center organization	11/642	133/18670	0.0062378	0.0648451	0.0551553	PLK1/BRCA2/SSX2IP/XRCC2/PCLAF/WDR62/KIF11/NEK2/CCNF/CDK1/SGO1	11
BP	GO:0022412	cellular process involved in reproduction in multicellular organism	22/642	357/18670	0.00626744	0.0649425	0.0552382	TOP2A/TTK/ANGPT2/PDE3A/SPINK1/BMPR1B/BRIP1/WT1/PLK1/AMH/ASPM/BRCA2/PYGO1/INHBB/KNL1/CCNB1/KIF18A/NCAPH/TMEM119/SYCP2/INHBA/IHH	22
BP	GO:0060401	cytosolic calcium ion transport	13/642	171/18670	0.00628509	0.0649425	0.0552382	CXCL9/THY1/F2R/CAV1/PLN/JPH1/FAM155A/APLNR/CXCL11/CCL19/CEMIP/CXCL10/JPH3	13
BP	GO:0006023	aminoglycan biosynthetic process	10/642	115/18670	0.00631737	0.0649425	0.0552382	GALNT5/HAS2/CHST1/CHSY3/ACAN/UGDH/ANGPT1/CEMIP/CSGALNACT1/PDGFRB	10
BP	GO:0010927	cellular component assembly involved in morphogenesis	10/642	115/18670	0.00631737	0.0649425	0.0552382	ACTN2/TMOD1/TNNT1/KNL1/NEB/MYH11/LMOD1/IHH/CSRP2/PDGFRB	10
BP	GO:0046660	female sex differentiation	10/642	115/18670	0.00631737	0.0649425	0.0552382	ZFPM2/BMPR1B/VEGFA/WT1/AMH/BRCA2/LHX1/INHBB/RBP4/INHBA	10
BP	GO:0051445	regulation of meiotic cell cycle	6/642	49/18670	0.00642724	0.0659255	0.0560743	CDC20/TTK/PDE3A/FBXO43/ASPM/CDC25C	6
BP	GO:0030324	lung development	13/642	172/18670	0.0065923	0.067469	0.0573871	ZFPM2/GLI2/RDH10/VEGFA/SPRY1/SLC7A11/GRHL2/FOXA1/PHEX/FGF7/LOX/RBP4/PDGFRB	13
BP	GO:0014032	neural crest cell development	8/642	81/18670	0.00663739	0.0676312	0.057525	RDH10/SNAI2/EDNRA/FN1/TWIST1/ERBB4/SEMA3C/FOXC2	8
BP	GO:0014855	striated muscle cell proliferation	8/642	81/18670	0.00663739	0.0676312	0.057525	ZFPM2/TP73/CCNB1/ANGPT1/RBP4/ERBB4/CDK1/FOXC2	8
BP	GO:0045785	positive regulation of cell adhesion	24/642	403/18670	0.00670007	0.0681198	0.0579407	GLI2/IFNG/THY1/TNFRSF13C/FOXA2/CAV1/VEGFA/HAS2/ITGA4/CXCL13/FOXA1/IBSP/CDH13/ADAM19/CCL19/FN1/ANGPT1/NID1/CD70/COL8A1/FOXC2/TNFSF9/IHH/EPB41L4B	24
BP	GO:0060389	pathway-restricted SMAD protein phosphorylation	7/642	65/18670	0.00681178	0.0691037	0.0587775	TTK/LEFTY1/DKK1/INHBB/GDF6/GREM1/INHBA	7
BP	GO:0051549	positive regulation of keratinocyte migration	3/642	12/18670	0.00705812	0.0708261	0.0602426	HAS2/FGF7/EPB41L4B	3
BP	GO:0060670	branching involved in labyrinthine layer morphogenesis	3/642	12/18670	0.00705812	0.0708261	0.0602426	ST14/GRHL2/RSPO3	3
BP	GO:0060707	trophoblast giant cell differentiation	3/642	12/18670	0.00705812	0.0708261	0.0602426	E2F8/GJB5/E2F7	3
BP	GO:0072697	protein localization to cell cortex	3/642	12/18670	0.00705812	0.0708261	0.0602426	ANLN/PLK1/SAPCD2	3
BP	GO:1904668	positive regulation of ubiquitin protein ligase activity	3/642	12/18670	0.00705812	0.0708261	0.0602426	CDC20/PLK1/UBE2C	3
BP	GO:0010171	body morphogenesis	6/642	50/18670	0.00709643	0.0710564	0.0604385	COL1A1/CDON/DKK1/ASPH/LEF1/IHH	6
BP	GO:0007064	mitotic sister chromatid cohesion	4/642	23/18670	0.00728604	0.0727975	0.0619194	CDC20/CDCA5/HASPIN/SGO1	4
BP	GO:0010977	negative regulation of neuron projection development	12/642	155/18670	0.00736792	0.0734568	0.0624802	KIAA0319/THY1/DKK1/STMN2/LRP4/TRPC6/RTN4RL2/LINGO1/KLK8/DPYSL3/SEMA3C/DNM3	12
BP	GO:0051052	regulation of DNA metabolic process	25/642	429/18670	0.0074668	0.0742826	0.0631825	GLI2/RAD51/FANCB/TICRR/WT1/CDC6/GRHL2/RAD51AP1/BRCA2/POLQ/AICDA/AURKB/E2F8/PIF1/GREM1/TWIST1/PARPBP/E2F7/BLM/CCNA2/NEK2/CDK1/ESCO2/FOXM1/PDGFRB	25
BP	GO:0030111	regulation of Wnt signaling pathway	22/642	363/18670	0.00756156	0.0750516	0.0638367	COL1A1/DEPDC1B/CAV1/SNAI2/DKK1/ASPM/TERT/SFRP4/NRARP/CTHRC1/LRP4/FZD7/LEF1/GPRC5B/KREMEN2/LYPD6/GREM1/SOSTDC1/TBX18/TLE6/RSPO3/ADGRA2	22
BP	GO:0097485	neuron projection guidance	18/642	277/18670	0.00757655	0.0750516	0.0638367	FOXD1/GLI2/EPHA3/UNC5A/DPYSL4/BMPR1B/VEGFA/IRS2/PLXNB3/CHL1/EPHA10/LHX1/EFNA5/L1CAM/UNC5C/EPHA6/SEMA3C/KIF5C	18
BP	GO:0034767	positive regulation of ion transmembrane transport	12/642	156/18670	0.00774078	0.0765146	0.065081	CXCL9/IFNG/THY1/F2R/ACTN2/TRPC6/APLNR/CXCL11/STAC/CACNB2/CEMIP/CXCL10	12
BP	GO:0048146	positive regulation of fibroblast proliferation	6/642	51/18670	0.00781457	0.0770793	0.0655614	DDR2/CDC6/CCNB1/FN1/CCNA2/PDGFRB	6
BP	GO:0010975	regulation of neuron projection development	28/642	499/18670	0.00791718	0.0779252	0.0662809	CDC20/EPHA3/PRRX1/KIAA0319/THY1/XK/VEGFA/CAMK2B/DKK1/PLXNB3/KLK6/STMN2/LRP4/TRPC6/RTN4RL2/LINGO1/EFNA5/L1CAM/C21orf91/ITPKA/KLK8/FN1/LRRC4C/DPYSL3/CPNE5/SHOX2/SEMA3C/DNM3	28
BP	GO:0030323	respiratory tube development	13/642	176/18670	0.00794238	0.0780073	0.0663507	ZFPM2/GLI2/RDH10/VEGFA/SPRY1/SLC7A11/GRHL2/FOXA1/PHEX/FGF7/LOX/RBP4/PDGFRB	13
BP	GO:0048747	muscle fiber development	7/642	67/18670	0.00802495	0.078485	0.066757	XK/VEGFA/NEB/MYH11/LOX/SHOX2/COMP	7
BP	GO:0060038	cardiac muscle cell proliferation	7/642	67/18670	0.00802495	0.078485	0.066757	ZFPM2/TP73/CCNB1/RBP4/ERBB4/CDK1/FOXC2	7
BP	GO:0007050	cell cycle arrest	16/642	237/18670	0.00808726	0.0789275	0.0671334	IFNG/RNF112/TP73/CDKN3/PRR11/GTSE1/E2F8/CCNB1/E2F7/FAP/DDIAS/CDK1/CDKN2B/CDC25C/INHBA/FOXM1	16
BP	GO:0000082	G1/S transition of mitotic cell cycle	18/642	279/18670	0.00813281	0.079205	0.0673694	KIF14/CDC6/TERT/CDKN3/RRM2/MCM10/GTSE1/ORC6/E2F8/ORC1/CCNB1/E2F7/CDC45/CDK1/CDKN2B/CDC25C/INHBA/IQGAP3	18
BP	GO:0060420	regulation of heart growth	8/642	84/18670	0.00822978	0.0798348	0.0679051	ZFPM2/WT1/TP73/RGS4/CCNB1/RBP4/ERBB4/CDK1	8
BP	GO:0008406	gonad development	15/642	217/18670	0.00825795	0.0798348	0.0679051	ZFPM2/BMPR1B/RDH10/VEGFA/BRIP1/GATA4/WT1/AMH/ASPM/BRCA2/INHBB/KIF18A/HOXA11/INHBA/PDGFRB	15
BP	GO:0031076	embryonic camera-type eye development	5/642	37/18670	0.00830102	0.0798348	0.0679051	TFAP2A/RDH10/FOXF2/TWIST1/IHH	5
BP	GO:0033280	response to vitamin D	5/642	37/18670	0.00830102	0.0798348	0.0679051	STC1/SNAI2/STC2/PHEX/CXCL10	5
BP	GO:0060323	head morphogenesis	5/642	37/18670	0.00830102	0.0798348	0.0679051	COL1A1/DKK1/ASPH/LEF1/IHH	5
BP	GO:0071542	dopaminergic neuron differentiation	5/642	37/18670	0.00830102	0.0798348	0.0679051	FOXA2/VEGFA/DKK1/FOXA1/EN1	5
BP	GO:0010769	regulation of cell morphogenesis involved in differentiation	19/642	301/18670	0.00833058	0.0799528	0.0680055	THY1/XK/VEGFA/HAS2/CAMK2B/PLXNB3/LRP4/TRPC6/LINGO1/FBLN1/EFNA5/L1CAM/ITPKA/FN1/LRRC4C/SHOX2/SEMA3C/DNM3/GBP1	19
BP	GO:0003181	atrioventricular valve morphogenesis	4/642	24/18670	0.0085096	0.0811015	0.0689825	GATA4/HEY1/TWIST1/HEYL	4
BP	GO:0034505	tooth mineralization	4/642	24/18670	0.0085096	0.0811015	0.0689825	COL1A1/TFAP2A/ASPN/FAM20A	4
BP	GO:0060343	trabecula formation	4/642	24/18670	0.0085096	0.0811015	0.0689825	COL1A1/HEY1/GREM1/RBP4	4
BP	GO:0001823	mesonephros development	9/642	102/18670	0.00852039	0.0811015	0.0689825	FOXD1/OSR2/VEGFA/SPRY1/WT1/LHX1/HOXA11/FOXC2/HOXD11	9
BP	GO:2000179	positive regulation of neural precursor cell proliferation	6/642	52/18670	0.00858358	0.0815352	0.0693514	GLI2/VEGFA/CDON/ASPM/LHX1/DLL4	6
BP	GO:0010812	negative regulation of cell-substrate adhesion	7/642	68/18670	0.00868794	0.0821708	0.069892	COL1A1/ANGPT2/AJAP1/FZD7/FBLN1/EFNA5/GBP1	7
BP	GO:0007626	locomotory behavior	14/642	198/18670	0.00870378	0.0821708	0.069892	ESPN/C1QL1/HOXD10/PREX2/FOXA2/ABAT/IDO1/TMOD1/CHL1/RASD2/GNAO1/CRHR1/LGI4/EN1	14
BP	GO:0031099	regeneration	14/642	198/18670	0.00870378	0.0821708	0.069892	ANGPT2/PRRX1/THY1/GATA4/KLK6/FZD7/RTN4RL2/KLK8/CCNB1/EPPK1/CCNA2/ERBB4/CDK1/IHH	14
BP	GO:0048864	stem cell development	8/642	85/18670	0.00881941	0.082582	0.0702418	RDH10/SNAI2/EDNRA/FN1/TWIST1/ERBB4/SEMA3C/FOXC2	8
BP	GO:0007171	activation of transmembrane receptor protein tyrosine kinase activity	3/642	13/18670	0.0089437	0.082582	0.0702418	EFNA5/GREM1/ANGPT1	3
BP	GO:0010454	negative regulation of cell fate commitment	3/642	13/18670	0.0089437	0.082582	0.0702418	DKK1/FZD7/SOSTDC1	3
BP	GO:0030656	regulation of vitamin metabolic process	3/642	13/18670	0.0089437	0.082582	0.0702418	IFNG/RDH10/SNAI2	3
BP	GO:0031650	regulation of heat generation	3/642	13/18670	0.0089437	0.082582	0.0702418	ABAT/PTGER3/APLN	3
BP	GO:0038065	collagen-activated signaling pathway	3/642	13/18670	0.0089437	0.082582	0.0702418	COL1A1/DDR2/COL4A1	3
BP	GO:0070208	protein heterotrimerization	3/642	13/18670	0.0089437	0.082582	0.0702418	COL1A1/COL1A2/COL6A2	3
BP	GO:1900025	negative regulation of substrate adhesion-dependent cell spreading	3/642	13/18670	0.0089437	0.082582	0.0702418	FBLN1/EFNA5/GBP1	3
BP	GO:1901550	regulation of endothelial cell development	3/642	13/18670	0.0089437	0.082582	0.0702418	VEGFA/PROC/S1PR3	3
BP	GO:1903140	regulation of establishment of endothelial barrier	3/642	13/18670	0.0089437	0.082582	0.0702418	VEGFA/PROC/S1PR3	3
BP	GO:2000194	regulation of female gonad development	3/642	13/18670	0.0089437	0.082582	0.0702418	ZFPM2/WT1/AMH	3
BP	GO:0072073	kidney epithelium development	11/642	140/18670	0.00905438	0.0834373	0.0709693	FOXD1/VEGFA/SPRY1/WT1/LHX1/IRX1/HEYL/HOXA11/NPHS1/FOXC2/HOXD11	11
BP	GO:0048771	tissue remodeling	13/642	179/18670	0.00909105	0.0836087	0.0711151	SYT7/F2R/CAV1/PTH1R/CTHRC1/THBS4/DLL4/GREM1/TMEM119/SEMA3C/FOXC2/IHH/RSPO3	13
BP	GO:0015804	neutral amino acid transport	5/642	38/18670	0.0092945	0.0853102	0.0725623	SLC7A5/SLC6A15/SLC43A1/SLC6A20/RGS4	5
BP	GO:0007131	reciprocal meiotic recombination	6/642	53/18670	0.00940533	0.0861565	0.0732822	TOP2A/RAD54L/RAD51/BRIP1/MND1/EME1	6
BP	GO:0045666	positive regulation of neuron differentiation	22/642	371/18670	0.0096187	0.0878323	0.0747076	GLI2/EPHA3/RNF112/VEGFA/CDON/CAMK2B/DKK1/PLXNB3/FOXA1/STMN2/TRPC6/GPRC5B/EFNA5/L1CAM/C21orf91/ITPKA/GDF6/FN1/HEYL/DPYSL3/CPNE5/SHOX2	22
BP	GO:0090100	positive regulation of transmembrane receptor protein serine/threonine kinase signaling pathway	9/642	104/18670	0.00962624	0.0878323	0.0747076	FOXD1/TTK/LEFTY1/CRB2/GATA4/INHBB/GDF6/CDKN2B/INHBA	9
BP	GO:0043951	negative regulation of cAMP-mediated signaling	4/642	25/18670	0.0098601	0.0894369	0.0760724	PDE3A/PDE10A/APLNR/APLP1	4
BP	GO:0051307	meiotic chromosome separation	4/642	25/18670	0.0098601	0.0894369	0.0760724	TOP2A/TTK/EME1/NCAPH	4
BP	GO:1904385	cellular response to angiotensin	4/642	25/18670	0.0098601	0.0894369	0.0760724	CAV1/BRIP1/ACTN2/CDC6	4
BP	GO:0001892	embryonic placenta development	8/642	87/18670	0.0100926	0.0911882	0.077562	ST14/GRHL2/LEF1/E2F8/GJB5/HEY1/E2F7/RSPO3	8
BP	GO:0048477	oogenesis	8/642	87/18670	0.0100926	0.0911882	0.077562	PDE3A/BMPR1B/AMH/ASPM/BRCA2/INHBB/CCNB1/IHH	8
BP	GO:0055017	cardiac muscle tissue growth	9/642	105/18670	0.0102182	0.0919636	0.0782215	ZFPM2/GATA4/TP73/RGS4/CCNB1/RBP4/ERBB4/CDK1/FOXC2	9
BP	GO:1902750	negative regulation of cell cycle G2/M phase transition	9/642	105/18670	0.0102182	0.0919636	0.0782215	TICRR/PLK1/CDC6/CLSPN/DTL/AURKB/ORC1/BLM/CDK1	9
BP	GO:0035825	homologous recombination	6/642	54/18670	0.0102817	0.0919982	0.0782509	TOP2A/RAD54L/RAD51/BRIP1/MND1/EME1	6
BP	GO:0061005	cell differentiation involved in kidney development	6/642	54/18670	0.0102817	0.0919982	0.0782509	WT1/GPR4/LHX1/ACTA2/NPHS1/FOXC2	6
BP	GO:0090329	regulation of DNA-dependent DNA replication	6/642	54/18670	0.0102817	0.0919982	0.0782509	TICRR/BRCA2/AICDA/E2F8/E2F7/BLM	6
BP	GO:0032506	cytokinetic process	5/642	39/18670	0.0103669	0.0925815	0.0787471	ANLN/AURKB/KIF23/CEP55/KIF20A	5
BP	GO:0043044	ATP-dependent chromatin remodeling	8/642	88/18670	0.0107781	0.096068	0.0817126	CENPU/CENPK/OIP5/KNL1/CENPM/HJURP/CENPA/CENPI	8
BP	GO:0051057	positive regulation of small GTPase mediated signal transduction	7/642	71/18670	0.0109181	0.0970306	0.0825313	F2RL2/F2R/CDON/IRS2/GPR4/COL3A1/PDGFRB	7
BP	GO:0060041	retina development in camera-type eye	11/642	144/18670	0.0110553	0.0970306	0.0825313	THY1/TFAP2A/BMPR1B/CDON/CABP4/LHX1/COL4A1/DLL4/RBP4/IHH/PDGFRB	11
BP	GO:1904064	positive regulation of cation transmembrane transport	11/642	144/18670	0.0110553	0.0970306	0.0825313	CXCL9/IFNG/THY1/F2R/ACTN2/APLNR/CXCL11/STAC/CACNB2/CEMIP/CXCL10	11
BP	GO:0003188	heart valve formation	3/642	14/18670	0.0110958	0.0970306	0.0825313	GATA4/HEY1/TWIST1	3
BP	GO:0035358	regulation of peroxisome proliferator activated receptor signaling pathway	3/642	14/18670	0.0110958	0.0970306	0.0825313	ALOX15B/TWIST1/PTGIS	3
BP	GO:0035791	platelet-derived growth factor receptor-beta signaling pathway	3/642	14/18670	0.0110958	0.0970306	0.0825313	PDGFRL/LOX/PDGFRB	3
BP	GO:0048266	behavioral response to pain	3/642	14/18670	0.0110958	0.0970306	0.0825313	THBS4/CRHR1/SCN9A	3
BP	GO:0090231	regulation of spindle checkpoint	3/642	14/18670	0.0110958	0.0970306	0.0825313	MAD2L1/CCNB1/NDC80	3
BP	GO:0090266	regulation of mitotic cell cycle spindle assembly checkpoint	3/642	14/18670	0.0110958	0.0970306	0.0825313	MAD2L1/CCNB1/NDC80	3
BP	GO:1903504	regulation of mitotic spindle checkpoint	3/642	14/18670	0.0110958	0.0970306	0.0825313	MAD2L1/CCNB1/NDC80	3
BP	GO:0002090	regulation of receptor internalization	6/642	55/18670	0.0112145	0.0978832	0.0832565	VEGFA/DKK1/SFRP4/APLN/GREM1/ANGPT1	6
BP	GO:0043409	negative regulation of MAPK cascade	13/642	184/18670	0.0112906	0.0978904	0.0832626	DUSP9/MECOM/NLRP6/CAV1/SPRY1/PBK/SPRED3/RGS4/FBLN1/DUSP4/PTPRR/FOXM1/GBP1	13
BP	GO:0003171	atrioventricular valve development	4/642	26/18670	0.0113423	0.0978904	0.0832626	GATA4/HEY1/TWIST1/HEYL	4
BP	GO:0035640	exploration behavior	4/642	26/18670	0.0113423	0.0978904	0.0832626	ABAT/CHL1/CRHR1/JPH3	4
BP	GO:0048596	embryonic camera-type eye morphogenesis	4/642	26/18670	0.0113423	0.0978904	0.0832626	TFAP2A/FOXF2/TWIST1/IHH	4
BP	GO:0050926	regulation of positive chemotaxis	4/642	26/18670	0.0113423	0.0978904	0.0832626	ANGPT2/VEGFA/SCG2/CDH13	4
BP	GO:0099560	synaptic membrane adhesion	4/642	26/18670	0.0113423	0.0978904	0.0832626	PCDH17/SPARCL1/EFNA5/LRRC4C	4
BP	GO:0072210	metanephric nephron development	5/642	40/18670	0.011521	0.0990633	0.0842603	FOXD1/WT1/LHX1/IRX1/PDGFRB	5
BP	GO:0090184	positive regulation of kidney development	5/642	40/18670	0.011521	0.0990633	0.0842603	FOXD1/VEGFA/WT1/LHX1/PDGFRB	5
BP	GO:0015849	organic acid transport	20/642	333/18670	0.0115683	0.0991017	0.0842929	SLC13A2/AVPR1A/SLC7A5/XK/SLC6A15/ABAT/IRS2/TRPC4/SLC7A11/PLA2G2D/CPT1C/SLC43A1/SLC7A2/SLC6A20/RGS4/FABP3/SLC16A9/SLC5A8/SLC16A6/SLC26A7	20
BP	GO:0046942	carboxylic acid transport	20/642	333/18670	0.0115683	0.0991017	0.0842929	SLC13A2/AVPR1A/SLC7A5/XK/SLC6A15/ABAT/IRS2/TRPC4/SLC7A11/PLA2G2D/CPT1C/SLC43A1/SLC7A2/SLC6A20/RGS4/FABP3/SLC16A9/SLC5A8/SLC16A6/SLC26A7	20
BP	GO:0006865	amino acid transport	11/642	145/18670	0.0116047	0.0992295	0.0844016	AVPR1A/SLC7A5/XK/SLC6A15/ABAT/TRPC4/SLC7A11/SLC43A1/SLC7A2/SLC6A20/RGS4	11
BP	GO:0006302	double-strand break repair	16/642	248/18670	0.0121445	0.103654	0.0881647	RAD54L/RAD51/CDCA5/FANCB/BRIP1/RAD51AP1/BRCA2/POLQ/XRCC2/EME1/TWIST1/PARPBP/BLM/CDC45/ESCO2/FOXM1	16
BP	GO:0006977	DNA damage response, signal transduction by p53 class mediator resulting in cell cycle arrest	6/642	56/18670	0.0122055	0.103791	0.0882818	GTSE1/E2F8/CCNB1/E2F7/CDK1/CDC25C	6
BP	GO:0086002	cardiac muscle cell action potential involved in contraction	6/642	56/18670	0.0122055	0.103791	0.0882818	KCNE4/KCNJ5/CAV1/GJC1/KCNJ8/CACNB2	6
BP	GO:0014033	neural crest cell differentiation	8/642	90/18670	0.0122514	0.103991	0.0884514	RDH10/SNAI2/EDNRA/FN1/TWIST1/ERBB4/SEMA3C/FOXC2	8
BP	GO:0070507	regulation of microtubule cytoskeleton organization	13/642	186/18670	0.0122778	0.104024	0.0884799	EPHA3/SKA3/TPX2/PLK1/STMN2/EFNA5/CLIP3/KIF11/KIF18A/NEK2/CCNF/BICD1/SKA1	13
BP	GO:0002064	epithelial cell development	14/642	207/18670	0.0125382	0.106036	0.0901909	ST14/STC1/VEGFA/PROC/GPR4/TMOD1/GRHL2/FOXA1/BFSP1/ACTA2/NPHS1/FOXC2/IHH/S1PR3	14
BP	GO:1903524	positive regulation of blood circulation	7/642	73/18670	0.0126186	0.106522	0.0906041	AVPR1A/OR51E2/F2R/CAV1/RGS4/APLN/ADRA1B	7
BP	GO:0007520	myoblast fusion	5/642	41/18670	0.0127595	0.107514	0.0914483	CXCL9/CDON/CXCL10/NPHS1/ADAM12	5
BP	GO:0002026	regulation of the force of heart contraction	4/642	27/18670	0.0129604	0.108811	0.0925512	CAV1/PLN/MYL3/APLN	4
BP	GO:0010971	positive regulation of G2/M transition of mitotic cell cycle	4/642	27/18670	0.0129604	0.108811	0.0925512	DTL/CCNB1/CDK1/CDC25C	4
BP	GO:0070588	calcium ion transmembrane transport	19/642	315/18670	0.0130674	0.109511	0.0931465	PKD2L1/CXCL9/THY1/F2R/PLN/TRPC4/JPH1/ASIC1/TRPC6/FAM155A/APLNR/CXCL11/STAC/CCL19/CACNB2/CRHR1/CEMIP/CXCL10/JPH3	19
BP	GO:0060043	regulation of cardiac muscle cell proliferation	6/642	57/18670	0.0132565	0.110494	0.0939831	ZFPM2/TP73/CCNB1/RBP4/ERBB4/CDK1	6
BP	GO:0072431	signal transduction involved in mitotic G1 DNA damage checkpoint	6/642	57/18670	0.0132565	0.110494	0.0939831	GTSE1/E2F8/CCNB1/E2F7/CDK1/CDC25C	6
BP	GO:1902400	intracellular signal transduction involved in G1 DNA damage checkpoint	6/642	57/18670	0.0132565	0.110494	0.0939831	GTSE1/E2F8/CCNB1/E2F7/CDK1/CDC25C	6
BP	GO:0031345	negative regulation of cell projection organization	13/642	188/18670	0.0133305	0.110911	0.094338	KIAA0319/THY1/DKK1/PLXNB3/STMN2/LRP4/TRPC6/RTN4RL2/LINGO1/KLK8/DPYSL3/SEMA3C/DNM3	13
BP	GO:0050769	positive regulation of neurogenesis	26/642	474/18670	0.013408	0.111356	0.094716	GLI2/IFNG/EPHA3/RNF112/VEGFA/CDON/CAMK2B/DKK1/PLXNB3/ASPM/TP73/FOXA1/STMN2/TRPC6/GPRC5B/XRCC2/EFNA5/L1CAM/C21orf91/ITPKA/GDF6/FN1/HEYL/DPYSL3/CPNE5/SHOX2	26
BP	GO:1902969	mitotic DNA replication	3/642	15/18670	0.0135206	0.112024	0.095284	RAD51/BRCA2/CDC45	3
BP	GO:0072078	nephron tubule morphogenesis	7/642	74/18670	0.0135368	0.112024	0.095284	FOXD1/VEGFA/WT1/LHX1/IRX1/HOXA11/HOXD11	7
BP	GO:0060538	skeletal muscle organ development	12/642	169/18670	0.0140599	0.116144	0.0987886	HOXD10/XK/CAV1/CDON/WT1/DKK1/CHRNA1/TWIST1/HEYL/SHOX2/ELN/NPHS1	12
BP	GO:0051154	negative regulation of striated muscle cell differentiation	5/642	42/18670	0.0140849	0.116144	0.0987886	DKK1/RGS4/FZD7/CXCL10/TMEM119	5
BP	GO:0031623	receptor internalization	9/642	111/18670	0.0143615	0.118067	0.100424	CAV1/VEGFA/DKK1/SFRP4/CALCRL/APLN/GREM1/ANGPT1/DNM3	9
BP	GO:0035904	aorta development	6/642	58/18670	0.0143691	0.118067	0.100424	LTBP1/HEY1/DLL4/LOX/COL3A1/PDGFRB	6
BP	GO:0050808	synapse organization	23/642	408/18670	0.01441	0.118193	0.100531	C1QL1/CDC20/PCDH17/F2R/SLC7A11/CDH1/CAMK2B/DKK1/SPARCL1/LRP4/NLGN4X/EFNA5/L1CAM/ITPKA/COL4A1/CHRNA1/KLK8/CACNB2/LRRC4C/SRPX2/ERBB4/LRRC4B/DNM3	23
BP	GO:0001707	mesoderm formation	7/642	75/18670	0.0145019	0.118724	0.100983	CRB2/DKK1/LEF1/HOXA11/FOXC2/INHBA/TXNRD1	7
BP	GO:0006022	aminoglycan metabolic process	12/642	170/18670	0.0146729	0.118724	0.100983	GALNT5/HAS2/CHST1/CHSY3/CHIT1/ACAN/UGDH/ANGPT1/CEMIP/HMMR/CSGALNACT1/PDGFRB	12
BP	GO:0001702	gastrulation with mouth forming second	4/642	28/18670	0.0147185	0.118724	0.100983	CRB2/FOXA2/LHX1/UGDH	4
BP	GO:0001958	endochondral ossification	4/642	28/18670	0.0147185	0.118724	0.100983	COL1A1/MMP16/TMEM119/CSGALNACT1	4
BP	GO:0033688	regulation of osteoblast proliferation	4/642	28/18670	0.0147185	0.118724	0.100983	CTHRC1/GREM1/TMEM119/NPR3	4
BP	GO:0034698	response to gonadotropin	4/642	28/18670	0.0147185	0.118724	0.100983	WT1/EFNA5/CCNA2/INHBA	4
BP	GO:0036075	replacement ossification	4/642	28/18670	0.0147185	0.118724	0.100983	COL1A1/MMP16/TMEM119/CSGALNACT1	4
BP	GO:1990776	response to angiotensin	4/642	28/18670	0.0147185	0.118724	0.100983	CAV1/BRIP1/ACTN2/CDC6	4
BP	GO:0003073	regulation of systemic arterial blood pressure	8/642	93/18670	0.0147314	0.118724	0.100983	AVPR1A/OR51E2/F2R/CES1/ADRA1B/CMA1/SUCNR1/NCALD	8
BP	GO:0072080	nephron tubule development	8/642	93/18670	0.0147314	0.118724	0.100983	FOXD1/VEGFA/WT1/LHX1/IRX1/HEYL/HOXA11/HOXD11	8
BP	GO:0001935	endothelial cell proliferation	13/642	191/18670	0.0150379	0.120983	0.102905	LOXL2/FLT1/CAV1/VEGFA/SCG2/ITGA4/PLXNB3/NRARP/APLNR/APLN/THBS4/DLL4/CDH13	13
BP	GO:0007411	axon guidance	17/642	276/18670	0.0151495	0.121102	0.103005	FOXD1/GLI2/EPHA3/UNC5A/BMPR1B/VEGFA/IRS2/PLXNB3/CHL1/EPHA10/LHX1/EFNA5/L1CAM/UNC5C/EPHA6/SEMA3C/KIF5C	17
BP	GO:0001938	positive regulation of endothelial cell proliferation	9/642	112/18670	0.0151573	0.121102	0.103005	VEGFA/SCG2/ITGA4/PLXNB3/NRARP/APLNR/APLN/THBS4/CDH13	9
BP	GO:0014902	myotube differentiation	9/642	112/18670	0.0151573	0.121102	0.103005	CXCL9/AVPR1A/XK/CDON/SHOX2/CXCL10/TMEM119/NPHS1/ADAM12	9
BP	GO:1903510	mucopolysaccharide metabolic process	9/642	112/18670	0.0151573	0.121102	0.103005	HAS2/CHST1/CHSY3/ACAN/UGDH/ANGPT1/CEMIP/HMMR/CSGALNACT1	9
BP	GO:0055026	negative regulation of cardiac muscle tissue development	5/642	43/18670	0.0154998	0.122926	0.104557	DKK1/TP73/RGS4/FZD7/RBP4	5
BP	GO:0072088	nephron epithelium morphogenesis	7/642	76/18670	0.015515	0.122926	0.104557	FOXD1/VEGFA/WT1/LHX1/IRX1/HOXA11/HOXD11	7
BP	GO:0001658	branching involved in ureteric bud morphogenesis	6/642	59/18670	0.0155452	0.122926	0.104557	FOXD1/VEGFA/WT1/LHX1/HOXA11/HOXD11	6
BP	GO:0072413	signal transduction involved in mitotic cell cycle checkpoint	6/642	59/18670	0.0155452	0.122926	0.104557	GTSE1/E2F8/CCNB1/E2F7/CDK1/CDC25C	6
BP	GO:1902402	signal transduction involved in mitotic DNA damage checkpoint	6/642	59/18670	0.0155452	0.122926	0.104557	GTSE1/E2F8/CCNB1/E2F7/CDK1/CDC25C	6
BP	GO:1902403	signal transduction involved in mitotic DNA integrity checkpoint	6/642	59/18670	0.0155452	0.122926	0.104557	GTSE1/E2F8/CCNB1/E2F7/CDK1/CDC25C	6
BP	GO:0006029	proteoglycan metabolic process	8/642	94/18670	0.0156337	0.123189	0.104781	ADAMTS12/BMPR1B/COL11A1/CHSY3/ACAN/UGDH/IHH/CSGALNACT1	8
BP	GO:0060993	kidney morphogenesis	8/642	94/18670	0.0156337	0.123189	0.104781	FOXD1/VEGFA/WT1/LHX1/IRX1/HOXA11/HOXD11/PDGFRB	8
BP	GO:0007568	aging	19/642	321/18670	0.0156582	0.123189	0.104781	LOXL2/RAD54L/ABAT/AMH/DKK1/TERT/BRCA2/PTH1R/KYNU/GNAO1/TRPC6/AURKB/MPO/TWIST1/COMP/CDK1/CDKN2B/FOXM1/PDGFRB	19
BP	GO:0046620	regulation of organ growth	9/642	113/18670	0.0159852	0.125548	0.106787	ZFPM2/WT1/TP73/RGS4/CCNB1/RBP4/ERBB4/CDK1/FOXC2	9
BP	GO:0006957	complement activation, alternative pathway	3/642	16/18670	0.0162226	0.126766	0.107824	CFD/CFP/C5	3
BP	GO:0060572	morphogenesis of an epithelial bud	3/642	16/18670	0.0162226	0.126766	0.107824	GLI2/RDH10/SOSTDC1	3
BP	GO:0072224	metanephric glomerulus development	3/642	16/18670	0.0162226	0.126766	0.107824	WT1/LHX1/PDGFRB	3
BP	GO:0044070	regulation of anion transport	8/642	95/18670	0.0165754	0.128481	0.109282	GABRE/AVPR1A/STC1/ABAT/IRS2/SFRP4/RGS4/FABP3	8
BP	GO:0008344	adult locomotory behavior	7/642	77/18670	0.0165774	0.128481	0.109282	HOXD10/PREX2/FOXA2/TMOD1/CHL1/LGI4/EN1	7
BP	GO:0048332	mesoderm morphogenesis	7/642	77/18670	0.0165774	0.128481	0.109282	CRB2/DKK1/LEF1/HOXA11/FOXC2/INHBA/TXNRD1	7
BP	GO:2000779	regulation of double-strand break repair	7/642	77/18670	0.0165774	0.128481	0.109282	RAD51/FANCB/RAD51AP1/POLQ/TWIST1/PARPBP/FOXM1	7
BP	GO:0001508	action potential	10/642	133/18670	0.0166086	0.128481	0.109282	KCNE4/KCNJ5/KCNMB4/CAV1/GJC1/KCNJ8/KCNMB2/CHRNA1/CACNB2/SCN9A	10
BP	GO:0007224	smoothened signaling pathway	10/642	133/18670	0.0166086	0.128481	0.109282	PKD2L1/GLI2/PRRX1/CDON/SCUBE3/EVC/FOXA1/GPR161/SHOX2/IHH	10
BP	GO:0045807	positive regulation of endocytosis	11/642	153/18670	0.0167805	0.129594	0.110229	IFNG/IL15RA/VEGFA/SFRP4/APLN/CLIP3/CCL19/GREM1/ANGPT1/BICD1/MFGE8	11
BP	GO:0003197	endocardial cushion development	5/642	44/18670	0.0170064	0.131119	0.111526	SNAI2/GATA4/HEY1/TWIST1/HEYL	5
BP	GO:0000724	double-strand break repair via homologous recombination	10/642	134/18670	0.0174164	0.134057	0.114025	RAD54L/RAD51/FANCB/RAD51AP1/BRCA2/POLQ/XRCC2/PARPBP/BLM/CDC45	10
BP	GO:0008585	female gonad development	8/642	96/18670	0.0175572	0.134916	0.114756	ZFPM2/BMPR1B/VEGFA/WT1/AMH/BRCA2/INHBB/INHBA	8
BP	GO:0008589	regulation of smoothened signaling pathway	7/642	78/18670	0.0176903	0.135489	0.115243	PRRX1/SCUBE3/EVC/FOXA1/GPR161/SHOX2/IHH	7
BP	GO:0055021	regulation of cardiac muscle tissue growth	7/642	78/18670	0.0176903	0.135489	0.115243	ZFPM2/TP73/RGS4/CCNB1/RBP4/ERBB4/CDK1	7
BP	GO:0032612	interleukin-1 production	9/642	115/18670	0.0177397	0.135642	0.115373	IL1R2/IFNG/PANX2/F2R/CCL19/CMA1/SUCNR1/S1PR3/LILRA2	9
BP	GO:0048645	animal organ formation	6/642	61/18670	0.0180937	0.138121	0.117482	GLI2/RDH10/SPRY1/WT1/DKK1/HOXA11	6
BP	GO:0050920	regulation of chemotaxis	14/642	217/18670	0.0182129	0.13865	0.117932	ANGPT2/VEGFA/SCG2/CXCL13/THBS4/CDH13/CCL19/GREM1/CXCL10/SUCNR1/SEMA3C/C5/ADGRA2/PDGFRB	14
BP	GO:0071897	DNA biosynthetic process	13/642	196/18670	0.0182486	0.13865	0.117932	CENPF/TERT/GRHL2/POLQ/DTL/AURKB/PIF1/PCLAF/GREM1/TK1/LOX/NEK2/PDGFRB	13
BP	GO:0000725	recombinational repair	10/642	135/18670	0.0182529	0.13865	0.117932	RAD54L/RAD51/FANCB/RAD51AP1/BRCA2/POLQ/XRCC2/PARPBP/BLM/CDC45	10
BP	GO:2000146	negative regulation of cell motility	20/642	349/18670	0.018377	0.139364	0.118539	IGFBP3/ANGPT2/PIP5KL1/THY1/STC1/CDH1/PLXNB3/DNAJA4/CXCL13/FBLN1/ALOX15B/DLL4/GREM1/IFITM1/DPYSL3/PTPRR/EPPK1/COL3A1/ERBB4/C5	20
BP	GO:0001657	ureteric bud development	8/642	97/18670	0.0185802	0.139961	0.119047	FOXD1/VEGFA/SPRY1/WT1/LHX1/HOXA11/FOXC2/HOXD11	8
BP	GO:1990868	response to chemokine	8/642	97/18670	0.0185802	0.139961	0.119047	CXCL9/CCR9/CXCL13/CXCL11/CCL19/LOX/CXCL10/CCL18	8
BP	GO:1990869	cellular response to chemokine	8/642	97/18670	0.0185802	0.139961	0.119047	CXCL9/CCR9/CXCL13/CXCL11/CCL19/LOX/CXCL10/CCL18	8
BP	GO:0010569	regulation of double-strand break repair via homologous recombination	5/642	45/18670	0.018607	0.139961	0.119047	RAD51/FANCB/RAD51AP1/POLQ/PARPBP	5
BP	GO:1900274	regulation of phospholipase C activity	5/642	45/18670	0.018607	0.139961	0.119047	AVPR1A/FLT1/EDNRA/BICD1/PDGFRB	5
BP	GO:0021696	cerebellar cortex morphogenesis	4/642	30/18670	0.0186687	0.13997	0.119054	GLI2/TRNP1/KIF14/LHX1	4
BP	GO:1902751	positive regulation of cell cycle G2/M phase transition	4/642	30/18670	0.0186687	0.13997	0.119054	DTL/CCNB1/CDK1/CDC25C	4
BP	GO:0001936	regulation of endothelial cell proliferation	12/642	176/18670	0.0187862	0.140623	0.119609	FLT1/CAV1/VEGFA/SCG2/ITGA4/PLXNB3/NRARP/APLNR/APLN/THBS4/DLL4/CDH13	12
BP	GO:0003151	outflow tract morphogenesis	7/642	79/18670	0.0188547	0.140908	0.119852	ZFPM2/VEGFA/TWIST1/HEYL/ELN/SEMA3C/FOXC2	7
BP	GO:0030856	regulation of epithelial cell differentiation	11/642	156/18670	0.0191103	0.142374	0.121099	IFNG/CAV1/VEGFA/PROC/AJAP1/GRHL2/KRT36/SFRP4/LHX1/ALOX15B/S1PR3	11
BP	GO:0031649	heat generation	3/642	17/18670	0.0192048	0.142374	0.121099	ABAT/PTGER3/APLN	3
BP	GO:0043651	linoleic acid metabolic process	3/642	17/18670	0.0192048	0.142374	0.121099	CYP2J2/ELOVL2/ALOX15B	3
BP	GO:0061318	renal filtration cell differentiation	3/642	17/18670	0.0192048	0.142374	0.121099	WT1/NPHS1/FOXC2	3
BP	GO:0072112	glomerular visceral epithelial cell differentiation	3/642	17/18670	0.0192048	0.142374	0.121099	WT1/NPHS1/FOXC2	3
BP	GO:0003407	neural retina development	6/642	62/18670	0.0194694	0.143663	0.122195	THY1/TFAP2A/CABP4/LHX1/DLL4/IHH	6
BP	GO:0009880	embryonic pattern specification	6/642	62/18670	0.0194694	0.143663	0.122195	WT1/NRARP/LHX1/PCSK6/ERBB4/IHH	6
BP	GO:0021700	developmental maturation	17/642	284/18670	0.0194718	0.143663	0.122195	C1QL1/CDC20/PDE3A/KIF14/SPINK1/VEGFA/CAMK2B/FOXA1/BRCA2/PTH1R/CCL19/CCNB1/BFSP1/GREM1/LGI4/IHH/LHX6	17
BP	GO:0072163	mesonephric epithelium development	8/642	98/18670	0.019645	0.14448	0.12289	FOXD1/VEGFA/SPRY1/WT1/LHX1/HOXA11/FOXC2/HOXD11	8
BP	GO:0072164	mesonephric tubule development	8/642	98/18670	0.019645	0.14448	0.12289	FOXD1/VEGFA/SPRY1/WT1/LHX1/HOXA11/FOXC2/HOXD11	8
BP	GO:0070509	calcium ion import	7/642	80/18670	0.0200718	0.147151	0.125162	STC1/SPINK1/PLN/TRPC4/FAM155A/CACNB2/PDGFRB	7
BP	GO:1900046	regulation of hemostasis	7/642	80/18670	0.0200718	0.147151	0.125162	FOXA2/F2R/CAV1/PROC/ABAT/FAP/COMP	7
BP	GO:2001257	regulation of cation channel activity	12/642	178/18670	0.0203325	0.148826	0.126587	KCNE4/IFNG/CAV1/PLN/ACTN2/KCNG1/JPH1/NETO2/STAC/CACNB2/CRHR1/JPH3	12
BP	GO:0007179	transforming growth factor beta receptor signaling pathway	13/642	199/18670	0.0204086	0.149147	0.12686	LTBP2/LEFTY1/RASL11B/CAV1/BMPR1B/LTBP1/COL1A2/LOX/COL3A1/CDKN2B/ASPN/HTRA3/HTRA4	13
BP	GO:1903532	positive regulation of secretion by cell	22/642	399/18670	0.0206112	0.15039	0.127917	SYT7/IFNG/ANO1/AVPR1A/OR51E2/PANX2/F2R/ABAT/IRS2/INHBB/KISS1/APLN/ALOX15B/CCL19/CACNB2/CRHR1/TWIST1/RBP4/C5/INHBA/RAB27B/LILRA2	22
BP	GO:0040020	regulation of meiotic nuclear division	4/642	31/18670	0.0208669	0.151409	0.128784	CDC20/TTK/PDE3A/FBXO43	4
BP	GO:0051482	positive regulation of cytosolic calcium ion concentration involved in phospholipase C-activating G protein-coupled signaling pathway	4/642	31/18670	0.0208669	0.151409	0.128784	F2RL2/F2R/GPR4/KISS1	4
BP	GO:0086011	membrane repolarization during action potential	4/642	31/18670	0.0208669	0.151409	0.128784	KCNE4/KCNJ5/CAV1/KCNJ8	4
BP	GO:0031571	mitotic G1 DNA damage checkpoint	6/642	63/18670	0.0209145	0.151409	0.128784	GTSE1/E2F8/CCNB1/E2F7/CDK1/CDC25C	6
BP	GO:0044819	mitotic G1/S transition checkpoint	6/642	63/18670	0.0209145	0.151409	0.128784	GTSE1/E2F8/CCNB1/E2F7/CDK1/CDC25C	6
BP	GO:0030177	positive regulation of Wnt signaling pathway	12/642	179/18670	0.0211403	0.152805	0.129971	COL1A1/DEPDC1B/CAV1/DKK1/ASPM/TERT/SFRP4/NRARP/GPRC5B/LYPD6/RSPO3/ADGRA2	12
BP	GO:0032392	DNA geometric change	9/642	119/18670	0.0216626	0.156336	0.132975	TOP2A/RAD54L/RAD51/BRIP1/POLQ/PIF1/ERCC6L/BLM/CDC45	9
BP	GO:0034446	substrate adhesion-dependent cell spreading	8/642	100/18670	0.0219038	0.15783	0.134246	KIF14/HAS2/ITGA4/FZD7/FBLN1/EFNA5/FN1/GBP1	8
BP	GO:1905330	regulation of morphogenesis of an epithelium	12/642	180/18670	0.0219716	0.158073	0.134452	ADAMTS12/VEGFA/SNAI2/AJAP1/DKK1/CTHRC1/LHX1/FZD7/FGF7/CXCL10/RSPO3/SAPCD2	12
BP	GO:0030574	collagen catabolic process	5/642	47/18670	0.0220985	0.158247	0.1346	MMP16/KLK6/MMP15/FAP/COL15A1	5
BP	GO:0048806	genitalia development	5/642	47/18670	0.0220985	0.158247	0.1346	WT1/LHX1/FOXF2/RBP4/SYCP2	5
BP	GO:0061383	trabecula morphogenesis	5/642	47/18670	0.0220985	0.158247	0.1346	COL1A1/HEY1/DLL4/GREM1/RBP4	5
BP	GO:0044783	G1 DNA damage checkpoint	6/642	64/18670	0.0224306	0.159419	0.135597	GTSE1/E2F8/CCNB1/E2F7/CDK1/CDC25C	6
BP	GO:0046579	positive regulation of Ras protein signal transduction	6/642	64/18670	0.0224306	0.159419	0.135597	F2RL2/F2R/IRS2/GPR4/COL3A1/PDGFRB	6
BP	GO:0007221	positive regulation of transcription of Notch receptor target	3/642	18/18670	0.0224688	0.159419	0.135597	NOTCH3/DLGAP5/HEYL	3
BP	GO:0016446	somatic hypermutation of immunoglobulin genes	3/642	18/18670	0.0224688	0.159419	0.135597	POLQ/AICDA/EXO1	3
BP	GO:0048339	paraxial mesoderm development	3/642	18/18670	0.0224688	0.159419	0.135597	DLL3/LEF1/FOXC2	3
BP	GO:0072311	glomerular epithelial cell differentiation	3/642	18/18670	0.0224688	0.159419	0.135597	WT1/NPHS1/FOXC2	3
BP	GO:0007519	skeletal muscle tissue development	11/642	160/18670	0.0225787	0.159464	0.135636	HOXD10/XK/CAV1/CDON/DKK1/CHRNA1/TWIST1/HEYL/SHOX2/ELN/NPHS1	11
BP	GO:0030203	glycosaminoglycan metabolic process	11/642	160/18670	0.0225787	0.159464	0.135636	GALNT5/HAS2/CHST1/CHSY3/ACAN/UGDH/ANGPT1/CEMIP/HMMR/CSGALNACT1/PDGFRB	11
BP	GO:0046661	male sex differentiation	11/642	160/18670	0.0225787	0.159464	0.135636	ZFPM2/BRIP1/GATA4/WT1/AMH/ASPM/KIF18A/HOXA11/SYCP2/INHBA/PDGFRB	11
BP	GO:0030336	negative regulation of cell migration	19/642	334/18670	0.0226432	0.159609	0.135759	IGFBP3/ANGPT2/PIP5KL1/THY1/STC1/CDH1/PLXNB3/DNAJA4/CXCL13/ALOX15B/DLL4/GREM1/IFITM1/DPYSL3/PTPRR/EPPK1/COL3A1/ERBB4/C5	19
BP	GO:0060415	muscle tissue morphogenesis	7/642	82/18670	0.0226682	0.159609	0.135759	ZFPM2/COL11A1/MYL3/DLL4/SHOX2/COL3A1/FOXC2	7
BP	GO:0060078	regulation of postsynaptic membrane potential	10/642	140/18670	0.022884	0.160883	0.136843	INSYN1/GABRE/CHRNA5/GRID1/GABRD/ABAT/NLGN4X/RGS4/CHRNA1/GRIK3	10
BP	GO:0046545	development of primary female sexual characteristics	8/642	101/18670	0.0230994	0.161509	0.137375	ZFPM2/BMPR1B/VEGFA/WT1/AMH/BRCA2/INHBB/INHBA	8
BP	GO:0031297	replication fork processing	4/642	32/18670	0.0232174	0.161509	0.137375	RAD51/BRCA2/EME1/BLM	4
BP	GO:0045907	positive regulation of vasoconstriction	4/642	32/18670	0.0232174	0.161509	0.137375	AVPR1A/F2R/CAV1/ADRA1B	4
BP	GO:0060325	face morphogenesis	4/642	32/18670	0.0232174	0.161509	0.137375	COL1A1/DKK1/ASPH/LEF1	4
BP	GO:0071295	cellular response to vitamin	4/642	32/18670	0.0232174	0.161509	0.137375	COL1A1/BRIP1/SNAI2/PHEX	4
BP	GO:1901976	regulation of cell cycle checkpoint	4/642	32/18670	0.0232174	0.161509	0.137375	MAD2L1/WDR76/CCNB1/NDC80	4
BP	GO:2000780	negative regulation of double-strand break repair	4/642	32/18670	0.0232174	0.161509	0.137375	FANCB/POLQ/TWIST1/PARPBP	4
BP	GO:0007528	neuromuscular junction development	5/642	48/18670	0.023993	0.165591	0.140847	F2R/LRP4/COL4A1/CHRNA1/CACNB2	5
BP	GO:0010862	positive regulation of pathway-restricted SMAD protein phosphorylation	5/642	48/18670	0.023993	0.165591	0.140847	TTK/LEFTY1/INHBB/GDF6/INHBA	5
BP	GO:0051972	regulation of telomerase activity	5/642	48/18670	0.023993	0.165591	0.140847	GRHL2/AURKB/PIF1/GREM1/NEK2	5
BP	GO:0055010	ventricular cardiac muscle tissue morphogenesis	5/642	48/18670	0.023993	0.165591	0.140847	ZFPM2/COL11A1/MYL3/DLL4/FOXC2	5
BP	GO:0060324	face development	5/642	48/18670	0.023993	0.165591	0.140847	COL1A1/DKK1/ASPH/GRHL2/LEF1	5
BP	GO:0060675	ureteric bud morphogenesis	6/642	65/18670	0.024019	0.165591	0.140847	FOXD1/VEGFA/WT1/LHX1/HOXA11/HOXD11	6
BP	GO:0050770	regulation of axonogenesis	12/642	183/18670	0.0246108	0.169419	0.144103	THY1/XK/VEGFA/PLXNB3/LRP4/LINGO1/EFNA5/L1CAM/FN1/LRRC4C/SHOX2/SEMA3C	12
BP	GO:1905477	positive regulation of protein localization to membrane	9/642	122/18670	0.0249879	0.171759	0.146093	IFNG/EPHA3/TP73/LRP4/DPP10/CLIP3/STAC/CEMIP/PMAIP1	9
BP	GO:0051271	negative regulation of cellular component movement	21/642	384/18670	0.0252275	0.172585	0.146795	IGFBP3/ANGPT2/PIP5KL1/THY1/STC1/CDH1/PLXNB3/DNAJA4/CXCL13/FBLN1/ALOX15B/DLL4/GREM1/IFITM1/DPYSL3/PTPRR/EPPK1/COL3A1/ERBB4/SEMA3C/C5	21
BP	GO:0034766	negative regulation of ion transmembrane transport	8/642	103/18670	0.0256269	0.172585	0.146795	KCNE4/CAV1/PLN/IRS2/ACTN2/RGS4/CRHR1/TWIST1	8
BP	GO:0048259	regulation of receptor-mediated endocytosis	8/642	103/18670	0.0256269	0.172585	0.146795	VEGFA/DKK1/SFRP4/APLN/CCL19/GREM1/ANGPT1/BICD1	8
BP	GO:0072171	mesonephric tubule morphogenesis	6/642	66/18670	0.0256809	0.172585	0.146795	FOXD1/VEGFA/WT1/LHX1/HOXA11/HOXD11	6
BP	GO:1905207	regulation of cardiocyte differentiation	6/642	66/18670	0.0256809	0.172585	0.146795	GATA4/DKK1/RGS4/FZD7/GREM1/SEMA3C	6
BP	GO:0010039	response to iron ion	4/642	33/18670	0.0257222	0.172585	0.146795	TFAP2A/ABAT/CCNB1/CYBRD1	4
BP	GO:0010837	regulation of keratinocyte proliferation	4/642	33/18670	0.0257222	0.172585	0.146795	HAS2/SNAI2/FGF7/EPPK1	4
BP	GO:0051443	positive regulation of ubiquitin-protein transferase activity	4/642	33/18670	0.0257222	0.172585	0.146795	CDC20/TRIB3/PLK1/UBE2C	4
BP	GO:0061036	positive regulation of cartilage development	4/642	33/18670	0.0257222	0.172585	0.146795	LOXL2/BMPR1B/GDF6/HOXA11	4
BP	GO:1901380	negative regulation of potassium ion transmembrane transport	4/642	33/18670	0.0257222	0.172585	0.146795	KCNE4/CAV1/ACTN2/RGS4	4
BP	GO:0071560	cellular response to transforming growth factor beta stimulus	15/642	249/18670	0.0257573	0.172585	0.146795	COL1A1/LTBP2/LEFTY1/PDE3A/RASL11B/CAV1/BMPR1B/LTBP1/COL1A2/LOX/COL3A1/CDKN2B/ASPN/HTRA3/HTRA4	15
BP	GO:0030857	negative regulation of epithelial cell differentiation	5/642	49/18670	0.0259892	0.172585	0.146795	IFNG/CAV1/VEGFA/GRHL2/S1PR3	5
BP	GO:2001238	positive regulation of extrinsic apoptotic signaling pathway	5/642	49/18670	0.0259892	0.172585	0.146795	CAV1/BMPR1B/SRPX/PMAIP1/INHBA	5
BP	GO:0001710	mesodermal cell fate commitment	3/642	19/18670	0.0260151	0.172585	0.146795	DKK1/HOXA11/FOXC2	3
BP	GO:0002076	osteoblast development	3/642	19/18670	0.0260151	0.172585	0.146795	GLI2/PTH1R/PTHLH	3
BP	GO:0002566	somatic diversification of immune receptors via somatic mutation	3/642	19/18670	0.0260151	0.172585	0.146795	POLQ/AICDA/EXO1	3
BP	GO:0003159	morphogenesis of an endothelium	3/642	19/18670	0.0260151	0.172585	0.146795	ADAMTS12/DLL4/CXCL10	3
BP	GO:0007096	regulation of exit from mitosis	3/642	19/18670	0.0260151	0.172585	0.146795	CDCA5/ANLN/UBE2C	3
BP	GO:0060219	camera-type eye photoreceptor cell differentiation	3/642	19/18670	0.0260151	0.172585	0.146795	THY1/CABP4/IHH	3
BP	GO:0061154	endothelial tube morphogenesis	3/642	19/18670	0.0260151	0.172585	0.146795	ADAMTS12/DLL4/CXCL10	3
BP	GO:0072074	kidney mesenchyme development	3/642	19/18670	0.0260151	0.172585	0.146795	FOXD1/WT1/PDGFRB	3
BP	GO:0098915	membrane repolarization during ventricular cardiac muscle cell action potential	3/642	19/18670	0.0260151	0.172585	0.146795	KCNE4/KCNJ5/KCNJ8	3
BP	GO:1905939	regulation of gonad development	3/642	19/18670	0.0260151	0.172585	0.146795	ZFPM2/WT1/AMH	3
BP	GO:2000042	negative regulation of double-strand break repair via homologous recombination	3/642	19/18670	0.0260151	0.172585	0.146795	FANCB/POLQ/PARPBP	3
BP	GO:0030879	mammary gland development	10/642	143/18670	0.0260407	0.172585	0.146795	GLI2/CAV1/VEGFA/IRS2/BRCA2/LEF1/APLN/SOSTDC1/ERBB4/IQGAP3	10
BP	GO:0070371	ERK1 and ERK2 cascade	18/642	317/18670	0.0264334	0.174937	0.148796	FLT1/NLRP6/F2R/SPRY1/GATA4/MARCO/FBLN1/DUSP4/CCL19/FN1/ANGPT1/PTPRR/ERBB4/IQGAP3/CCL18/FAM83D/GBP1/PDGFRB	18
BP	GO:0015807	L-amino acid transport	6/642	67/18670	0.0274175	0.181191	0.154115	SLC7A5/SLC7A11/SLC43A1/SLC7A2/SLC6A20/RGS4	6
BP	GO:0090276	regulation of peptide hormone secretion	13/642	208/18670	0.0280398	0.183894	0.156415	SYT7/IFNG/ANO1/ABCC8/FOXA2/ABAT/IRS2/INHBB/KISS1/APLN/EFNA5/RAPGEF4/RBP4	13
BP	GO:0009948	anterior/posterior axis specification	5/642	50/18670	0.0280883	0.183894	0.156415	FOXA2/WT1/NRARP/LHX1/PCSK6	5
BP	GO:0010718	positive regulation of epithelial to mesenchymal transition	5/642	50/18670	0.0280883	0.183894	0.156415	COL1A1/CRB2/LOXL2/LEF1/TWIST1	5
BP	GO:0060425	lung morphogenesis	5/642	50/18670	0.0280883	0.183894	0.156415	RDH10/SPRY1/GRHL2/FOXA1/FGF7	5
BP	GO:0060976	coronary vasculature development	5/642	50/18670	0.0280883	0.183894	0.156415	VEGFA/LTBP1/APLNR/APLN/PDGFRB	5
BP	GO:0006334	nucleosome assembly	10/642	145/18670	0.0283112	0.183894	0.156415	CENPU/CENPK/OIP5/KNL1/CHAF1B/CENPM/HJURP/ASF1B/CENPA/CENPI	10
BP	GO:0007612	learning	10/642	145/18670	0.0283112	0.183894	0.156415	MEIS2/C1QL1/SLC7A11/DKK1/ASIC1/NLGN4X/CRHR1/NPTX2/JPH3/EN1	10
BP	GO:0003382	epithelial cell morphogenesis	4/642	34/18670	0.0283832	0.183894	0.156415	ST14/STC1/GRHL2/IHH	4
BP	GO:0019228	neuronal action potential	4/642	34/18670	0.0283832	0.183894	0.156415	KCNMB4/KCNMB2/CHRNA1/SCN9A	4
BP	GO:0043516	regulation of DNA damage response, signal transduction by p53 class mediator	4/642	34/18670	0.0283832	0.183894	0.156415	SNAI2/SPRED3/TWIST1/PMAIP1	4
BP	GO:0045738	negative regulation of DNA repair	4/642	34/18670	0.0283832	0.183894	0.156415	FANCB/POLQ/TWIST1/PARPBP	4
BP	GO:0048048	embryonic eye morphogenesis	4/642	34/18670	0.0283832	0.183894	0.156415	TFAP2A/FOXF2/TWIST1/IHH	4
BP	GO:0048566	embryonic digestive tract development	4/642	34/18670	0.0283832	0.183894	0.156415	GLI2/FOXF2/SHOX2/IHH	4
BP	GO:0060795	cell fate commitment involved in formation of primary germ layer	4/642	34/18670	0.0283832	0.183894	0.156415	DKK1/FZD7/HOXA11/FOXC2	4
BP	GO:0001942	hair follicle development	7/642	86/18670	0.0285382	0.184125	0.156611	TGM3/DKK1/LRP4/FGF7/SOSTDC1/INHBA/HOXC13	7
BP	GO:0003333	amino acid transmembrane transport	7/642	86/18670	0.0285382	0.184125	0.156611	SLC7A5/SLC6A15/SLC7A11/SLC43A1/SLC7A2/SLC6A20/RGS4	7
BP	GO:0006890	retrograde vesicle-mediated transport, Golgi to ER	7/642	86/18670	0.0285382	0.184125	0.156611	CENPE/KIF15/KIF4A/KIF23/KIF2C/KIF11/KIF18A	7
BP	GO:0035924	cellular response to vascular endothelial growth factor stimulus	6/642	68/18670	0.0292301	0.188326	0.160185	ADAMTS12/FLT1/VEGFA/DLL4/ADGRA2/PDGFRB	6
BP	GO:0003215	cardiac right ventricle morphogenesis	3/642	20/18670	0.0298428	0.190681	0.162187	ZFPM2/GATA4/SEMA3C	3
BP	GO:0007095	mitotic G2 DNA damage checkpoint	3/642	20/18670	0.0298428	0.190681	0.162187	CLSPN/BLM/CDK1	3
BP	GO:0030903	notochord development	3/642	20/18670	0.0298428	0.190681	0.162187	GLI2/CRB2/COL5A2	3
BP	GO:0086014	atrial cardiac muscle cell action potential	3/642	20/18670	0.0298428	0.190681	0.162187	KCNJ5/GJC1/CACNB2	3
BP	GO:0086026	atrial cardiac muscle cell to AV node cell signaling	3/642	20/18670	0.0298428	0.190681	0.162187	KCNJ5/GJC1/CACNB2	3
BP	GO:0086066	atrial cardiac muscle cell to AV node cell communication	3/642	20/18670	0.0298428	0.190681	0.162187	KCNJ5/GJC1/CACNB2	3
BP	GO:0045667	regulation of osteoblast differentiation	9/642	126/18670	0.0299642	0.190807	0.162295	DDR2/BMPR1B/SNAI2/CTHRC1/TWIST2/GREM1/TWIST1/IFITM1/TMEM119	9
BP	GO:0090101	negative regulation of transmembrane receptor protein serine/threonine kinase signaling pathway	9/642	126/18670	0.0299642	0.190807	0.162295	RASL11B/CAV1/DKK1/LTBP1/GREM1/SOSTDC1/ASPN/HTRA3/HTRA4	9
BP	GO:0009612	response to mechanical stimulus	13/642	210/18670	0.0299863	0.190807	0.162295	PKD2L1/MEIS2/COL1A1/ANGPT2/KIAA0319/COL11A1/GATA4/MPO/CCNB1/CXCL10/COL3A1/IHH/ANO3	13
BP	GO:0045844	positive regulation of striated muscle tissue development	7/642	87/18670	0.0301522	0.191074	0.162522	ZFPM2/CDON/CCNB1/GREM1/SHOX2/ERBB4/CDK1	7
BP	GO:0048636	positive regulation of muscle organ development	7/642	87/18670	0.0301522	0.191074	0.162522	ZFPM2/CDON/CCNB1/GREM1/SHOX2/ERBB4/CDK1	7
BP	GO:0051781	positive regulation of cell division	7/642	87/18670	0.0301522	0.191074	0.162522	KIF14/VEGFA/CDC6/AURKB/THBS4/KIF23/FGF7	7
BP	GO:0090102	cochlea development	5/642	51/18670	0.030292	0.191436	0.162829	GLI2/CTHRC1/KCNK3/CCNA2/MYO3B	5
BP	GO:0097366	response to bronchodilator	5/642	51/18670	0.030292	0.191436	0.162829	RGS17/ASIC1/RGS4/CCL19/CCNA2	5
BP	GO:0010212	response to ionizing radiation	10/642	147/18670	0.030719	0.193869	0.164899	RAD54L/RAD51/TICRR/SNAI2/RAD51AP1/BRCA2/XRCC2/RAD9B/CXCL10/BLM	10
BP	GO:0070372	regulation of ERK1 and ERK2 cascade	17/642	300/18670	0.0308847	0.194343	0.165302	FLT1/NLRP6/F2R/SPRY1/GATA4/MARCO/FBLN1/DUSP4/CCL19/FN1/ANGPT1/PTPRR/ERBB4/CCL18/FAM83D/GBP1/PDGFRB	17
BP	GO:0022409	positive regulation of cell-cell adhesion	15/642	255/18670	0.0309201	0.194343	0.165302	GLI2/IFNG/THY1/TNFRSF13C/FOXA2/CAV1/HAS2/ITGA4/CXCL13/FOXA1/ADAM19/CCL19/CD70/TNFSF9/IHH	15
BP	GO:0071559	response to transforming growth factor beta	15/642	255/18670	0.0309201	0.194343	0.165302	COL1A1/LTBP2/LEFTY1/PDE3A/RASL11B/CAV1/BMPR1B/LTBP1/COL1A2/LOX/COL3A1/CDKN2B/ASPN/HTRA3/HTRA4	15
BP	GO:2000243	positive regulation of reproductive process	6/642	69/18670	0.0311196	0.19479	0.165682	ZFPM2/PDE3A/WT1/INHBB/CDC25C/INHBA	6
BP	GO:0003203	endocardial cushion morphogenesis	4/642	35/18670	0.0312017	0.19479	0.165682	SNAI2/HEY1/TWIST1/HEYL	4
BP	GO:0035909	aorta morphogenesis	4/642	35/18670	0.0312017	0.19479	0.165682	HEY1/DLL4/COL3A1/PDGFRB	4
BP	GO:0048333	mesodermal cell differentiation	4/642	35/18670	0.0312017	0.19479	0.165682	DKK1/HOXA11/FOXC2/INHBA	4
BP	GO:0098801	regulation of renal system process	4/642	35/18670	0.0312017	0.19479	0.165682	AVPR1A/OR51E2/STC1/F2R	4
BP	GO:0022404	molting cycle process	7/642	88/18670	0.0318265	0.196665	0.167278	TGM3/DKK1/LRP4/FGF7/SOSTDC1/INHBA/HOXC13	7
BP	GO:0022405	hair cycle process	7/642	88/18670	0.0318265	0.196665	0.167278	TGM3/DKK1/LRP4/FGF7/SOSTDC1/INHBA/HOXC13	7
BP	GO:0048644	muscle organ morphogenesis	7/642	88/18670	0.0318265	0.196665	0.167278	ZFPM2/COL11A1/MYL3/DLL4/SHOX2/COL3A1/FOXC2	7
BP	GO:0070098	chemokine-mediated signaling pathway	7/642	88/18670	0.0318265	0.196665	0.167278	CXCL9/CCR9/CXCL13/CXCL11/CCL19/CXCL10/CCL18	7
BP	GO:0098773	skin epidermis development	7/642	88/18670	0.0318265	0.196665	0.167278	TGM3/DKK1/LRP4/FGF7/SOSTDC1/INHBA/HOXC13	7
BP	GO:1901863	positive regulation of muscle tissue development	7/642	88/18670	0.0318265	0.196665	0.167278	ZFPM2/CDON/CCNB1/GREM1/SHOX2/ERBB4/CDK1	7
BP	GO:2000177	regulation of neural precursor cell proliferation	7/642	88/18670	0.0318265	0.196665	0.167278	GLI2/VEGFA/CDON/ASPM/LHX1/DLL4/SHCBP1	7
BP	GO:1903829	positive regulation of cellular protein localization	18/642	324/18670	0.0318422	0.196665	0.167278	IFNG/EPHA3/CDH1/PLK1/TP73/TERT/LRP4/MGAT3/DPP10/GTSE1/CLIP3/STAC/CEMIP/PMAIP1/NDC80/ERBB4/BICD1/CDK1	18
BP	GO:0048660	regulation of smooth muscle cell proliferation	11/642	169/18670	0.0320318	0.197572	0.168049	IFNG/IGFBP3/PDE1A/TERT/CALCRL/NOTCH3/APLN/CDH13/ELN/PDGFRB/NPR3	11
BP	GO:0051438	regulation of ubiquitin-protein transferase activity	5/642	52/18670	0.0326014	0.200551	0.170582	CDC20/TRIB3/PLK1/MAD2L1/UBE2C	5
BP	GO:0060421	positive regulation of heart growth	5/642	52/18670	0.0326014	0.200551	0.170582	ZFPM2/WT1/CCNB1/ERBB4/CDK1	5
BP	GO:0009100	glycoprotein metabolic process	22/642	419/18670	0.033166	0.203753	0.173306	FUT3/ADAMTS12/BMPR1B/COL11A1/DERL3/GALNT5/CHSY3/MGAT3/GALNT16/PHLDA1/ACAN/CCL19/PCSK6/UGDH/NCCRP1/TMTC1/MGAT5B/GALNT17/IHH/CSGALNACT1/ST6GALNAC3/ITM2A	22
BP	GO:0040013	negative regulation of locomotion	21/642	396/18670	0.0336171	0.20625	0.17543	IGFBP3/ANGPT2/PIP5KL1/THY1/STC1/CDH1/PLXNB3/DNAJA4/CXCL13/FBLN1/ALOX15B/DLL4/GREM1/IFITM1/DPYSL3/PTPRR/EPPK1/COL3A1/ERBB4/SEMA3C/C5	21
BP	GO:0031290	retinal ganglion cell axon guidance	3/642	21/18670	0.03395	0.206377	0.175538	BMPR1B/VEGFA/EFNA5	3
BP	GO:0032891	negative regulation of organic acid transport	3/642	21/18670	0.03395	0.206377	0.175538	ABAT/IRS2/RGS4	3
BP	GO:0035357	peroxisome proliferator activated receptor signaling pathway	3/642	21/18670	0.03395	0.206377	0.175538	ALOX15B/TWIST1/PTGIS	3
BP	GO:0036120	cellular response to platelet-derived growth factor stimulus	3/642	21/18670	0.03395	0.206377	0.175538	HAS2/CCNA2/PDGFRB	3
BP	GO:0055093	response to hyperoxia	3/642	21/18670	0.03395	0.206377	0.175538	COL1A1/CAV1/PDGFRB	3
BP	GO:0061213	positive regulation of mesonephros development	3/642	21/18670	0.03395	0.206377	0.175538	VEGFA/WT1/LHX1	3
BP	GO:0072010	glomerular epithelium development	3/642	21/18670	0.03395	0.206377	0.175538	WT1/NPHS1/FOXC2	3
BP	GO:2001020	regulation of response to DNA damage stimulus	13/642	214/18670	0.0341709	0.20649	0.175634	RAD51/FANCB/EID3/SNAI2/WDR76/RAD51AP1/POLQ/SPRED3/TWIST1/PARPBP/DDIAS/PMAIP1/FOXM1	13
BP	GO:0000578	embryonic axis specification	4/642	36/18670	0.034179	0.20649	0.175634	WT1/NRARP/LHX1/PCSK6	4
BP	GO:0045740	positive regulation of DNA replication	4/642	36/18670	0.034179	0.20649	0.175634	GLI2/E2F8/E2F7/CDK1	4
BP	GO:0051973	positive regulation of telomerase activity	4/642	36/18670	0.034179	0.20649	0.175634	GRHL2/AURKB/GREM1/NEK2	4
BP	GO:0030100	regulation of endocytosis	16/642	281/18670	0.0341918	0.20649	0.175634	SYT7/IFNG/EPHA3/IL15RA/CAV1/VEGFA/DKK1/SFRP4/APLN/CLIP3/CDH13/CCL19/GREM1/ANGPT1/BICD1/MFGE8	16
BP	GO:0051261	protein depolymerization	8/642	109/18670	0.034352	0.207128	0.176177	ACTN2/ASPH/TMOD1/KIF18B/STMN2/LMOD1/KIF2C/KIF18A	8
BP	GO:0060326	cell chemotaxis	17/642	304/18670	0.0343871	0.207128	0.176177	CXCL9/CCR9/FLT1/VEGFA/SCG2/PLXNB3/CXCL13/LEF1/CXCL11/THBS4/CCL19/GREM1/LOX/CXCL10/C5/CCL18/PDGFRB	17
BP	GO:0048659	smooth muscle cell proliferation	11/642	171/18670	0.0344652	0.207329	0.176348	IFNG/IGFBP3/PDE1A/TERT/CALCRL/NOTCH3/APLN/CDH13/ELN/PDGFRB/NPR3	11
BP	GO:0016331	morphogenesis of embryonic epithelium	10/642	150/18670	0.0345963	0.207847	0.176789	GLI2/ST14/TFAP2A/RDH10/GRHL2/CTHRC1/IRX1/TWIST1/TBX18/SALL4	10
BP	GO:0032964	collagen biosynthetic process	5/642	53/18670	0.0350177	0.209022	0.177788	COL1A1/F2R/IHH/PDGFRB/COL5A1	5
BP	GO:0045661	regulation of myoblast differentiation	5/642	53/18670	0.0350177	0.209022	0.177788	CXCL9/IGFBP3/CDON/SOSTDC1/CXCL10	5
BP	GO:0045744	negative regulation of G protein-coupled receptor signaling pathway	5/642	53/18670	0.0350177	0.209022	0.177788	RGS4/APLNR/APLN/BICD1/APLP1	5
BP	GO:0045840	positive regulation of mitotic nuclear division	5/642	53/18670	0.0350177	0.209022	0.177788	CDCA5/DLGAP5/UBE2C/PDGFRB/NUSAP1	5
BP	GO:1902475	L-alpha-amino acid transmembrane transport	5/642	53/18670	0.0350177	0.209022	0.177788	SLC7A5/SLC7A11/SLC43A1/SLC7A2/RGS4	5
BP	GO:0044786	cell cycle DNA replication	6/642	71/18670	0.0351334	0.209442	0.178145	RAD51/BRCA2/AICDA/E2F8/E2F7/CDC45	6
BP	GO:0045778	positive regulation of ossification	7/642	90/18670	0.0353592	0.210246	0.178829	DDR2/TFAP2A/BMPR1B/OSR2/CTHRC1/IFITM1/TMEM119	7
BP	GO:1901379	regulation of potassium ion transmembrane transport	7/642	90/18670	0.0353592	0.210246	0.178829	KCNE4/CAV1/ACTN2/KCNG1/NETO2/RGS4/DPP10	7
BP	GO:0032508	DNA duplex unwinding	8/642	110/18670	0.0359798	0.213388	0.181502	TOP2A/RAD51/BRIP1/POLQ/PIF1/ERCC6L/BLM/CDC45	8
BP	GO:0098739	import across plasma membrane	8/642	110/18670	0.0359798	0.213388	0.181502	IFNG/KCNJ5/SLC7A11/SLC7A2/KCNJ8/RGS4/FAM155A/ATP1A3	8
BP	GO:0007018	microtubule-based movement	16/642	283/18670	0.0361215	0.213954	0.181983	KIF14/CENPE/KIFC1/KIF18B/KIF15/SSX2IP/KIF4A/KIF23/KIF2C/DLGAP5/KIF11/KIF18A/BICD1/RAB27B/KIF5C/KIF20A	16
BP	GO:0051235	maintenance of location	18/642	330/18670	0.0370984	0.219459	0.186665	CXCL9/SLC30A3/THY1/F2R/CAV1/PLN/ASPM/JPH1/LTBP1/TMSB15A/APLNR/CXCL11/CCL19/CEMIP/CXCL10/B4GALNT1/SQLE/JPH3	18
BP	GO:1904063	negative regulation of cation transmembrane transport	7/642	91/18670	0.037219	0.219622	0.186804	KCNE4/CAV1/PLN/ACTN2/RGS4/CRHR1/TWIST1	7
BP	GO:0019226	transmission of nerve impulse	6/642	72/18670	0.0372595	0.219622	0.186804	AVPR1A/KCNMB4/OTOA/KCNMB2/CHRNA1/SCN9A	6
BP	GO:0003156	regulation of animal organ formation	4/642	37/18670	0.0373157	0.219622	0.186804	SPRY1/WT1/DKK1/HOXA11	4
BP	GO:0021587	cerebellum morphogenesis	4/642	37/18670	0.0373157	0.219622	0.186804	GLI2/TRNP1/KIF14/LHX1	4
BP	GO:0006636	unsaturated fatty acid biosynthetic process	5/642	54/18670	0.0375418	0.220671	0.187696	AVPR1A/ELOVL2/ELOVL4/ALOX15B/PTGIS	5
BP	GO:0051348	negative regulation of transferase activity	16/642	285/18670	0.0381292	0.223624	0.190207	IFNG/TRIB3/THY1/DUSP9/FOXA2/CAV1/SPRY1/IRS2/PLK1/MAD2L1/SPRED3/CAMK2N2/RGS4/DUSP4/PIF1/CDKN2B	16
BP	GO:0001759	organ induction	3/642	22/18670	0.0383341	0.223624	0.190207	SPRY1/DKK1/HOXA11	3
BP	GO:0033622	integrin activation	3/642	22/18670	0.0383341	0.223624	0.190207	KIF14/CXCL13/FN1	3
BP	GO:0036119	response to platelet-derived growth factor	3/642	22/18670	0.0383341	0.223624	0.190207	HAS2/CCNA2/PDGFRB	3
BP	GO:0045663	positive regulation of myoblast differentiation	3/642	22/18670	0.0383341	0.223624	0.190207	CXCL9/IGFBP3/CDON	3
BP	GO:0060065	uterus development	3/642	22/18670	0.0383341	0.223624	0.190207	LHX1/HOXA11/RBP4	3
BP	GO:0003158	endothelium development	9/642	132/18670	0.0386648	0.225269	0.191607	ADAMTS12/STC1/VEGFA/PROC/HEY1/DLL4/CXCL10/FOXC2/S1PR3	9
BP	GO:0032886	regulation of microtubule-based process	13/642	218/18670	0.0387592	0.225504	0.191807	EPHA3/SKA3/TPX2/PLK1/STMN2/EFNA5/CLIP3/KIF11/KIF18A/NEK2/CCNF/BICD1/SKA1	13
BP	GO:0062013	positive regulation of small molecule metabolic process	10/642	153/18670	0.0388026	0.225504	0.191807	IFNG/AVPR1A/RDH10/HAS2/IRS2/PTH1R/CCNB1/TWIST1/PMAIP1/CDK1	10
BP	GO:0042303	molting cycle	8/642	112/18670	0.0393898	0.228343	0.194221	TGM3/DKK1/TERT/LRP4/FGF7/SOSTDC1/INHBA/HOXC13	8
BP	GO:0042633	hair cycle	8/642	112/18670	0.0393898	0.228343	0.194221	TGM3/DKK1/TERT/LRP4/FGF7/SOSTDC1/INHBA/HOXC13	8
BP	GO:0043583	ear development	13/642	219/18670	0.0399714	0.231424	0.196842	PLPPR4/GLI2/PRRX1/TFAP2A/RDH10/COL11A1/OSR2/CTHRC1/KCNK3/TWIST1/CCNA2/MYO3B/PDGFRB	13
BP	GO:0002791	regulation of peptide secretion	25/642	500/18670	0.0401573	0.231441	0.196857	SYT7/IL1R2/IFNG/ANO1/ABCC8/OR51E2/PANX2/FOXA2/F2R/ABAT/IRS2/INHBB/KISS1/APLN/EFNA5/RAPGEF4/ALOX15B/CCL19/FN1/TWIST1/ANGPT1/RBP4/C5/LILRA2/GBP1	25
BP	GO:0001541	ovarian follicle development	5/642	55/18670	0.0401745	0.231441	0.196857	BMPR1B/VEGFA/AMH/INHBB/INHBA	5
BP	GO:0003229	ventricular cardiac muscle tissue development	5/642	55/18670	0.0401745	0.231441	0.196857	ZFPM2/COL11A1/MYL3/DLL4/FOXC2	5
BP	GO:2000242	negative regulation of reproductive process	5/642	55/18670	0.0401745	0.231441	0.196857	ZFPM2/TTK/WT1/FBXO43/AMH	5
BP	GO:0051047	positive regulation of secretion	22/642	428/18670	0.0403976	0.232228	0.197527	SYT7/IFNG/ANO1/AVPR1A/OR51E2/PANX2/F2R/ABAT/IRS2/INHBB/KISS1/APLN/ALOX15B/CCL19/CACNB2/CRHR1/TWIST1/RBP4/C5/INHBA/RAB27B/LILRA2	22
BP	GO:0006040	amino sugar metabolic process	4/642	38/18670	0.0406124	0.232228	0.197527	CHST1/MGAT3/CHIT1/CSGALNACT1	4
BP	GO:0007223	Wnt signaling pathway, calcium modulating pathway	4/642	38/18670	0.0406124	0.232228	0.197527	PDE6G/DKK1/GNAO1/LEF1	4
BP	GO:0060045	positive regulation of cardiac muscle cell proliferation	4/642	38/18670	0.0406124	0.232228	0.197527	ZFPM2/CCNB1/ERBB4/CDK1	4
BP	GO:0086005	ventricular cardiac muscle cell action potential	4/642	38/18670	0.0406124	0.232228	0.197527	KCNE4/KCNJ5/CAV1/KCNJ8	4
BP	GO:0086091	regulation of heart rate by cardiac conduction	4/642	38/18670	0.0406124	0.232228	0.197527	KCNE4/KCNJ5/CAV1/CACNB2	4
BP	GO:0030900	forebrain development	20/642	381/18670	0.0409236	0.233719	0.198795	GLI2/AVPR1A/KIF14/CDON/SLC7A11/CDH1/DKK1/ASPM/LHX1/NOTCH3/GNAO1/RTN4RL2/LEF1/C21orf91/CRHR1/WDR62/COL3A1/ERBB4/INHBA/LHX6	20
BP	GO:0050796	regulation of insulin secretion	11/642	176/18670	0.0411131	0.234314	0.1993	SYT7/IFNG/ANO1/ABCC8/FOXA2/ABAT/IRS2/INHBB/EFNA5/RAPGEF4/RBP4	11
BP	GO:0010972	negative regulation of G2/M transition of mitotic cell cycle	7/642	93/18670	0.041129	0.234314	0.1993	TICRR/CDC6/CLSPN/AURKB/ORC1/BLM/CDK1	7
BP	GO:0031670	cellular response to nutrient	6/642	74/18670	0.041754	0.236419	0.201091	COL1A1/FOXA2/BRIP1/SNAI2/PHEX/CDKN2B	6
BP	GO:0070373	negative regulation of ERK1 and ERK2 cascade	6/642	74/18670	0.041754	0.236419	0.201091	NLRP6/SPRY1/FBLN1/DUSP4/PTPRR/GBP1	6
BP	GO:0086001	cardiac muscle cell action potential	6/642	74/18670	0.041754	0.236419	0.201091	KCNE4/KCNJ5/CAV1/GJC1/KCNJ8/CACNB2	6
BP	GO:0099601	regulation of neurotransmitter receptor activity	6/642	74/18670	0.041754	0.236419	0.201091	IFNG/ACTN2/NETO2/NPTX1/LYPD6/NPTX2	6
BP	GO:1900182	positive regulation of protein localization to nucleus	6/642	74/18670	0.041754	0.236419	0.201091	IFNG/CDH1/PLK1/TERT/GTSE1/CDK1	6
BP	GO:0046883	regulation of hormone secretion	15/642	266/18670	0.0422945	0.236607	0.201251	SYT7/IFNG/ANO1/ABCC8/FOXA2/ABAT/IRS2/INHBB/KISS1/APLN/EFNA5/RAPGEF4/CRHR1/RBP4/INHBA	15
BP	GO:0031032	actomyosin structure organization	12/642	199/18670	0.0427181	0.236607	0.201251	ANLN/ACTN2/TMOD1/TNNT1/NEB/MYH11/LMOD1/KIF23/ELN/EPB41L4B/CSRP2/PDGFRB	12
BP	GO:0000768	syncytium formation by plasma membrane fusion	5/642	56/18670	0.0429166	0.236607	0.201251	CXCL9/CDON/CXCL10/NPHS1/ADAM12	5
BP	GO:0060688	regulation of morphogenesis of a branching structure	5/642	56/18670	0.0429166	0.236607	0.201251	VEGFA/SNAI2/LHX1/FGF7/SHOX2	5
BP	GO:0086065	cell communication involved in cardiac conduction	5/642	56/18670	0.0429166	0.236607	0.201251	KCNJ5/CAV1/GJC1/CACNB2/ATP1A3	5
BP	GO:0090183	regulation of kidney development	5/642	56/18670	0.0429166	0.236607	0.201251	FOXD1/VEGFA/WT1/LHX1/PDGFRB	5
BP	GO:0140253	cell-cell fusion	5/642	56/18670	0.0429166	0.236607	0.201251	CXCL9/CDON/CXCL10/NPHS1/ADAM12	5
BP	GO:1903078	positive regulation of protein localization to plasma membrane	5/642	56/18670	0.0429166	0.236607	0.201251	IFNG/EPHA3/DPP10/CLIP3/STAC	5
BP	GO:0010447	response to acidic pH	3/642	23/18670	0.0429913	0.236607	0.201251	PKD2L1/GPR4/ASIC1	3
BP	GO:0051589	negative regulation of neurotransmitter transport	3/642	23/18670	0.0429913	0.236607	0.201251	ABAT/ASIC1/RGS4	3
BP	GO:0060445	branching involved in salivary gland morphogenesis	3/642	23/18670	0.0429913	0.236607	0.201251	SNAI2/FGF7/SEMA3C	3
BP	GO:0089718	amino acid import across plasma membrane	3/642	23/18670	0.0429913	0.236607	0.201251	SLC7A11/SLC7A2/RGS4	3
BP	GO:2000050	regulation of non-canonical Wnt signaling pathway	3/642	23/18670	0.0429913	0.236607	0.201251	DKK1/SFRP4/RSPO3	3
BP	GO:2000726	negative regulation of cardiac muscle cell differentiation	3/642	23/18670	0.0429913	0.236607	0.201251	DKK1/RGS4/FZD7	3
BP	GO:0050921	positive regulation of chemotaxis	9/642	135/18670	0.0436007	0.236607	0.201251	VEGFA/SCG2/CXCL13/THBS4/CDH13/CCL19/CXCL10/SUCNR1/PDGFRB	9
BP	GO:1903825	organic acid transmembrane transport	9/642	135/18670	0.0436007	0.236607	0.201251	SLC7A5/SLC6A15/IRS2/SLC7A11/SLC43A1/SLC7A2/SLC6A20/RGS4/SLC5A8	9
BP	GO:1905039	carboxylic acid transmembrane transport	9/642	135/18670	0.0436007	0.236607	0.201251	SLC7A5/SLC6A15/IRS2/SLC7A11/SLC43A1/SLC7A2/SLC6A20/RGS4/SLC5A8	9
BP	GO:0043405	regulation of MAP kinase activity	18/642	337/18670	0.0440023	0.236607	0.201251	TRIB3/DUSP9/PDE6G/FLT1/F2R/CAV1/VEGFA/SPRY1/DKK1/TP73/SPRED3/RGS4/DUSP4/CCL19/CDK1/C5/IQGAP3/PDGFRB	18
BP	GO:0090090	negative regulation of canonical Wnt signaling pathway	11/642	178/18670	0.044005	0.236607	0.201251	CAV1/SNAI2/DKK1/SFRP4/CTHRC1/LRP4/KREMEN2/GREM1/SOSTDC1/TBX18/TLE6	11
BP	GO:0030501	positive regulation of bone mineralization	4/642	39/18670	0.044069	0.236607	0.201251	TFAP2A/BMPR1B/OSR2/TMEM119	4
BP	GO:2000826	regulation of heart morphogenesis	4/642	39/18670	0.044069	0.236607	0.201251	DKK1/TWIST1/SEMA3C/FOXC2	4
BP	GO:0003281	ventricular septum development	6/642	75/18670	0.0441238	0.236607	0.201251	ZFPM2/GATA4/LTBP1/HEY1/HEYL/SALL4	6
BP	GO:0006569	tryptophan catabolic process	2/642	10/18670	0.0442424	0.236607	0.201251	IDO1/KYNU	2
BP	GO:0010749	regulation of nitric oxide mediated signal transduction	2/642	10/18670	0.0442424	0.236607	0.201251	SPINK1/VEGFA	2
BP	GO:0018242	protein O-linked glycosylation via serine	2/642	10/18670	0.0442424	0.236607	0.201251	GALNT16/MGAT5B	2
BP	GO:0021936	regulation of cerebellar granule cell precursor proliferation	2/642	10/18670	0.0442424	0.236607	0.201251	GLI2/LHX1	2
BP	GO:0032000	positive regulation of fatty acid beta-oxidation	2/642	10/18670	0.0442424	0.236607	0.201251	IRS2/TWIST1	2
BP	GO:0032275	luteinizing hormone secretion	2/642	10/18670	0.0442424	0.236607	0.201251	FOXD1/KISS1	2
BP	GO:0032525	somite rostral/caudal axis specification	2/642	10/18670	0.0442424	0.236607	0.201251	NRARP/LHX1	2
BP	GO:0032875	regulation of DNA endoreduplication	2/642	10/18670	0.0442424	0.236607	0.201251	E2F8/E2F7	2
BP	GO:0033690	positive regulation of osteoblast proliferation	2/642	10/18670	0.0442424	0.236607	0.201251	CTHRC1/TMEM119	2
BP	GO:0035999	tetrahydrofolate interconversion	2/642	10/18670	0.0442424	0.236607	0.201251	FTCD/MTHFD2	2
BP	GO:0042436	indole-containing compound catabolic process	2/642	10/18670	0.0442424	0.236607	0.201251	IDO1/KYNU	2
BP	GO:0042756	drinking behavior	2/642	10/18670	0.0442424	0.236607	0.201251	APLN/EN1	2
BP	GO:0046218	indolalkylamine catabolic process	2/642	10/18670	0.0442424	0.236607	0.201251	IDO1/KYNU	2
BP	GO:0048262	determination of dorsal/ventral asymmetry	2/642	10/18670	0.0442424	0.236607	0.201251	GREM1/SOSTDC1	2
BP	GO:0048340	paraxial mesoderm morphogenesis	2/642	10/18670	0.0442424	0.236607	0.201251	LEF1/FOXC2	2
BP	GO:0048570	notochord morphogenesis	2/642	10/18670	0.0442424	0.236607	0.201251	GLI2/CRB2	2
BP	GO:0060068	vagina development	2/642	10/18670	0.0442424	0.236607	0.201251	LHX1/RBP4	2
BP	GO:0060346	bone trabecula formation	2/642	10/18670	0.0442424	0.236607	0.201251	COL1A1/GREM1	2
BP	GO:0060600	dichotomous subdivision of an epithelial terminal unit	2/642	10/18670	0.0442424	0.236607	0.201251	FOXD1/SEMA3C	2
BP	GO:0060923	cardiac muscle cell fate commitment	2/642	10/18670	0.0442424	0.236607	0.201251	WT1/DKK1	2
BP	GO:0070170	regulation of tooth mineralization	2/642	10/18670	0.0442424	0.236607	0.201251	TFAP2A/ASPN	2
BP	GO:0071281	cellular response to iron ion	2/642	10/18670	0.0442424	0.236607	0.201251	TFAP2A/CCNB1	2
BP	GO:0072203	cell proliferation involved in metanephros development	2/642	10/18670	0.0442424	0.236607	0.201251	WT1/PDGFRB	2
BP	GO:0090009	primitive streak formation	2/642	10/18670	0.0442424	0.236607	0.201251	FOXA2/LHX1	2
BP	GO:0097105	presynaptic membrane assembly	2/642	10/18670	0.0442424	0.236607	0.201251	LRP4/NLGN4X	2
BP	GO:1903862	positive regulation of oxidative phosphorylation	2/642	10/18670	0.0442424	0.236607	0.201251	CCNB1/CDK1	2
BP	GO:0010632	regulation of epithelial cell migration	16/642	291/18670	0.0446353	0.238433	0.202804	IFNG/ANGPT2/STC1/VEGFA/HAS2/DNAJA4/CXCL13/DLL4/FGF7/ANGPT1/PTPRR/SRPX2/EPPK1/FOXC2/ADGRA2/EPB41L4B	16
BP	GO:1904375	regulation of protein localization to cell periphery	8/642	115/18670	0.0448984	0.239514	0.203724	IFNG/EPHA3/PLK1/DPP10/CLIP3/STAC/SAPCD2/GBP1	8
BP	GO:0001764	neuron migration	10/642	157/18670	0.0449413	0.239514	0.203724	KIAA0319/VEGFA/CAMK2B/ASPM/CHL1/LHX1/TWIST1/COL3A1/ERBB4/LHX6	10
BP	GO:0015711	organic anion transport	24/642	482/18670	0.0454414	0.241901	0.205754	SLC13A2/AVPR1A/SLC7A5/XK/SLC6A15/ABAT/MTTP/IRS2/TRPC4/SLC7A11/PLA2G2D/CPT1C/SLC43A1/SLC7A2/SLC6A20/SLC22A12/RGS4/FABP3/SLC16A9/SLC5A8/SLC22A7/SLC16A6/CETP/SLC26A7	24
BP	GO:0048732	gland development	22/642	434/18670	0.0458246	0.24366	0.20725	GLI2/CCNB2/CAV1/VEGFA/IRS2/SNAI2/WT1/CDH1/FOXA1/BRCA2/LEF1/APLN/E2F8/ALOX15B/FGF7/CRHR1/SOSTDC1/E2F7/ERBB4/SEMA3C/IHH/IQGAP3	22
BP	GO:1902806	regulation of cell cycle G1/S phase transition	12/642	202/18670	0.0469359	0.249283	0.212033	KIF14/CDC6/TERT/GTSE1/E2F8/CCNB1/E2F7/CDC45/CDK1/CDKN2B/CDC25C/FAM83D	12
BP	GO:1901796	regulation of signal transduction by p53 class mediator	11/642	180/18670	0.0470336	0.249516	0.21223	BRIP1/TPX2/SNAI2/TP73/SPRED3/AURKB/RAD9B/TWIST1/PMAIP1/BLM/EXO1	11
BP	GO:0021532	neural tube patterning	4/642	40/18670	0.0476854	0.251606	0.214009	GLI2/FOXA1/GPR161/EN1	4
BP	GO:0032467	positive regulation of cytokinesis	4/642	40/18670	0.0476854	0.251606	0.214009	KIF14/CDC6/AURKB/KIF23	4
BP	GO:0021904	dorsal/ventral neural tube patterning	3/642	24/18670	0.0479172	0.251606	0.214009	GLI2/FOXA1/GPR161	3
BP	GO:0044062	regulation of excretion	3/642	24/18670	0.0479172	0.251606	0.214009	AVPR1A/STC1/NPHS1	3
BP	GO:0046697	decidualization	3/642	24/18670	0.0479172	0.251606	0.214009	STC1/STC2/PTGIS	3
BP	GO:0086064	cell communication by electrical coupling involved in cardiac conduction	3/642	24/18670	0.0479172	0.251606	0.214009	CAV1/GJC1/ATP1A3	3
BP	GO:0090103	cochlea morphogenesis	3/642	24/18670	0.0479172	0.251606	0.214009	GLI2/CTHRC1/MYO3B	3
BP	GO:1901071	glucosamine-containing compound metabolic process	3/642	24/18670	0.0479172	0.251606	0.214009	CHST1/MGAT3/CHIT1	3
BP	GO:1903010	regulation of bone development	3/642	24/18670	0.0479172	0.251606	0.214009	GREM1/LOX/TMEM119	3
BP	GO:0065004	protein-DNA complex assembly	14/642	248/18670	0.0482482	0.253057	0.215243	CENPU/CENPK/RAD51/CENPF/CENPE/OIP5/KNL1/CHAF1B/CENPM/HJURP/ASF1B/CENPA/CDC45/CENPI	14
BP	GO:0032102	negative regulation of response to external stimulus	19/642	365/18670	0.0486819	0.255009	0.216903	IL1R2/ANGPT2/NLRP6/PROC/ABAT/SNAI2/AJAP1/CXCL13/PBK/CALCRL/IL20RB/KLK8/GREM1/FAP/EPPK1/PTGIS/SEMA3C/C5/LILRA2	19
BP	GO:0006949	syncytium formation	5/642	58/18670	0.0487307	0.255009	0.216903	CXCL9/CDON/CXCL10/NPHS1/ADAM12	5
BP	GO:0051153	regulation of striated muscle cell differentiation	8/642	117/18670	0.0488385	0.255285	0.217138	CXCL9/DKK1/RGS4/FZD7/GREM1/SHOX2/CXCL10/TMEM119	8
BP	GO:0008584	male gonad development	9/642	138/18670	0.0489423	0.255539	0.217353	ZFPM2/BRIP1/GATA4/WT1/ASPM/KIF18A/HOXA11/INHBA/PDGFRB	9
BP	GO:0045766	positive regulation of angiogenesis	12/642	204/18670	0.0499019	0.26024	0.221353	ANGPT2/FLT1/VEGFA/GATA4/TERT/APLNR/TWIST1/CMA1/SRPX2/PTGIS/FOXC2/ADAM12	12
BP	GO:0021915	neural tube development	10/642	160/18670	0.0499554	0.26024	0.221353	GLI2/ST14/GRHL2/FOXA1/CTHRC1/GPR161/TWIST1/SALL4/SEMA3C/EN1	10
BP	GO:0001101	response to acid chemical	18/642	343/18670	0.050618	0.263396	0.224037	PKD2L1/COL1A1/EPHA3/AVPR1A/OR51E2/HSD17B2/VEGFA/DKK1/COL1A2/FZD7/FABP3/COL4A1/CCL19/CCNB1/RBP4/COL3A1/COL5A2/PDGFRB	18
BP	GO:0046546	development of primary male sexual characteristics	9/642	139/18670	0.0508147	0.26388	0.224448	ZFPM2/BRIP1/GATA4/WT1/ASPM/KIF18A/HOXA11/INHBA/PDGFRB	9
BP	GO:0042471	ear morphogenesis	8/642	118/18670	0.0508902	0.26388	0.224448	GLI2/PRRX1/TFAP2A/COL11A1/OSR2/CTHRC1/TWIST1/MYO3B	8
BP	GO:0043542	endothelial cell migration	15/642	273/18670	0.0509245	0.26388	0.224448	ANGPT2/LOXL2/STC1/VEGFA/SCG2/DNAJA4/CXCL13/DLL4/CDH13/GREM1/FAP/ANGPT1/SRPX2/FOXC2/ADGRA2	15
BP	GO:0030072	peptide hormone secretion	14/642	250/18670	0.0509536	0.26388	0.224448	SYT7/IFNG/ANO1/ABCC8/FOXA2/ABAT/IRS2/INHBB/KISS1/APLN/EFNA5/RAPGEF4/CRHR1/RBP4	14
BP	GO:0021575	hindbrain morphogenesis	4/642	41/18670	0.0514612	0.26388	0.224448	GLI2/TRNP1/KIF14/LHX1	4
BP	GO:0043267	negative regulation of potassium ion transport	4/642	41/18670	0.0514612	0.26388	0.224448	KCNE4/CAV1/ACTN2/RGS4	4
BP	GO:0044091	membrane biogenesis	4/642	41/18670	0.0514612	0.26388	0.224448	CAV1/LRP4/NLGN4X/CLIP3	4
BP	GO:0045005	DNA-dependent DNA replication maintenance of fidelity	4/642	41/18670	0.0514612	0.26388	0.224448	RAD51/BRCA2/EME1/BLM	4
BP	GO:0090279	regulation of calcium ion import	4/642	41/18670	0.0514612	0.26388	0.224448	STC1/SPINK1/PLN/PDGFRB	4
BP	GO:0042246	tissue regeneration	6/642	78/18670	0.0517295	0.26388	0.224448	GATA4/KLK6/FZD7/CCNB1/EPPK1/ERBB4	6
BP	GO:0043407	negative regulation of MAP kinase activity	6/642	78/18670	0.0517295	0.26388	0.224448	DUSP9/CAV1/SPRY1/SPRED3/RGS4/DUSP4	6
BP	GO:0032890	regulation of organic acid transport	5/642	59/18670	0.0518034	0.26388	0.224448	AVPR1A/ABAT/IRS2/RGS4/FABP3	5
BP	GO:2000351	regulation of endothelial cell apoptotic process	5/642	59/18670	0.0518034	0.26388	0.224448	SCG2/ITGA4/TERT/ANGPT1/CD248	5
BP	GO:0019886	antigen processing and presentation of exogenous peptide antigen via MHC class II	7/642	98/18670	0.0520399	0.26388	0.224448	CENPE/KIF15/KIF4A/KIF23/KIF2C/KIF11/KIF18A	7
BP	GO:0051054	positive regulation of DNA metabolic process	13/642	228/18670	0.0521042	0.26388	0.224448	GLI2/RAD51/FANCB/WT1/GRHL2/AURKB/E2F8/GREM1/E2F7/NEK2/CDK1/FOXM1/PDGFRB	13
BP	GO:0001574	ganglioside biosynthetic process	2/642	11/18670	0.0528671	0.26388	0.224448	B4GALNT1/ST6GALNAC3	2
BP	GO:0016264	gap junction assembly	2/642	11/18670	0.0528671	0.26388	0.224448	CAV1/GJC1	2
BP	GO:0033089	positive regulation of T cell differentiation in thymus	2/642	11/18670	0.0528671	0.26388	0.224448	GLI2/IHH	2
BP	GO:0035404	histone-serine phosphorylation	2/642	11/18670	0.0528671	0.26388	0.224448	AURKB/CCNB1	2
BP	GO:0042023	DNA endoreduplication	2/642	11/18670	0.0528671	0.26388	0.224448	E2F8/E2F7	2
BP	GO:0042670	retinal cone cell differentiation	2/642	11/18670	0.0528671	0.26388	0.224448	THY1/CABP4	2
BP	GO:0043117	positive regulation of vascular permeability	2/642	11/18670	0.0528671	0.26388	0.224448	PDE3A/VEGFA	2
BP	GO:0045835	negative regulation of meiotic nuclear division	2/642	11/18670	0.0528671	0.26388	0.224448	TTK/FBXO43	2
BP	GO:0046549	retinal cone cell development	2/642	11/18670	0.0528671	0.26388	0.224448	THY1/CABP4	2
BP	GO:0055015	ventricular cardiac muscle cell development	2/642	11/18670	0.0528671	0.26388	0.224448	CCNB1/CDK1	2
BP	GO:0055091	phospholipid homeostasis	2/642	11/18670	0.0528671	0.26388	0.224448	FABP3/CETP	2
BP	GO:0061307	cardiac neural crest cell differentiation involved in heart development	2/642	11/18670	0.0528671	0.26388	0.224448	TWIST1/SEMA3C	2
BP	GO:0061308	cardiac neural crest cell development involved in heart development	2/642	11/18670	0.0528671	0.26388	0.224448	TWIST1/SEMA3C	2
BP	GO:0070189	kynurenine metabolic process	2/642	11/18670	0.0528671	0.26388	0.224448	IDO1/KYNU	2
BP	GO:0071372	cellular response to follicle-stimulating hormone stimulus	2/642	11/18670	0.0528671	0.26388	0.224448	EFNA5/INHBA	2
BP	GO:0072110	glomerular mesangial cell proliferation	2/642	11/18670	0.0528671	0.26388	0.224448	WT1/PDGFRB	2
BP	GO:1905383	protein localization to presynapse	2/642	11/18670	0.0528671	0.26388	0.224448	RAB27B/KIF5C	2
BP	GO:1905941	positive regulation of gonad development	2/642	11/18670	0.0528671	0.26388	0.224448	ZFPM2/WT1	2
BP	GO:2001241	positive regulation of extrinsic apoptotic signaling pathway in absence of ligand	2/642	11/18670	0.0528671	0.26388	0.224448	SRPX/INHBA	2
[truncated: 673 more rows]

## Sheet: GSEA results
NAME	GS<br> follow link to MSigDB	GS DETAILS	SIZE	ES	NES	NOM p-val	FDR q-val	FWER p-val	RANK AT MAX	LEADING EDGE
[truncated: 45 more rows]
